# Supplementary material for: Giant lungfish genome elucidates the conquest of land by vertebrates
Source: Nature. 2021 Jan 18;590(7845):284–9. doi: 10.1038/s41586-021-03198-8 (PMC7875771; doi:10.1038/s41586-021-03198-8)
Supplement: Supplementary file 5 — Assessment of the completeness of the genome assembly after annotation. The orthology search pipeline BUSCO was used with the Core Vertebrate Genes (CVG) and Vertebrata conserved genes (vertebrata_odb9) gene sets. [file 41586_2021_3198_MOESM5_ESM.xlsx]

## Sheet: Supl. Table SX
Supplementary Table 2. BUSCO assessment result
Predicted gene set against the 233 Core Vertebrate Genes (CVG)
Total number of core genes queried	233
Number of core genes detected
Complete	161 (69.10%)
Complete + Partial	213 (91.42%)
Number of missing core genes	20 (8.58%)
Average number of orthologs per core genes	1.15
% of detected core genes that have more than 1 ortholog	11.8
Predicted gene set against the 2586 Vertebrata conserved genes (vertebrata_odb9)
Total number of core genes queried	2586
Number of core genes detected
Complete	1733 (67.01%)
Complete + Partial	2350 (90.87%)
Number of missing core genes	236 (9.13%)
Average number of orthologs per core genes	1.17
% of detected core genes that have more than 1 ortholog	13.21
