# Supplementary material for: Giant lungfish genome elucidates the conquest of land by vertebrates
Source: Nature. 2021 Jan 18;590(7845):284–9. doi: 10.1038/s41586-021-03198-8 (PMC7875771; doi:10.1038/s41586-021-03198-8)
Supplement: Supplementary file 6 — Comparison of numbers and structural features of different non-coding RNA classes and regions in lungfish and other vertebrates. The spreadsheet has the following sections: (1) Number of different types of ncRNAs in ten focal genomes. The lungfish genome contains 17,095 ncRNA genes, including 1,042 tRNA genes, 1,771 rRNA genes, and 3,974 microRNA genes. Length of 5’ UTR, 3’ UTR, CDS, and introns of canonical mRNAs. (2) Predicted miRNA target sites in eight genomes. Compared to other species, lungfish does not show significant difference in miRNA target density, suggesting the potentially neutral evolution of 3’ UTR in lungfish. (3) Length of 5’ UTR, 3’ UTR, CDS, and intron in eight focal genomes. Lungfish has longer non-coding regions in the genes than other species. [file 41586_2021_3198_MOESM6_ESM.xlsx]

## Sheet: Table 1
1. Number of different types of ncRNAs in ten focal genomes
species		Ambystoma mexicanum	Anolis carolinensis	Callorhinchus milii	Danio rerio	Gallus gallus	Homo sapiens	Latimeria chalumnae	Lepisosteus oculatus	Neoceratodus forsteri	Xenopus laevis
ncRNA	tRNA	936	173	3055	6887	234	362	229	365	1042	1021
	rRNA	7674	316	229	5596	144	383	7227	2766	1771	217
	scRNA	1	39	1	8	1	2	1	4	3	6
	snRNA	0	2	0	3	1	123	1	2	1	33
	snoRNA	10	1	2	6	2	23	3	2	4	9
	miRNA	1353	1168	361	968	266	12918	862	1183	3974	1192
	lincRNA	0	0	0	0	0	1	0	0	0	0
	misc_RNA	2363	783	342	6065	504	783153	203409	419	10300	898
	Total	12337	2482	3990	19533	1152	796965	211732	4741	17095	3376

## Sheet: Table 2
2. Predicted miRNA target sites in eight genomes
species	Anolis carolinensis	Callorhinchus milii	Danio rerio	Gallus gallus	Homo sapiens	Latimeria chalumnae	Lepisosteus oculatus	Neoceratodus forsteri
total miRNA target sites	74743	42929	76091	69028	181369	69462	81622	164404
number of mRNA targeted by miRNA	6681	7460	12851	8819	15014	6478	7368	15127
total length of 3' UTR	14835291	6856864	16177552	8385593	20038556	11284837	14986935	30949470
miRNA target density (per kb)	5.03819	6.26073	4.70349	8.23174	9.051	6.15534	5.44621	5.31201

## Sheet: Table 3
3. Length of 5’ UTR, 3’ UTR, CDS, and intron in eight focal genomes. Lungfish has longer non-coding regions in the genes than other species.
Gene set	species		Anolis carolinensis	Callorhinchus milii	Danio rerio	Gallus gallus	Homo sapiens	Latimeria chalumnae	Lepisosteus oculatus	Neoceratodus forsteri
For all canonical mRNAs in the genome	number of genes (canonical mRNAs)		18595	19415	25447	16779	20023	19569	18341	31120
	5' UTR	total length	3454556	3127389	3975197	2339737	3778179	1970432	3292706	11762836
		Mean	185.8	161.1	156.2	139.4	188.7	100.7	179.5	378
		Median	26	0	95	49	116	0	19	82
		Min.	0	0	0	0	0	0	0	0
		1st Qu.	0	0	0	0	36	0	0	0
		3rd Qu.	295	222	212	179	256	132	285	317
		Max.	20453	9820	6784	5637	7720	5139	12240	15571
	3' UTR	total length	14835291	6856864	16177552	8385593	20038556	11284837	14986935	30949470
		Mean	797.8	353.2	635.7	499.8	1001	576.7	817.1	994.5
		Median	0	39	250	199	413	0	0	314
		Min.	0	0	0	0	0	0	0	0
		1st Qu.	0	0	0	0	94	0	0	0
		3rd Qu.	1229	508	753	794	1272	596	1339	1321
		Max.	8253	4743	11725	7636	19695	4999	6574	19770
	cds	total length	29419449	26750086	37116614	27262987	23267762	30062047	30689530	24964611
		Mean	1582	1378	1459	1625	1162	1536	1673	802.2
		Median	1197	1020	1065	1236	798	1155	1236	572
		Min.	45	9	5	12	3	45	90	141
		1st Qu.	723	573	645	741	405	744	768	381
		3rd Qu.	1950	1677	1749	1992	1464	1851	2022	996
		Max.	26418	25875	87459	25065	25578	65541	97080	11376
	intron	total length	607069527	366469532	595078095	419793801	836560940	708183671	391383657	7405306718
		Mean	32647	18876	23385	25019	41780	36189	21339	237960
		Median	13565	6596	9500	8340	14326	17774	8455	112280
		Min.	0	0	0	0	0	0	0	0
		1st Qu.	4010	1670	3361	2499	4080	3628	3002	18545
		3rd Qu.	34588	18852	24616	24586	41827	45390	21915	310908
		Max.	1346227	669614	853779	982455	2045134	1029945	713032	6346482
For 697 one-to-one orthologous genes	number of genes		697	697	697	697	697	697	697	697
	5' UTR	total length	156270	125991	116266	81882	113085	102417	147266	154701
		Mean	224.204	180.762	167.049	117.478	162.478	146.94	211.286	221.953
		Median	145	63	114	38	102	68	105	141
		Min.	0	0	0	0	0	0	0	0
		1st Qu.	0	0	34	0	47	0	0	26
		3rd Qu.	347	261	208	133	217	207	311	293
		Max.	4842	1103	2498	1219	3155	1284	6637	2819
	3' UTR	total length	760733	310453	497157	388782	1195278	644012	669521	901277
		Mean	1091.44	445.413	714.306	557.793	1717.35	923.977	960.575	1293.08
		Median	66	252	294	297	995	274	35	713
		Min.	0	0	0	0	0	0	0	0
		1st Qu.	0	0	100	0	424.8	0	0	92
		3rd Qu.	2139	670	797	871	2377.2	1595	1803	1838
		Max.	4930	3017	6320	4231	13661	4994	5262	11062
	cds	total length	1172994	1204251	1188960	1238250	1248395	1153254	1207050	944249
		Mean	1682.92	1727.76	1708.28	1776.54	1793.67	1654.6	1731.78	1354.73
		Median	1389	1413	1381.5	1470	1471.5	1350	1404	1152
		Min.	183	219	246	228	246	246	243	261
		1st Qu.	885	933	952.5	990	996	903	945	786
		3rd Qu.	2181	2193	2133.8	2238	2272	2130	2220	1674
		Max.	8133	9078	8625	10194	10257	8154	8586	7875
	intron	total length	23556166	16321686	18176988	16809008	42063788	35398625	14415604	368969747
		Mean	33797	23417	26116	24116	60537	50787	20682	529368
		Median	19095	12617	13550	12761	32262	30338	11025	393244
		Min.	0	0	0	0	0	0	0	0
		1st Qu.	9066	5811	6729	4428	13026	14600	5073	177972
		3rd Qu.	38592	25612	27999	26685	68564	56415	21143	720853
		Max.	640329	457717	302641	470116	1110773	1029945	402834	3983022
*As there is no annotation of 5’ UTRs and 3’ UTRs in the genomes of X. laevis and A. mexicanum, these two genomes were excluded in this comparison.
