# Supplementary material for: Giant lungfish genome elucidates the conquest of land by vertebrates
Source: Nature. 2021 Jan 18;590(7845):284–9. doi: 10.1038/s41586-021-03198-8 (PMC7875771; doi:10.1038/s41586-021-03198-8)
Supplement: Supplementary file 7 — Lungfish repetitive element statistics after the first round of masking. The table reports the repetitive element, number of elements, length (bp) occupied in the whole genome, percentage of sequence (%), average_copy_length (bp). [file 41586_2021_3198_MOESM7_ESM.xlsx]

## Sheet: Sheet1
Supplementary Table 4: Statistis of repetitive elements in the lungfish genome
level	repetitive element	number of elements	length_occupied (bp)	percentage of sequence (%)	avergae_copy_length (bp)
class	LTR	5245681	5799025425	15646	1105
class	LINE	11978847	9538103880	25734	796
class	SINE	2311030	429366182	1158	186
class	Unknown	21785105	6905485526	18631	317
class	DNA	5057631	1653454125	4461	327
class	Simple_repeat	4534720	214279756	0.578	47
class	Low_complexity	582664	29463155	0.079	51
class	RC	127151	85564118	0.231	673
class	SINE?	1004	384394	0.001	383
class	Satellite	32912	8822486	0.024	268
family	LTR/DIRS	3525740	4108591481	11085	1165
family	LINE/L2	4036452	2886428561	7788	715
family	SINE/tRNA-Deu-L2	748065	153390555	0.414	205
family	LINE/CR1	5489017	5090422929	13734	927
family	DNA/PiggyBac	49311	30373236	0.082	616
family	LINE/L1	1036581	774341331	2089	747
family	SINE/MIR	906181	158843195	0.429	175
family	DNA/PIF-Harbinger	343125	297916721	0.804	868
family	LTR/Gypsy	1329414	1355303966	3657	1019
family	DNA/Crypton	893205	162799873	0.439	182
family	LTR/Copia	100363	84567718	0.228	843
family	SINE/tRNA	300003	45880972	0.124	153
family	DNA/hAT-Blackjack	203220	46310464	0.125	228
family	SINE/Alu	26663	3133382	0.008	118
family	DNA/TcMar-Tc1	55603	41755525	0.113	751
family	LTR/ERV1	108500	116035892	0.313	1069
family	DNA/CMC-EnSpm	360383	83671127	0.226	232
family	DNA/Maverick	695	95288	0.000	137
family	DNA/hAT-Ac	510213	246101753	0.664	482
family	LINE/Rex-Babar	32174	21970652	0.059	683
family	SINE/tRNA-Core-L2	144087	31242145	0.084	217
family	DNA/hAT-Charlie	234235	33247720	0.090	142
family	RC/Helitron	127151	85564118	0.231	673
family	DNA/MULE-MuDR	57882	10476359	0.028	181
family	LINE/L1-Tx1	657014	315083018	0.850	480
family	LINE/I-Jockey	14697	15347508	0.041	1044
family	SINE/5S-Deu-L2	184747	36743837	0.099	199
family	DNA/hAT	123467	31357274	0.085	254
family	DNA/Sola-3	22353	6445418	0.017	288
family	LINE/R1	22394	11076214	0.030	495
family	LINE/RTE-X	88224	63883984	0.172	724
family	DNA/Zisupton	37986	9651812	0.026	254
family	DNA/Sola-1	7915	2160702	0.006	273
family	LINE/Penelope	384100	137702623	0.372	359
family	LTR/Pao	22249	3382366	0.009	152
family	DNA/TcMar-Tigger	51640	17757186	0.048	344
family	DNA/hAT-Tip100	36492	19201003	0.052	526
family	DNA/TcMar-Pogo	20599	12085509	0.033	587
family	LTR/Ngaro	93379	111121091	0.300	1190
family	DNA/Crypton-A	24632	4533038	0.012	184
family	DNA/Dada	24419	7295264	0.020	299
family	DNA/PIF-ISL2EU	24844	8306499	0.022	334
family	DNA/Kolobok-T2	13201	2595864	0.007	197
family	LINE/CR1-Zenon	591	75217	0.000	127
family	SINE/ID	1284	132096	0.000	103
family	LINE/Jockey	108	10734	0.000	99
