# Supplementary material for: Giant lungfish genome elucidates the conquest of land by vertebrates
Source: Nature. 2021 Jan 18;590(7845):284–9. doi: 10.1038/s41586-021-03198-8 (PMC7875771; doi:10.1038/s41586-021-03198-8)
Supplement: Supplementary file 8 — TE statistics after double masking, with merged with results from the first round of masking. The table reports the repetitive element, number of elements, length (bp) occupied in the whole genome, percentage of sequence (%), average_copy_length (bp). [file 41586_2021_3198_MOESM8_ESM.xlsx]

## Sheet: Sheet1
Supplementary Table 5 TE statistics after double masking_merged
level	repetitive element	number of elements	length_occupied (bp)	percentage of sequence (%)	avergae_copy_length (bp)
class	Unknown	42893757	10903850695	29419	254
class	DNA	8352711	2310878818	6235	277
class	LINE	22706246	12687906613	34233	559
class	LTR	7177260	6324845656	17065	881
class	Simple_repeat	10782482	479371972	1293	44
class	RC	198675	92066176	0.248	463
class	SINE	3834687	618096674	1668	161
class	Low_complexity	1537256	75806633	0.205	49
class	Satellite	64858	19172568	0.052	296
class	SINE?	4631	702999	0.002	152
class	RC?	3672	726449	0.002	198
superfamily	DNA_TcMar-Tigger	81970	27249747	0.074	332
superfamily	LINE_L2	7275051	3700133345	9983	509
superfamily	LTR_Gypsy	1646569	1480281595	3994	899
superfamily	LINE_CR1	10458012	6294490281	16983	602
superfamily	RC_Helitron	198675	92066176	0.248	463
superfamily	DNA_CMC-EnSpm	428886	95547350	0.258	223
superfamily	SINE_tRNA	366137	59922069	0.162	164
superfamily	LTR_DIRS	4669567	4332010485	11688	928
superfamily	LINE_L1	2497385	1472633104	3973	590
superfamily	DNA_PiggyBac	48480	30355197	0.082	626
superfamily	SINE_tRNA-Deu-L2	1208208	231681177	0.625	192
superfamily	SINE_MIR	1543846	224458295	0.606	145
superfamily	DNA_PIF-Harbinger	494651	358165865	0.966	724
superfamily	DNA_Crypton	1586944	272379447	0.735	172
superfamily	LTR_Copia	130340	101855935	0.275	781
superfamily	DNA_PiggyBac-X	78201	27432807	0.074	351
superfamily	LINE_RTE-X	161557	105160273	0.284	651
superfamily	LTR_ERVK	59179	14894494	0.040	252
superfamily	SINE_Alu	26604	3133098	0.008	118
superfamily	SINE_B2	9486	1150481	0.003	121
superfamily	DNA_TcMar-Tc1	79220	48436586	0.131	611
superfamily	SINE_tRNA-Core-RTE	111395	9757703	0.026	88
superfamily	DNA_Kolobok-T2	29902	6702809	0.018	224
superfamily	LINE_RTE-BovB	21223	9072056	0.024	427
superfamily	LTR_ERV1	169114	140385190	0.379	830
superfamily	LINE_Penelope	758262	245149024	0.661	323
superfamily	DNA_hAT-Ac	732654	308278113	0.832	421
superfamily	SINE_tRNA-Core-L2	295496	44740867	0.121	151
superfamily	DNA_Sola	6529	5234960	0.014	802
superfamily	DNA_hAT-Tip100	213498	78457093	0.212	367
superfamily	LTR_Ngaro	205554	171904934	0.464	836
superfamily	DNA_hAT-Blackjack	361731	71437159	0.193	197
superfamily	SINE_5S-Deu-L2	272240	43121164	0.116	158
superfamily	DNA_MULE-MuDR	156230	24232532	0.065	155
superfamily	DNA_TcMar-Pogo	74811	30168394	0.081	403
superfamily	DNA_Sola-3	30771	11172654	0.030	363
superfamily	DNA_hAT-Charlie	303038	44077590	0.119	145
superfamily	LINE_L1-Tx1	1187892	572887523	1546	482
superfamily	LINE_Rex-Babar	47867	23849946	0.064	498
superfamily	DNA_hAT	255033	50237504	0.136	197
superfamily	LTR_Pao	53345	9828665	0.027	184
superfamily	DNA_Sola-1	7903	2160617	0.006	273
superfamily	DNA_MuLE-MuDR	23163	10975582	0.030	474
superfamily	DNA_Zisupton	36979	9619122	0.026	260
superfamily	DNA_PIF-ISL2EU	28143	8834086	0.024	314
superfamily	RC?_Helitron	3672	726449	0.002	198
superfamily	DNA_TcMar-Fot1	10380	823974	0.002	79
superfamily	LINE_I-Jockey	24381	17455025	0.047	716
superfamily	DNA_Crypton-A	61090	9311112	0.025	152
superfamily	DNA_Academ	11800	11551370	0.031	979
superfamily	LINE_R1	22386	11076153	0.030	495
superfamily	DNA_TcMar-Tc2	16741	8769897	0.024	524
superfamily	SINE_ID	1275	131820	0.000	103
superfamily	LINE_Proto2	8996	3267871	0.009	363
superfamily	DNA_Maverick	18267	23754710	0.064	1300
superfamily	DNA_Dada	23489	7288514	0.020	310
superfamily	LINE_CR1-Zenon	591	75217	0.000	127
superfamily	LTR_ERVL	6110	6154848	0.017	1007
superfamily	LINE_Jockey	108	10734	0.000	99
