# Supplementary material for: Giant lungfish genome elucidates the conquest of land by vertebrates
Source: Nature. 2021 Jan 18;590(7845):284–9. doi: 10.1038/s41586-021-03198-8 (PMC7875771; doi:10.1038/s41586-021-03198-8)
Supplement: Supplementary file 9 — Classification of consensus sequences from RepeatModeler by DeepTE, PASTEC and blast. The table shows the further classification result of each repetitive element consensus sequence from other annotators. "NA" refers to no matching result from the tool. The column "merge_strategy" suggests the best way to merge annotations from different tools. [file 41586_2021_3198_MOESM9_ESM.xlsx]

## Sheet: Lungfish_anno_merge_label
Supplementary Table 6. Classification of consensus sequences from RepeatModeler by DeepTE, PASTEC and blast.
RM	DeepTE	PASTEC	FishTEs_tblastx	Auto_blastn	Auto_tblastx	length	isUnk	merge_strategy	merge_annot
rnd-1_family-0:LTR.Gypsy	ClassII_DNA_TcMar_nMITE	NA	NA	NA	NA	793	FALSE
rnd-1_family-1:LTR.Gypsy	ClassII_DNA_TcMar_nMITE	NA	NA	NA	NA	720	FALSE
rnd-1_family-10:Unknown	ClassII_DNA_TcMar_MITE	NA	NA	LTR.Gypsy	LTR.DIRS/LTR.Gypsy	278	TRUE
rnd-1_family-100:LTR.DIRS	ClassI_nLTR_LINE_R2	RYX	NA	NA	NA	367	FALSE	ORDER_MATCH	LTR
rnd-1_family-1000:Unknown	ClassII_DNA_Harbinger_MITE	SSR	NA	NA	NA	60	TRUE	PASTEC	Low_complexity
rnd-1_family-1001:Unknown	ClassI_LTR_ERV	NA	NA	NA	NA	133	TRUE
rnd-1_family-1002:Unknown	ClassII_DNA_TcMar_MITE	NA	NA	NA	NA	374	TRUE
rnd-1_family-1003:Unknown	ClassI_LTR_Gypsy	SSR	NA	NA	NA	79	TRUE	PASTEC	Low_complexity
rnd-1_family-1004:Unknown	ClassII_DNA_hAT_MITE	NA	NA	NA	NA	119	TRUE
rnd-1_family-1005:Unknown	ClassII_DNA_TcMar_MITE	DXX-MITE	NA	NA	NA	57	TRUE	PASTEC
rnd-1_family-1006:Unknown	ClassI_LTR_Copia	SSR	NA	NA	NA	81	TRUE	PASTEC	Low_complexity
rnd-1_family-1007:Unknown	ClassI_LTR_ERV	NA	NA	NA	NA	172	TRUE
rnd-1_family-1008:Unknown	ClassI_LTR_Gypsy	NA	NA	NA	NA	658	TRUE
rnd-1_family-1009:Unknown	ClassII_DNA_TcMar_MITE	NA	NA	NA	NA	193	TRUE
rnd-1_family-101:Unknown	ClassI_nLTR_SINE_tRNA	NA	NA	NA	NA	156	TRUE
rnd-1_family-1010:LINE.L2	ClassI_LTR_Gypsy	NA	NA	NA	NA	145	FALSE
rnd-1_family-1011:Unknown	ClassI_LTR_Copia	NA	NA	NA	NA	115	TRUE
rnd-1_family-1012:Unknown	ClassII_DNA_hAT_MITE	NA	NA	NA	NA	152	TRUE
rnd-1_family-1013:Unknown	ClassI_LTR_ERV	NA	NA	NA	NA	252	TRUE
rnd-1_family-1014:Unknown	ClassI_LTR_Copia	NA	NA	NA	NA	194	TRUE
rnd-1_family-1015:Unknown	ClassII_DNA_Harbinger_MITE	NA	NA	NA	NA	197	TRUE
rnd-1_family-1016:Unknown	ClassI_LTR_Gypsy	NA	NA	NA	NA	461	TRUE
rnd-1_family-1017:Unknown	ClassII_DNA_TcMar_MITE	NA	NA	NA	NA	223	TRUE
rnd-1_family-1018:Unknown	ClassII_DNA_TcMar_MITE	SSR	NA	NA	NA	99	TRUE	PASTEC	Low_complexity
rnd-1_family-1019:Unknown	ClassII_DNA_TcMar_MITE	SSR	NA	NA	NA	94	TRUE	PASTEC	Low_complexity
rnd-1_family-102:Unknown	ClassI_LTR_Copia	NA	NA	LTR.DIRS	LTR.DIRS	275	TRUE
rnd-1_family-1020:Unknown	ClassI_nLTR_SINE_tRNA	SSR	NA	NA	NA	92	TRUE	PASTEC	Low_complexity
rnd-1_family-1021:Unknown	ClassII_DNA_TcMar_MITE	SSR	NA	NA	NA	79	TRUE	PASTEC	Low_complexity
rnd-1_family-1022:Unknown	ClassI_nLTR_LINE_L1	NA	NA	NA	NA	299	TRUE
rnd-1_family-1023:Unknown	ClassII_DNA_TcMar_MITE	SSR	NA	DNA.Crypton	DNA.Crypton	83	TRUE	PASTEC	Low_complexity
rnd-1_family-1024:LINE.CR1	ClassI_LTR_Gypsy	RIX	NA	NA	NA	347	FALSE	ORDER_MATCH	LINE
rnd-1_family-1025:Unknown	ClassII_DNA_Harbinger_MITE	SSR	NA	NA	NA	51	TRUE	PASTEC	Low_complexity
rnd-1_family-1026:Unknown	ClassII_DNA_TcMar_MITE	SSR	NA	NA	NA	70	TRUE	PASTEC	Low_complexity
rnd-1_family-1027:Unknown	ClassI_LTR_Gypsy	SSR	NA	NA	NA	80	TRUE	PASTEC	Low_complexity
rnd-1_family-1028:Unknown	ClassII_DNA_hAT_MITE	SSR	NA	NA	NA	89	TRUE	PASTEC	Low_complexity
rnd-1_family-1029:Unknown	ClassII_DNA_TcMar_MITE	NA	NA	NA	NA	310	TRUE
rnd-1_family-103:LINE.L2	ClassI_nLTR_SINE_tRNA	SSR	NA	NA	NA	61	FALSE	CONFLICT
rnd-1_family-1030:DNA	ClassII_DNA_hAT_MITE	NA	NA	NA	NA	348	FALSE
rnd-1_family-104:Unknown	ClassII_DNA_TcMar_nMITE	NA	LTR/DIRS_Coelacanth	LTR.DIRS	LTR.DIRS	861	TRUE
rnd-1_family-105:Unknown	ClassI_nLTR_SINE_tRNA	NA	NA	NA	NA	154	TRUE
rnd-1_family-106:SINE.MIR	ClassII_DNA_hAT_nMITE	NA	NA	NA	NA	1526	FALSE
rnd-1_family-107:SINE.MIR	ClassI_nLTR_SINE_tRNA	RSX	NA	NA	NA	219	FALSE	ORDER_MATCH	SINE
rnd-1_family-108:Unknown	ClassI_nLTR_SINE_tRNA	NA	NA	NA	NA	152	TRUE
rnd-1_family-109:Unknown	ClassI_nLTR_SINE_tRNA	SSR	NA	LINE.L2	NA	74	TRUE	PASTEC	Low_complexity
rnd-1_family-11:LTR.DIRS	ClassI_nLTR_DIRS	RYX	NA	NA	NA	2963	FALSE	ORDER_MATCH	LTR
rnd-1_family-110:LINE.CR1	ClassI_nLTR_LINE_L1	RIX	NA	NA	NA	1270	FALSE	ORDER_MATCH	LINE
rnd-1_family-111:DNA	ClassII_DNA_Harbinger_MITE	SSR	NA	NA	NA	88	FALSE	CONFLICT
rnd-1_family-112:Unknown	ClassI_LTR_Gypsy	NA	NA	LTR.DIRS	LTR.DIRS	469	TRUE
rnd-1_family-113:LINE.CR1	ClassI_nLTR_LINE_RTE	RIX	NA	NA	NA	1106	FALSE	ORDER_MATCH	LINE
rnd-1_family-114:LINE.L2	ClassI_nLTR_LINE_L1	RIX	NA	NA	NA	2506	FALSE	ORDER_MATCH	LINE
rnd-1_family-115:SINE.MIR	ClassI_nLTR_SINE_tRNA	NA	NA	NA	NA	171	FALSE
rnd-1_family-116:Unknown	ClassII_DNA_hAT_MITE	NA	NA	NA	NA	183	TRUE
rnd-1_family-117:Unknown	ClassII_DNA_hAT_MITE	NA	NA	NA	NA	201	TRUE
rnd-1_family-118:Unknown	ClassI_nLTR_SINE_tRNA	NA	NA	NA	NA	118	TRUE
rnd-1_family-119:LINE.CR1	ClassI_nLTR_LINE_RTE	RIX	NA	NA	NA	910	FALSE	ORDER_MATCH	LINE
rnd-1_family-12:LINE.CR1	ClassI_nLTR_LINE_L1	RIX	NA	NA	NA	4052	FALSE	ORDER_MATCH	LINE
rnd-1_family-120:Unknown	ClassII_DNA_hAT_MITE	NA	NA	NA	NA	105	TRUE
rnd-1_family-121:Unknown	ClassI_LTR_Gypsy	NA	NA	LTR.DIRS	LTR.DIRS	324	TRUE
rnd-1_family-122:SINE.MIR	ClassI_nLTR_SINE_tRNA	NA	NA	NA	NA	188	FALSE
rnd-1_family-123:LINE.CR1	ClassI_nLTR_LINE_R2	RIX	NA	NA	NA	1484	FALSE	ORDER_MATCH	LINE
rnd-1_family-124:LINE.CR1	ClassI_nLTR_PLE	RIX	NA	NA	NA	1512	FALSE	ORDER_MATCH	LINE
rnd-1_family-125:Unknown	ClassI_LTR_Gypsy	SSR	NA	LTR.DIRS	NA	70	TRUE	PASTEC	Low_complexity
rnd-1_family-126:Unknown	ClassII_DNA_Harbinger_MITE	SSR	NA	NA	NA	98	TRUE	PASTEC	Low_complexity
rnd-1_family-127:Unknown	ClassII_DNA_TcMar_MITE	NA	NA	LINE.L2/SINE.5S-Deu-L2/SINE.tRNA-Deu-L2	SINE.5S-Deu-L2/SINE.tRNA-Deu-L2	114	TRUE
rnd-1_family-128:Unknown	ClassII_DNA_Harbinger_MITE	NA	NA	LINE.L2/SINE.5S-Deu-L2/SINE.tRNA-Deu-L2	SINE.5S-Deu-L2/SINE.tRNA-Deu-L2	124	TRUE
rnd-1_family-129:Unknown	ClassII_DNA_Harbinger_MITE	NA	NA	LINE.L2/SINE.5S-Deu-L2/SINE.tRNA-Deu-L2	SINE.5S-Deu-L2/SINE.tRNA-Deu-L2	124	TRUE
rnd-1_family-13:LTR.DIRS	ClassI_LTR_Gypsy	RYX	NA	NA	NA	955	FALSE	ORDER_MATCH	LTR
rnd-1_family-130:Unknown	ClassII_DNA_TcMar_MITE	NA	NA	DNA/DNA.PIF-Harbinger	DNA/DNA.PIF-Harbinger	573	TRUE
rnd-1_family-131:Unknown	ClassI_nLTR_SINE_tRNA	SSR	NA	NA	NA	98	TRUE	PASTEC	Low_complexity
rnd-1_family-132:Unknown	ClassII_DNA_hAT_MITE	NA	NA	NA	NA	330	TRUE
rnd-1_family-133:LINE.L2	ClassI_LTR_Gypsy	RIX	NA	NA	NA	544	FALSE	ORDER_MATCH	LINE
rnd-1_family-134:LINE.CR1	ClassI_LTR_Gypsy	RIX	NA	NA	NA	627	FALSE	ORDER_MATCH	LINE
rnd-1_family-135:LINE.L2	ClassI_LTR_Gypsy	NA	NA	NA	NA	714	FALSE
rnd-1_family-136:LINE.CR1	ClassI_nLTR_LINE_RTE	RIX	NA	NA	NA	402	FALSE	ORDER_MATCH	LINE
rnd-1_family-137:LINE.CR1	ClassII_DNA_Harbinger_MITE	RIX	NA	NA	NA	237	FALSE	ORDER_MATCH	LINE
rnd-1_family-138:LINE.CR1	ClassI_nLTR_SINE_tRNA	RIX	NA	NA	NA	266	FALSE	ORDER_MATCH	LINE
rnd-1_family-139:Unknown	ClassI_LTR_Gypsy	SSR	NA	LTR.DIRS	LTR.DIRS	98	TRUE	PASTEC	Low_complexity
rnd-1_family-14:LTR.DIRS	ClassII_DNA_TcMar_nMITE	RYX	NA	NA	NA	1970	FALSE	ORDER_MATCH	LTR
rnd-1_family-140:LINE.L2	ClassI_nLTR_LINE_Jockey	RIX	NA	NA	NA	1581	FALSE	ORDER_MATCH	LINE
rnd-1_family-141:Unknown	ClassII_DNA_hAT_MITE	NA	NA	LINE.L2/SINE.5S-Deu-L2/SINE.tRNA-Deu-L2	NA	410	TRUE
rnd-1_family-142:Unknown	ClassI_LTR_Copia	NA	NA	LINE.L2/SINE.5S-Deu-L2/SINE.tRNA-Deu-L2	NA	307	TRUE
rnd-1_family-143:Unknown	ClassII_DNA_hAT_MITE	NA	NA	NA	NA	108	TRUE
rnd-1_family-144:SINE.MIR	ClassI_nLTR_SINE_tRNA	NA	NA	NA	NA	132	FALSE
rnd-1_family-145:Unknown	ClassII_DNA_hAT_MITE	NA	NA	NA	NA	382	TRUE
rnd-1_family-146:Unknown	ClassI_nLTR_SINE_tRNA	SSR	NA	NA	NA	72	TRUE	PASTEC	Low_complexity
rnd-1_family-147:Unknown	ClassII_DNA_hAT_MITE	NA	NA	NA	LTR.DIRS	240	TRUE
rnd-1_family-148:LINE.CR1	ClassII_DNA_TcMar_MITE	NA	NA	NA	NA	286	FALSE
rnd-1_family-149:LTR.DIRS	ClassI_LTR_ERV	RYX	NA	NA	NA	221	FALSE	ORDER_MATCH	LTR
rnd-1_family-15:Unknown	ClassII_DNA_TcMar_MITE	NA	NA	NA	LTR.DIRS/LTR.Gypsy	258	TRUE
rnd-1_family-150:LINE.L2	ClassI_LTR_Gypsy	RIX	NA	NA	NA	1049	FALSE	ORDER_MATCH	LINE
rnd-1_family-151:LINE.L2	ClassI_nLTR_LINE_Jockey	RIX	NA	NA	NA	1474	FALSE	ORDER_MATCH	LINE
rnd-1_family-152:LINE.CR1	ClassI_nLTR_SINE_tRNA	RIX	NA	NA	NA	309	FALSE	ORDER_MATCH	LINE
rnd-1_family-153:LINE.L2	ClassI_LTR_Gypsy	RIX	NA	NA	NA	1090	FALSE	ORDER_MATCH	LINE
rnd-1_family-154:Unknown	ClassII_DNA_Mutator_MITE	NA	NA	NA	NA	262	TRUE
rnd-1_family-155:DNA.CMC-EnSpm	ClassII_DNA_hAT_MITE	NA	NA	NA	NA	444	FALSE
rnd-1_family-156:DNA.Crypton	ClassI_LTR_Gypsy	NA	NA	NA	NA	522	FALSE
rnd-1_family-157:LTR.DIRS	ClassI_LTR_Gypsy	NA	NA	NA	NA	275	FALSE
rnd-1_family-158:Unknown	ClassI_LTR_ERV	NA	NA	LINE.L2	LINE.L2	192	TRUE
rnd-1_family-159:Unknown	ClassI_nLTR_SINE_tRNA	SSR	NA	LINE.L2	LINE.L2	84	TRUE	PASTEC	Low_complexity
rnd-1_family-16:LINE.CR1	ClassI_nLTR_LINE_RTE	RIX	NA	NA	NA	2701	FALSE	ORDER_MATCH	LINE
rnd-1_family-160:Unknown	ClassII_DNA_hAT_MITE	DXX-MITE	NA	NA	NA	391	TRUE	PASTEC
rnd-1_family-161:DNA	ClassII_DNA_TcMar_MITE	NA	NA	NA	NA	112	FALSE
rnd-1_family-162:Unknown	ClassI_LTR_Gypsy	NA	NA	LINE.L2	LINE.L2	328	TRUE
rnd-1_family-163:Unknown	ClassII_DNA_hAT_MITE	RXX-TRIM	NA	DNA.TcMar-Tigger	DNA.TcMar-Tigger	559	TRUE	PASTEC
rnd-1_family-164:DNA.Crypton	ClassI_LTR_Gypsy	NA	NA	NA	NA	283	FALSE
rnd-1_family-165:DNA.Crypton	ClassII_DNA_hAT_MITE	NA	NA	NA	NA	186	FALSE
rnd-1_family-166:SINE.MIR	ClassI_nLTR_SINE_tRNA	NA	NA	NA	NA	122	FALSE
rnd-1_family-167:Unknown	ClassII_DNA_hAT_MITE	SSR	NA	NA	NA	79	TRUE	PASTEC	Low_complexity
rnd-1_family-168:LTR.DIRS	ClassI_LTR_Gypsy	NA	NA	NA	NA	214	FALSE
rnd-1_family-169:LINE.L2	ClassI_nLTR_LINE_Jockey	RIX	NA	NA	NA	1560	FALSE	ORDER_MATCH	LINE
rnd-1_family-17:LINE.CR1	ClassI_nLTR_LINE_RTE	RIX	NA	NA	NA	4328	FALSE	ORDER_MATCH	LINE
rnd-1_family-170:Unknown	ClassII_DNA_hAT_MITE	SSR	NA	NA	NA	77	TRUE	PASTEC	Low_complexity
rnd-1_family-171:Unknown	ClassII_DNA_hAT_MITE	SSR	NA	NA	NA	80	TRUE	PASTEC	Low_complexity
rnd-1_family-172:LINE.CR1	ClassI_nLTR_SINE_tRNA	NA	NA	NA	NA	144	FALSE
rnd-1_family-173:Unknown	ClassII_DNA_hAT_nMITE	NA	NA	LTR.Gypsy	LTR.Copia/LTR.Gypsy	1264	TRUE
rnd-1_family-174:Unknown	ClassI_LTR_Copia	SSR	NA	SINE.tRNA	NA	85	TRUE	PASTEC	Low_complexity
rnd-1_family-175:LINE.L2	ClassI_nLTR_LINE_Jockey	RIX	NA	NA	NA	1014	FALSE	ORDER_MATCH	LINE
rnd-1_family-176:Unknown	ClassI_LTR_Gypsy	NA	NA	LINE.L2	LINE.L2	286	TRUE
rnd-1_family-177:Unknown	ClassII_DNA_hAT_MITE	SSR	NA	LINE.L2	LINE.L2	83	TRUE	PASTEC	Low_complexity
rnd-1_family-178:SINE.tRNA-Deu-L2	ClassI_nLTR_SINE_tRNA	RSX	NA	NA	NA	469	FALSE	ORDER_MATCH	SINE
rnd-1_family-179:LINE.CR1	ClassI_nLTR_SINE_tRNA	RIX	NA	NA	NA	304	FALSE	ORDER_MATCH	LINE
rnd-1_family-18:LINE.CR1	ClassI_nLTR_LINE_RTE	RIX	NA	NA	NA	2066	FALSE	ORDER_MATCH	LINE
rnd-1_family-180:Unknown	ClassI_LTR_Copia	NA	NA	NA	NA	180	TRUE
rnd-1_family-181:DNA	ClassI_LTR_ERV	DXX-MITE	NA	NA	NA	450	FALSE	CLASS_MATCH
rnd-1_family-182:Unknown	ClassII_DNA_Harbinger_MITE	NA	NA	NA	DNA.PIF-Harbinger/SINE.tRNA-Core-L2	356	TRUE
rnd-1_family-183:LINE.L2	ClassI_LTR_Gypsy	NA	NA	NA	NA	761	FALSE
rnd-1_family-184:Unknown	ClassII_DNA_hAT_nMITE	NA	NA	LTR.Copia/LTR.Gypsy	LTR.Copia/LTR.Gypsy	667	TRUE
rnd-1_family-185:LINE.L2	ClassI_LTR_Gypsy	RIX	NA	NA	NA	1159	FALSE	ORDER_MATCH	LINE
rnd-1_family-186:LINE.CR1	ClassI_LTR_Gypsy	RIX	NA	NA	NA	1665	FALSE	ORDER_MATCH	LINE
rnd-1_family-187:LINE.CR1	ClassI_LTR_Gypsy	NA	NA	NA	NA	100	FALSE
rnd-1_family-188:DNA.Crypton	ClassI_LTR_Gypsy	NA	NA	NA	NA	150	FALSE
rnd-1_family-189:Unknown	ClassI_LTR_Gypsy	RSX	NA	LINE/LINE.L2	NA	401	TRUE	PASTEC	SINE
rnd-1_family-19:LTR.DIRS	ClassI_nLTR_DIRS	RYX	NA	NA	NA	2050	FALSE	ORDER_MATCH	LTR
rnd-1_family-190:Unknown	ClassII_DNA_TcMar_MITE	SSR	NA	LINE/LINE.L2	NA	86	TRUE	PASTEC	Low_complexity
rnd-1_family-191:Unknown	ClassII_DNA_TcMar_MITE	NA	NA	DNA/DNA.CMC-EnSpm	DNA	103	TRUE
rnd-1_family-192:Unknown	ClassII_DNA_Harbinger_MITE	NA	NA	NA	DNA/DNA.CMC-EnSpm/DNA.PIF-Harbinger	184	TRUE
rnd-1_family-193:Unknown	ClassI_LTR_Copia	NA	NA	LINE/LINE.L2	LINE	123	TRUE
rnd-1_family-194:Unknown	ClassII_DNA_TcMar_MITE	NA	NA	DNA/DNA.CMC-EnSpm	DNA	110	TRUE
rnd-1_family-195:Unknown	ClassI_LTR_Gypsy	NA	NA	LTR.DIRS	LTR.DIRS	451	TRUE
rnd-1_family-196:Unknown	ClassI_nLTR_SINE_tRNA	NA	NA	NA	NA	105	TRUE
rnd-1_family-197:Unknown	ClassI_LTR_Gypsy	NA	NA	LTR.Gypsy	LTR.Gypsy	437	TRUE
rnd-1_family-198:LINE.L2	ClassI_nLTR_LINE_Jockey	RIX	NA	NA	NA	1500	FALSE	ORDER_MATCH	LINE
rnd-1_family-199:Unknown	ClassII_DNA_TcMar_MITE	RSX	NA	LINE/LINE.L2	NA	75	TRUE	PASTEC	SINE
rnd-1_family-2:Unknown	ClassII_DNA_hAT_nMITE	RXX-LARD	NA	LTR.DIRS/LTR.Gypsy	DNA/LTR.DIRS/LTR.Gypsy	2553	TRUE	PASTEC
rnd-1_family-20:LINE.CR1	ClassI_nLTR_LINE_RTE	RIX	NA	NA	NA	1794	FALSE	ORDER_MATCH	LINE
rnd-1_family-200:Unknown	ClassI_LTR_Gypsy	NA	NA	NA	NA	303	TRUE
rnd-1_family-201:LINE.L2	ClassI_nLTR_LINE_Jockey	RIX	NA	NA	NA	1387	FALSE	ORDER_MATCH	LINE
rnd-1_family-202:LINE.L2	ClassI_LTR_Gypsy	NA	NA	NA	NA	565	FALSE
rnd-1_family-203:DNA.Crypton	ClassI_LTR_Gypsy	NA	NA	NA	NA	266	FALSE
rnd-1_family-204:Unknown	ClassI_LTR_ERV	NA	NA	NA	LINE.L2	334	TRUE
rnd-1_family-205:SINE.5S-Deu-L2	ClassI_nLTR_SINE_5S	RSX	NA	NA	NA	228	FALSE	ORDER_MATCH	SINE
rnd-1_family-206:LTR.Gypsy	ClassI_LTR_Gypsy	RLG	NA	NA	NA	2373	FALSE	ORDER_MATCH	LTR
rnd-1_family-207:Unknown	ClassI_LTR_Gypsy	SSR	NA	NA	NA	58	TRUE	PASTEC	Low_complexity
rnd-1_family-208:Unknown	ClassII_DNA_Harbinger_MITE	NA	NA	LINE.L2	LINE.L2	149	TRUE
rnd-1_family-209:Unknown	ClassII_DNA_hAT_MITE	SSR	NA	LINE.CR1	NA	68	TRUE	PASTEC	Low_complexity
rnd-1_family-21:LTR.DIRS	ClassI_LTR_Gypsy	RYX	NA	NA	NA	1686	FALSE	ORDER_MATCH	LTR
rnd-1_family-210:Unknown	ClassII_DNA_hAT_nMITE	NA	NA	NA	NA	687	TRUE
rnd-1_family-211:DNA.hAT-Charlie	ClassI_LTR_Gypsy	NA	NA	NA	NA	278	FALSE
rnd-1_family-212:LINE.L2	ClassI_LTR_Copia	NA	NA	NA	NA	322	FALSE
rnd-1_family-213:DNA.Crypton	ClassI_LTR_Gypsy	NA	NA	NA	NA	165	FALSE
rnd-1_family-214:Unknown	ClassI_LTR_ERV	NA	NA	NA	NA	357	TRUE
rnd-1_family-215:Unknown	ClassII_DNA_hAT_MITE	NA	NA	LINE.L2	LINE.L2	102	TRUE
rnd-1_family-216:LTR.Gypsy	ClassII_DNA_hAT_nMITE	RLG	NA	NA	NA	2580	FALSE	ORDER_MATCH	LTR
rnd-1_family-217:LINE.CR1	ClassI_LTR_Gypsy	RIX	NA	NA	NA	1022	FALSE	ORDER_MATCH	LINE
rnd-1_family-218:Unknown	ClassI_nLTR_SINE_tRNA	SSR	NA	LINE.L2	LINE.L2	84	TRUE	PASTEC	Low_complexity
rnd-1_family-219:Unknown	ClassII_DNA_TcMar_MITE	NA	NA	NA	NA	160	TRUE
rnd-1_family-22:LINE.CR1	ClassI_nLTR_LINE_R2	RIX	NA	NA	NA	2467	FALSE	ORDER_MATCH	LINE
rnd-1_family-220:Unknown	ClassII_DNA_TcMar_MITE	NA	NA	LINE/LINE.L2	NA	163	TRUE
rnd-1_family-221:Unknown	ClassI_LTR_ERV	NA	NA	NA	NA	384	TRUE
rnd-1_family-222:LTR.DIRS	ClassI_LTR_ERV	NA	NA	NA	NA	239	FALSE
rnd-1_family-223:Unknown	ClassI_LTR_Gypsy	NA	NA	NA	NA	292	TRUE
rnd-1_family-224:LINE.CR1	ClassI_nLTR_SINE_tRNA	NA	NA	NA	NA	104	FALSE
rnd-1_family-225:Unknown	ClassI_LTR_Gypsy	NA	NA	NA	NA	110	TRUE
rnd-1_family-226:LINE.L2	ClassI_LTR_Gypsy	NA	NA	NA	NA	617	FALSE
rnd-1_family-227:Unknown	ClassI_nLTR_SINE_tRNA	NA	NA	NA	NA	120	TRUE
rnd-1_family-228:LINE.L2	ClassI_LTR_Gypsy	RIX	NA	NA	NA	881	FALSE	ORDER_MATCH	LINE
rnd-1_family-229:LINE.CR1	ClassI_nLTR_LINE_L1	RIX	NA	NA	NA	777	FALSE	ORDER_MATCH	LINE
rnd-1_family-23:DNA.PIF-Harbinger	ClassII_DNA_hAT_nMITE	RIX	NA	NA	NA	1227	FALSE	CONFLICT
rnd-1_family-230:Unknown	ClassI_LTR_Gypsy	NA	NA	DNA.hAT-Charlie	DNA.hAT-Charlie	127	TRUE
rnd-1_family-231:LINE.CR1	ClassII_DNA_TcMar_MITE	RIX	NA	NA	NA	198	FALSE	ORDER_MATCH	LINE
rnd-1_family-232:Unknown	ClassI_LTR_Gypsy	NA	NA	DNA.Crypton/LINE.L2	DNA.Crypton/LINE.L2	270	TRUE
rnd-1_family-233:LINE.CR1	ClassI_nLTR_LINE_RTE	RIX	NA	NA	NA	2079	FALSE	ORDER_MATCH	LINE
rnd-1_family-234:Unknown	ClassI_LTR_Copia	NA	NA	NA	LTR.DIRS	100	TRUE
rnd-1_family-235:Unknown	ClassI_LTR_Copia	SSR	NA	NA	NA	74	TRUE	PASTEC	Low_complexity
rnd-1_family-236:Unknown	ClassII_DNA_hAT_MITE	NA	NA	NA	NA	155	TRUE
rnd-1_family-237:LINE.L2	ClassI_LTR_Gypsy	RIX	NA	NA	NA	1038	FALSE	ORDER_MATCH	LINE
rnd-1_family-238:SINE.tRNA-Core-L2	ClassII_DNA_Harbinger_MITE	NA	NA	NA	NA	123	FALSE
rnd-1_family-239:Unknown	ClassI_LTR_ERV	SSR	NA	SINE.tRNA	NA	82	TRUE	PASTEC	Low_complexity
rnd-1_family-24:LTR.DIRS	ClassI_LTR_Gypsy	NA	NA	NA	NA	359	FALSE
rnd-1_family-240:LINE.L2	ClassI_LTR_ERV	RIX	NA	NA	NA	739	FALSE	ORDER_MATCH	LINE
rnd-1_family-241:Unknown	ClassI_LTR_Gypsy	NA	NA	DNA.hAT-Charlie/LINE.L2	NA	272	TRUE
rnd-1_family-242:DNA.Crypton	ClassII_DNA_TcMar_MITE	NA	NA	NA	NA	198	FALSE
rnd-1_family-243:LINE.L2	ClassI_LTR_Gypsy	RIX	NA	NA	NA	920	FALSE	ORDER_MATCH	LINE
rnd-1_family-244:LINE.L2	ClassI_LTR_Gypsy	RXX	NA	NA	NA	859	FALSE	CLASS_MATCH
rnd-1_family-245:LINE.L2	ClassI_LTR_Gypsy	RIX	NA	NA	NA	1009	FALSE	ORDER_MATCH	LINE
rnd-1_family-246:LINE.L2	ClassI_LTR_Gypsy	RIX	NA	NA	NA	323	FALSE	ORDER_MATCH	LINE
rnd-1_family-247:Unknown	ClassI_LTR_ERV	RSX	NA	NA	NA	330	TRUE	PASTEC	SINE
rnd-1_family-248:LTR.Gypsy	ClassI_LTR_Gypsy	RLG	NA	NA	NA	931	FALSE	ORDER_MATCH	LTR
rnd-1_family-249:LINE.L2	ClassI_LTR_Gypsy	RIX	NA	NA	NA	612	FALSE	ORDER_MATCH	LINE
rnd-1_family-25:LINE.CR1	ClassI_nLTR_LINE_RTE	RIX	NA	NA	NA	2274	FALSE	ORDER_MATCH	LINE
rnd-1_family-250:Unknown	ClassII_DNA_Harbinger_MITE	SSR	NA	LINE.CR1	LINE.CR1	98	TRUE	PASTEC	Low_complexity
rnd-1_family-251:LINE.L2	ClassI_LTR_ERV	RIX	NA	NA	NA	869	FALSE	ORDER_MATCH	LINE
rnd-1_family-252:Unknown	ClassI_LTR_Copia	SSR	NA	NA	NA	92	TRUE	PASTEC	Low_complexity
rnd-1_family-253:Unknown	ClassI_LTR_Gypsy	NA	NA	LINE.L2	NA	302	TRUE
rnd-1_family-254:LINE.R1	ClassI_nLTR_PLE	RIX	NA	NA	NA	998	FALSE	ORDER_MATCH	LINE
rnd-1_family-255:Unknown	ClassI_nLTR_LINE_L1	NA	NA	LINE.CR1	LINE.CR1/LTR.DIRS	588	TRUE
rnd-1_family-256:Unknown	ClassI_LTR_Gypsy	NA	NA	LTR.DIRS	NA	405	TRUE
rnd-1_family-257:Unknown	ClassII_DNA_hAT_MITE	NA	NA	DNA.PIF-Harbinger	DNA.PIF-Harbinger	363	TRUE
rnd-1_family-258:LINE.L2	ClassI_LTR_Gypsy	RIX	NA	NA	NA	426	FALSE	ORDER_MATCH	LINE
rnd-1_family-259:Unknown	ClassII_DNA_TcMar_MITE	DXX-MITE	NA	NA	NA	152	TRUE	PASTEC
rnd-1_family-26:LINE.CR1	ClassI_nLTR_LINE_RTE	RIX	NA	NA	NA	1561	FALSE	ORDER_MATCH	LINE
rnd-1_family-260:LINE.L2	ClassI_LTR_ERV	RIX	NA	NA	NA	882	FALSE	ORDER_MATCH	LINE
rnd-1_family-261:Unknown	ClassI_LTR_Gypsy	NA	NA	NA	NA	175	TRUE
rnd-1_family-262:Unknown	ClassII_DNA_TcMar_MITE	NA	NA	NA	NA	274	TRUE
rnd-1_family-263:LINE.CR1	ClassI_nLTR_SINE_tRNA	NA	NA	NA	NA	145	FALSE
rnd-1_family-264:LINE.L2	ClassII_DNA_Harbinger_MITE	RIX	NA	NA	NA	225	FALSE	ORDER_MATCH	LINE
rnd-1_family-265:LINE.L2	ClassI_LTR_Gypsy	RIX	NA	NA	NA	1305	FALSE	ORDER_MATCH	LINE
rnd-1_family-266:LINE.CR1	ClassI_nLTR_SINE_tRNA	SSR	NA	NA	NA	54	FALSE	CONFLICT
rnd-1_family-267:Unknown	ClassII_DNA_Harbinger_MITE	DXX-MITE	NA	NA	NA	74	TRUE	PASTEC
rnd-1_family-268:LINE.L2	ClassI_LTR_Gypsy	RIX	NA	NA	NA	733	FALSE	ORDER_MATCH	LINE
rnd-1_family-269:Unknown	ClassII_DNA_TcMar_MITE	NA	NA	NA	NA	136	TRUE
rnd-1_family-27:LINE.CR1	ClassI_nLTR_LINE_RTE	RIX	NA	NA	NA	1645	FALSE	ORDER_MATCH	LINE
rnd-1_family-270:LINE.CR1	ClassI_LTR_Copia	SSR	NA	NA	NA	52	FALSE	CONFLICT
rnd-1_family-271:LINE.L2	ClassI_LTR_Gypsy	RIX	NA	NA	NA	254	FALSE	ORDER_MATCH	LINE
rnd-1_family-272:Unknown	ClassII_DNA_TcMar_MITE	SSR	NA	NA	NA	77	TRUE	PASTEC	Low_complexity
rnd-1_family-273:Unknown	ClassI_LTR_Gypsy	NA	NA	NA	NA	116	TRUE
rnd-1_family-274:LTR.Gypsy	ClassI_LTR_Gypsy	RLG	NA	NA	NA	4344	FALSE	ORDER_MATCH	LTR
rnd-1_family-275:Unknown	ClassII_DNA_CACTA_MITE	NA	NA	LINE.L2	LINE.L2	296	TRUE
rnd-1_family-276:LINE.L2	ClassI_LTR_Gypsy	RIX	NA	NA	NA	239	FALSE	ORDER_MATCH	LINE
rnd-1_family-277:Unknown	ClassI_nLTR_SINE_tRNA	NA	LTR/DIRS_Coelacanth	LTR.DIRS	LTR.DIRS	211	TRUE
rnd-1_family-278:LINE.L2	ClassI_nLTR_SINE_tRNA	RIX	NA	NA	NA	191	FALSE	ORDER_MATCH	LINE
rnd-1_family-279:Unknown	ClassII_DNA_hAT_MITE	SSR	NA	NA	NA	62	TRUE	PASTEC	Low_complexity
rnd-1_family-28:DNA	ClassII_DNA_Harbinger_MITE	NA	NA	NA	NA	312	FALSE
rnd-1_family-280:LINE.CR1	ClassI_LTR_ERV	SSR	NA	NA	NA	67	FALSE	CONFLICT
rnd-1_family-281:DNA	ClassI_LTR_Gypsy	NA	NA	NA	NA	220	FALSE
rnd-1_family-282:Unknown	ClassII_DNA_TcMar_MITE	NA	NA	NA	NA	256	TRUE
rnd-1_family-283:Unknown	ClassII_DNA_hAT_MITE	NA	NA	NA	LTR.DIRS	100	TRUE
rnd-1_family-284:Unknown	ClassII_DNA_hAT_MITE	NA	NA	SINE.tRNA-Core-L2	DNA.PIF-Harbinger/SINE.tRNA-Core-L2	341	TRUE
rnd-1_family-285:DNA.Crypton	ClassI_LTR_Gypsy	DXX-MITE	NA	NA	NA	161	FALSE	CLASS_MATCH
rnd-1_family-286:Unknown	ClassII_DNA_TcMar_MITE	SSR	NA	LTR.DIRS	NA	59	TRUE	PASTEC	Low_complexity
rnd-1_family-287:Unknown	ClassII_DNA_TcMar_MITE	DXX-MITE	NA	NA	NA	216	TRUE	PASTEC
rnd-1_family-288:Unknown	ClassI_LTR_Copia	DXX-MITE	NA	LTR.DIRS	LTR.DIRS	105	TRUE	PASTEC
rnd-1_family-289:LINE.L2	ClassI_LTR_Gypsy	NA	NA	NA	NA	406	FALSE
rnd-1_family-29:LTR.DIRS	ClassII_DNA_CACTA_nMITE	RYX	NA	NA	NA	783	FALSE	ORDER_MATCH	LTR
rnd-1_family-290:LINE.L2	ClassI_LTR_Copia	SSR	NA	NA	NA	69	FALSE	CONFLICT
rnd-1_family-291:LINE.CR1	ClassI_nLTR_SINE_tRNA	NA	NA	NA	NA	219	FALSE
rnd-1_family-292:LINE.L2	ClassI_LTR_Copia	RSX	NA	NA	NA	142	FALSE	CLASS_MATCH
rnd-1_family-293:LINE.L2	ClassI_LTR_Gypsy	NA	NA	NA	NA	663	FALSE
rnd-1_family-294:LINE.L2	ClassI_LTR_Copia	NA	NA	NA	NA	303	FALSE
rnd-1_family-295:Unknown	ClassI_LTR_ERV	NA	NA	LTR.Copia/LTR.Gypsy	LTR.Copia/LTR.Gypsy	363	TRUE
rnd-1_family-296:SINE.5S-Deu-L2	ClassII_DNA_Harbinger_MITE	NA	NA	NA	NA	107	FALSE
rnd-1_family-297:DNA.PIF-Harbinger	ClassII_DNA_TcMar_nMITE	DTX	NA	NA	NA	1662	FALSE	CLASS_MATCH
rnd-1_family-298:Unknown	ClassII_DNA_Harbinger_MITE	SSR	NA	NA	NA	79	TRUE	PASTEC	Low_complexity
rnd-1_family-299:SINE.tRNA-Core-L2	ClassI_nLTR_SINE_tRNA	SSR	NA	NA	NA	92	FALSE	CONFLICT
rnd-1_family-3:Unknown	ClassII_DNA_TcMar_MITE	NA	NA	LTR.Gypsy	LTR.DIRS/LTR.Gypsy	382	TRUE
rnd-1_family-30:LINE.CR1	ClassI_nLTR_LINE_RTE	RIX	NA	NA	NA	891	FALSE	ORDER_MATCH	LINE
rnd-1_family-300:Unknown	ClassI_LTR_ERV	NA	NA	LTR.DIRS	LTR.DIRS	386	TRUE
rnd-1_family-301:DNA	ClassI_LTR_ERV	DXX-MITE	NA	NA	NA	174	FALSE	CLASS_MATCH
rnd-1_family-302:Unknown	ClassII_DNA_TcMar_MITE	SSR	NA	NA	NA	65	TRUE	PASTEC	Low_complexity
rnd-1_family-303:Unknown	ClassII_DNA_hAT_MITE	NA	NA	NA	NA	119	TRUE
rnd-1_family-304:Unknown	ClassI_LTR_Gypsy	NA	NA	LINE.CR1	LINE.CR1/LTR.DIRS	415	TRUE
rnd-1_family-305:DNA	ClassII_DNA_Harbinger_MITE	DXX-MITE	NA	NA	NA	205	FALSE	CLASS_MATCH
rnd-1_family-306:Unknown	ClassI_nLTR_SINE_tRNA	SSR	NA	LINE.L2	NA	88	TRUE	PASTEC	Low_complexity
rnd-1_family-307:Unknown	ClassII_DNA_TcMar_MITE	SSR	NA	NA	NA	95	TRUE	PASTEC	Low_complexity
rnd-1_family-308:Unknown	ClassII_DNA_TcMar_nMITE	NA	NA	LINE.CR1	LINE.CR1	1383	TRUE
rnd-1_family-309:DNA.Crypton	ClassII_DNA_TcMar_MITE	NA	NA	NA	NA	245	FALSE
rnd-1_family-31:LTR.DIRS	ClassI_nLTR_DIRS	RYX	NA	NA	NA	2928	FALSE	ORDER_MATCH	LTR
rnd-1_family-310:DNA	ClassI_LTR_ERV	NA	NA	NA	NA	367	FALSE
rnd-1_family-311:LINE.CR1	ClassI_nLTR_SINE_tRNA	NA	NA	NA	NA	252	FALSE
rnd-1_family-312:Unknown	ClassI_LTR_ERV	NA	NA	LTR.DIRS	LTR.DIRS	185	TRUE
rnd-1_family-313:LINE.L2	ClassII_DNA_TcMar_MITE	NA	NA	NA	NA	796	FALSE
rnd-1_family-314:Unknown	ClassI_LTR_Gypsy	NA	NA	NA	NA	181	TRUE
rnd-1_family-315:Unknown	ClassI_nLTR_PLE	NA	NA	NA	NA	905	TRUE
rnd-1_family-316:LINE.L2	ClassI_LTR_Copia	NA	NA	NA	NA	617	FALSE
rnd-1_family-317:LINE.L2	ClassI_nLTR_LINE_R2	RIX	NA	NA	NA	815	FALSE	ORDER_MATCH	LINE
rnd-1_family-318:LINE.L2	ClassI_LTR_Copia	NA	NA	NA	NA	127	FALSE
rnd-1_family-319:LTR.Gypsy	ClassI_LTR_Gypsy	RLG	NA	NA	NA	2277	FALSE	ORDER_MATCH	LTR
rnd-1_family-32:LTR.DIRS	ClassI_nLTR_DIRS	RYX	NA	NA	NA	4400	FALSE	ORDER_MATCH	LTR
rnd-1_family-320:SINE.tRNA-Core-L2	ClassII_DNA_Harbinger_nMITE	NA	NA	NA	NA	944	FALSE
rnd-1_family-321:DNA	ClassI_LTR_Gypsy	NA	NA	NA	NA	283	FALSE
rnd-1_family-322:Unknown	ClassII_DNA_TcMar_MITE	NA	NA	NA	NA	260	TRUE
rnd-1_family-323:Unknown	ClassII_DNA_hAT_MITE	NA	NA	NA	NA	145	TRUE
rnd-1_family-324:LINE.L2	ClassI_LTR_ERV	NA	NA	NA	NA	153	FALSE
rnd-1_family-325:LINE.CR1	ClassI_nLTR_SINE_tRNA	NA	NA	NA	NA	212	FALSE
rnd-1_family-326:LINE.L2	ClassI_LTR_Copia	SSR	NA	NA	NA	86	FALSE	CONFLICT
rnd-1_family-327:LINE.L2	ClassI_LTR_Copia	NA	NA	NA	NA	172	FALSE
rnd-1_family-328:Unknown	ClassII_DNA_Harbinger_nMITE	NA	NA	NA	NA	736	TRUE
rnd-1_family-329:LTR.DIRS	ClassI_LTR_Gypsy	NA	NA	NA	NA	163	FALSE
rnd-1_family-33:LINE.CR1	ClassI_nLTR_LINE_R2	RIX	NA	NA	NA	1243	FALSE	ORDER_MATCH	LINE
rnd-1_family-330:LTR.DIRS	ClassI_LTR_Gypsy	RYX	NA	NA	NA	412	FALSE	ORDER_MATCH	LTR
rnd-1_family-331:Unknown	ClassII_DNA_Harbinger_nMITE	NA	NA	NA	NA	1034	TRUE
rnd-1_family-332:Unknown	ClassII_DNA_Harbinger_MITE	DXX-MITE	NA	NA	NA	74	TRUE	PASTEC
rnd-1_family-333:Unknown	ClassI_LTR_ERV	NA	NA	NA	NA	759	TRUE
rnd-1_family-334:Unknown	ClassII_DNA_Mutator_MITE	NA	NA	LTR.DIRS	LTR.DIRS	144	TRUE
rnd-1_family-335:LTR.DIRS	ClassI_nLTR_LINE_Jockey	RYX	NA	NA	NA	1252	FALSE	ORDER_MATCH	LTR
rnd-1_family-336:LTR.DIRS	ClassI_LTR_Gypsy	RYX	NA	NA	NA	668	FALSE	ORDER_MATCH	LTR
rnd-1_family-337:LINE.L2	ClassI_LTR_ERV	RIX	NA	NA	NA	692	FALSE	ORDER_MATCH	LINE
rnd-1_family-338:Unknown	ClassI_LTR_ERV	NA	NA	DNA.PIF-Harbinger	DNA.PIF-Harbinger	366	TRUE
rnd-1_family-339:Unknown	ClassI_LTR_Gypsy	RXX-TRIM	NA	NA	NA	544	TRUE	PASTEC
rnd-1_family-34:LTR.DIRS	ClassI_nLTR_DIRS	RYX	NA	NA	NA	2907	FALSE	ORDER_MATCH	LTR
rnd-1_family-340:LINE.L2	ClassI_LTR_Copia	NA	NA	NA	NA	568	FALSE
rnd-1_family-341:Unknown	ClassII_DNA_hAT_MITE	NA	NA	DNA/DNA.PIF-Harbinger	DNA/DNA.PIF-Harbinger	158	TRUE
rnd-1_family-342:LTR.DIRS	ClassII_DNA_hAT_MITE	NA	NA	NA	NA	280	FALSE
rnd-1_family-343:LTR.DIRS	ClassI_LTR_Gypsy	NA	NA	NA	NA	161	FALSE
rnd-1_family-344:DNA.TcMar-Tigger	ClassII_DNA_TcMar_MITE	NA	NA	NA	NA	635	FALSE
rnd-1_family-345:Unknown	ClassII_DNA_hAT_MITE	SSR	NA	NA	NA	54	TRUE	PASTEC	Low_complexity
rnd-1_family-346:Unknown	ClassII_DNA_Harbinger_MITE	NA	NA	NA	NA	190	TRUE
rnd-1_family-347:Unknown	ClassI_LTR_Gypsy	NA	NA	LTR.Gypsy	LTR.Gypsy	494	TRUE
rnd-1_family-348:Unknown	ClassI_LTR_Copia	SSR	NA	LTR.DIRS	LTR.DIRS	88	TRUE	PASTEC	Low_complexity
rnd-1_family-349:LINE.CR1	ClassI_nLTR_LINE_L1	RIX	NA	NA	NA	1618	FALSE	ORDER_MATCH	LINE
rnd-1_family-35:LINE.CR1	ClassI_nLTR_LINE_RTE	RIX	NA	NA	NA	2337	FALSE	ORDER_MATCH	LINE
rnd-1_family-350:LINE.L2	ClassI_LTR_Copia	NA	NA	NA	NA	239	FALSE
rnd-1_family-351:DNA	ClassII_DNA_hAT_MITE	NA	NA	NA	NA	210	FALSE
rnd-1_family-352:LINE.CR1	ClassI_LTR_Gypsy	RIX	NA	NA	NA	704	FALSE	ORDER_MATCH	LINE
rnd-1_family-353:DNA	ClassI_LTR_Gypsy	DXX-MITE	NA	NA	NA	179	FALSE	CLASS_MATCH
rnd-1_family-354:LINE.I-Jockey	ClassII_DNA_Mutator_nMITE	PHG	NA	NA	NA	1833	FALSE	CONFLICT
rnd-1_family-355:LINE.CR1	ClassI_LTR_Copia	SSR	NA	NA	NA	86	FALSE	CONFLICT
rnd-1_family-356:Unknown	ClassII_DNA_TcMar_MITE	SSR	NA	NA	NA	88	TRUE	PASTEC	Low_complexity
rnd-1_family-357:LTR.DIRS	ClassI_nLTR_LINE_L1	RYX	NA	NA	NA	1284	FALSE	ORDER_MATCH	LTR
rnd-1_family-358:Unknown	ClassI_LTR_Gypsy	NA	NA	NA	NA	497	TRUE
rnd-1_family-359:LINE.L2	ClassI_LTR_ERV	RIX	NA	NA	NA	1119	FALSE	ORDER_MATCH	LINE
rnd-1_family-36:LINE.CR1	ClassI_LTR_Gypsy	RIX	NA	NA	NA	362	FALSE	ORDER_MATCH	LINE
rnd-1_family-360:Unknown	ClassI_LTR_Gypsy	DXX-MITE	NA	NA	NA	680	TRUE	PASTEC
rnd-1_family-361:Unknown	ClassI_LTR_Copia	NA	NA	LTR.DIRS	LTR.DIRS	212	TRUE
rnd-1_family-362:DNA	ClassI_LTR_Gypsy	NA	NA	NA	NA	114	FALSE
rnd-1_family-363:Unknown	ClassII_DNA_hAT_MITE	NA	NA	NA	NA	546	TRUE
rnd-1_family-364:Unknown	ClassI_LTR_Gypsy	RYX	DIRS_Coelacanth	LTR.DIRS	LTR.DIRS	539	TRUE	PASTEC	LTR
rnd-1_family-365:Unknown	ClassII_DNA_TcMar_MITE	NA	NA	NA	NA	716	TRUE
rnd-1_family-366:LTR.DIRS	ClassII_DNA_hAT_MITE	NA	NA	NA	NA	580	FALSE
rnd-1_family-367:Unknown	ClassII_DNA_TcMar_MITE	NA	NA	LTR.DIRS	LTR.DIRS	242	TRUE
rnd-1_family-368:LINE.L2	ClassI_LTR_ERV	RIX	NA	NA	NA	686	FALSE	ORDER_MATCH	LINE
rnd-1_family-369:LTR.DIRS	ClassII_DNA_hAT_MITE	RYX	NA	NA	NA	377	FALSE	ORDER_MATCH	LTR
rnd-1_family-37:LINE.CR1	ClassI_nLTR_LINE_RTE	RIX	NA	NA	NA	1535	FALSE	ORDER_MATCH	LINE
rnd-1_family-370:LINE.L2	ClassI_LTR_ERV	RIX	NA	NA	NA	463	FALSE	ORDER_MATCH	LINE
rnd-1_family-371:DNA.Crypton	ClassII_DNA_TcMar_MITE	NA	NA	NA	NA	285	FALSE
rnd-1_family-372:Unknown	ClassII_DNA_TcMar_MITE	SSR	NA	DNA	NA	92	TRUE	PASTEC	Low_complexity
rnd-1_family-373:SINE.tRNA-Core-L2	ClassII_DNA_TcMar_MITE	NA	NA	NA	NA	107	FALSE
rnd-1_family-374:LINE.L2	ClassI_LTR_Gypsy	RIX	NA	NA	NA	1116	FALSE	ORDER_MATCH	LINE
rnd-1_family-375:Unknown	ClassI_nLTR_LINE_L1	NA	NA	NA	NA	1110	TRUE
rnd-1_family-376:Unknown	ClassI_LTR_Gypsy	NA	NA	LINE.L2	NA	469	TRUE
rnd-1_family-377:Unknown	ClassII_DNA_Harbinger_MITE	NA	NA	DNA.TcMar-Tigger	DNA.TcMar-Tigger	141	TRUE
rnd-1_family-378:LINE.L2	ClassI_LTR_Copia	RIX	NA	NA	NA	282	FALSE	ORDER_MATCH	LINE
rnd-1_family-379:Unknown	ClassII_DNA_Harbinger_MITE	SSR	NA	DNA	NA	56	TRUE	PASTEC	Low_complexity
rnd-1_family-38:LINE.CR1	ClassI_nLTR_SINE_tRNA	NA	NA	NA	NA	275	FALSE
rnd-1_family-380:LINE.L2	ClassI_nLTR_LINE_R2	RIX	NA	NA	NA	1100	FALSE	ORDER_MATCH	LINE
rnd-1_family-381:LINE.L2	ClassII_DNA_TcMar_MITE	RIX	NA	NA	NA	450	FALSE	ORDER_MATCH	LINE
rnd-1_family-382:Unknown	ClassI_LTR_ERV	NA	NA	SINE.tRNA	NA	121	TRUE
rnd-1_family-383:LINE.L2	ClassI_LTR_ERV	RIX	NA	NA	NA	744	FALSE	ORDER_MATCH	LINE
rnd-1_family-384:LINE.L1-Tx1	ClassI_LTR_Gypsy	RIX	NA	NA	NA	460	FALSE	ORDER_MATCH	LINE
rnd-1_family-385:LINE.L2	ClassI_LTR_ERV	RIX	NA	NA	NA	648	FALSE	ORDER_MATCH	LINE
rnd-1_family-386:Unknown	ClassII_DNA_hAT_MITE	NA	NA	NA	NA	310	TRUE
rnd-1_family-387:Unknown	ClassII_DNA_TcMar_MITE	DXX-MITE	NA	NA	NA	513	TRUE	PASTEC
rnd-1_family-388:Unknown	ClassI_LTR_Gypsy	NA	NA	NA	NA	840	TRUE
rnd-1_family-389:LINE.L2	ClassI_nLTR_LINE_R2	RIX	NA	NA	NA	415	FALSE	ORDER_MATCH	LINE
rnd-1_family-39:LINE.CR1	ClassII_DNA_TcMar_MITE	RIX	NA	NA	NA	268	FALSE	ORDER_MATCH	LINE
rnd-1_family-390:Unknown	ClassII_DNA_hAT_MITE	SSR	NA	DNA.TcMar-Tigger	DNA.TcMar-Tigger	81	TRUE	PASTEC	Low_complexity
rnd-1_family-391:LINE.L2	ClassI_LTR_Gypsy	RXX	NA	NA	NA	282	FALSE	CLASS_MATCH
rnd-1_family-392:Unknown	ClassI_nLTR_LINE_L1	NA	NA	NA	NA	1216	TRUE
rnd-1_family-393:LINE.L2	ClassII_DNA_Harbinger_MITE	RIX	NA	NA	NA	216	FALSE	ORDER_MATCH	LINE
rnd-1_family-394:Simple_repeat	ClassI_LTR_Copia	NA	NA	NA	NA	903	FALSE
rnd-1_family-395:LTR.Gypsy	ClassI_LTR_Gypsy	RLG	NA	NA	NA	3081	FALSE	ORDER_MATCH	LTR
rnd-1_family-396:Unknown	ClassII_DNA_hAT_MITE	NA	NA	NA	NA	103	TRUE
rnd-1_family-397:Unknown	ClassII_DNA_TcMar_MITE	NA	NA	NA	NA	196	TRUE
rnd-1_family-398:LTR.Gypsy	ClassI_LTR_Gypsy	NA	NA	NA	NA	287	FALSE
rnd-1_family-399:Unknown	ClassII_DNA_Harbinger_MITE	NA	NA	LTR.DIRS/LTR.Gypsy	LTR.DIRS/LTR.Gypsy	632	TRUE
rnd-1_family-4:LTR.DIRS	ClassI_nLTR_DIRS	RYX	NA	NA	NA	6381	FALSE	ORDER_MATCH	LTR
rnd-1_family-40:LINE.CR1	ClassI_nLTR_SINE_tRNA	NA	NA	NA	NA	273	FALSE
rnd-1_family-400:Unknown	ClassI_LTR_Gypsy	NA	NA	NA	LINE.CR1	986	TRUE
rnd-1_family-401:Unknown	ClassII_DNA_TcMar_MITE	NA	NA	NA	NA	178	TRUE
rnd-1_family-402:Unknown	ClassII_DNA_hAT_MITE	SSR	NA	NA	NA	53	TRUE	PASTEC	Low_complexity
rnd-1_family-403:Unknown	ClassI_LTR_Gypsy	NA	NA	NA	NA	237	TRUE
rnd-1_family-404:Unknown	ClassII_DNA_TcMar_MITE	NA	NA	NA	NA	456	TRUE
rnd-1_family-405:Unknown	ClassII_DNA_hAT_MITE	NA	NA	NA	NA	175	TRUE
rnd-1_family-406:Unknown	ClassII_DNA_hAT_nMITE	NA	NA	DNA.hAT-Ac	DNA.hAT-Ac	1622	TRUE
rnd-1_family-407:DNA.Crypton	ClassI_LTR_Gypsy	SSR	NA	NA	NA	76	FALSE	CONFLICT
rnd-1_family-408:LINE.L1	ClassI_LTR_ERV	RIX	NA	NA	NA	516	FALSE	ORDER_MATCH	LINE
rnd-1_family-409:LINE.CR1	ClassI_LTR_Gypsy	RIX	NA	NA	NA	591	FALSE	ORDER_MATCH	LINE
rnd-1_family-41:LINE.CR1	ClassI_nLTR_LINE_RTE	RIX	NA	NA	NA	1475	FALSE	ORDER_MATCH	LINE
rnd-1_family-410:LTR.DIRS	ClassI_LTR_Gypsy	NA	NA	NA	NA	211	FALSE
rnd-1_family-411:Unknown	ClassII_DNA_hAT_MITE	DXX-MITE	NA	NA	NA	61	TRUE	PASTEC
rnd-1_family-412:Unknown	ClassI_LTR_Copia	NA	NA	NA	NA	177	TRUE
rnd-1_family-413:LTR.Gypsy	ClassI_nLTR_LINE_L1	RLG	NA	NA	NA	1710	FALSE	ORDER_MATCH	LTR
rnd-1_family-414:Unknown	ClassI_LTR_ERV	SSR	NA	NA	NA	99	TRUE	PASTEC	Low_complexity
rnd-1_family-415:LINE.L2	ClassI_nLTR_LINE_RTE	RIX	NA	NA	NA	1052	FALSE	ORDER_MATCH	LINE
rnd-1_family-416:LINE.L2	ClassI_nLTR_SINE_tRNA	SSR	NA	NA	NA	59	FALSE	CONFLICT
rnd-1_family-417:Unknown	ClassI_LTR_Gypsy	NA	NA	NA	LTR.DIRS	124	TRUE
rnd-1_family-418:LINE.L2	ClassI_LTR_Gypsy	RIX	NA	NA	NA	463	FALSE	ORDER_MATCH	LINE
rnd-1_family-419:Unknown	ClassII_DNA_Harbinger_MITE	SSR	NA	DNA	NA	68	TRUE	PASTEC	Low_complexity
rnd-1_family-42:LTR.DIRS	ClassI_nLTR_DIRS	RYX	NA	NA	NA	2315	FALSE	ORDER_MATCH	LTR
rnd-1_family-420:Unknown	ClassI_LTR_Gypsy	SSR	NA	NA	LTR.DIRS	82	TRUE	PASTEC	Low_complexity
rnd-1_family-421:Unknown	ClassI_LTR_ERV	NA	NA	NA	NA	597	TRUE
rnd-1_family-422:Unknown	ClassII_DNA_TcMar_MITE	SSR	NA	NA	NA	94	TRUE	PASTEC	Low_complexity
rnd-1_family-423:Unknown	ClassI_LTR_ERV	SSR	NA	LINE.CR1	LINE.CR1	98	TRUE	PASTEC	Low_complexity
rnd-1_family-424:Unknown	ClassI_LTR_Copia	NA	NA	LINE.L2	NA	166	TRUE
rnd-1_family-425:Unknown	ClassII_DNA_TcMar_nMITE	PHG	NA	LINE.I-Jockey	DNA.PIF-Harbinger/DNA.PiggyBac/LINE.I-Jockey	3024	TRUE	PASTEC
rnd-1_family-426:Unknown	ClassI_LTR_ERV	NA	NA	LTR.Gypsy	LTR.Gypsy	674	TRUE
rnd-1_family-427:DNA.PIF-Harbinger	ClassII_DNA_Harbinger_nMITE	DTX	NA	NA	NA	1524	FALSE	CLASS_MATCH
rnd-1_family-428:LTR.DIRS	ClassI_nLTR_LINE_RTE	RYX	NA	NA	NA	1191	FALSE	ORDER_MATCH	LTR
rnd-1_family-429:Unknown	ClassI_LTR_Copia	NA	NA	NA	NA	273	TRUE
rnd-1_family-43:Unknown	ClassII_DNA_TcMar_MITE	NA	NA	LTR.DIRS	LTR.DIRS	213	TRUE
rnd-1_family-430:DNA	ClassI_LTR_Gypsy	DXX-MITE	NA	NA	NA	371	FALSE	CLASS_MATCH
rnd-1_family-431:DNA.hAT-Blackjack	ClassII_DNA_TcMar_MITE	DXX-MITE	NA	NA	NA	307	FALSE	CLASS_MATCH
rnd-1_family-432:LINE.CR1	ClassII_DNA_TcMar_MITE	SSR	NA	NA	NA	73	FALSE	CONFLICT
rnd-1_family-433:Unknown	ClassII_DNA_hAT_MITE	NA	NA	NA	NA	103	TRUE
rnd-1_family-434:Unknown	ClassII_DNA_Harbinger_nMITE	PHG	NA	LINE.I-Jockey/LTR.ERV1	DNA.PIF-Harbinger/DNA.PiggyBac/LINE.CR1/LINE.I-Jockey/LTR.ERV1	3013	TRUE	PASTEC
rnd-1_family-435:Unknown	ClassII_DNA_Harbinger_MITE	NA	NA	NA	NA	381	TRUE
rnd-1_family-436:LTR.ERV1	ClassII_DNA_hAT_nMITE	NA	NA	NA	NA	919	FALSE
rnd-1_family-437:Unknown	ClassII_DNA_Harbinger_nMITE	NA	NA	NA	NA	1058	TRUE
rnd-1_family-438:Unknown	ClassI_LTR_Copia	NA	NA	LTR.DIRS	LTR.DIRS	202	TRUE
rnd-1_family-439:Unknown	ClassI_LTR_ERV	NA	NA	NA	NA	459	TRUE
rnd-1_family-44:LINE.CR1	ClassI_LTR_Gypsy	NA	NA	NA	NA	256	FALSE
rnd-1_family-440:Unknown	ClassI_LTR_ERV	NA	NA	NA	NA	786	TRUE
rnd-1_family-441:Unknown	ClassII_DNA_TcMar_MITE	NA	NA	NA	NA	230	TRUE
rnd-1_family-442:Unknown	ClassII_DNA_hAT_MITE	NA	NA	NA	NA	114	TRUE
rnd-1_family-443:LTR.DIRS	ClassI_nLTR_SINE_tRNA	NA	NA	NA	NA	228	FALSE
rnd-1_family-444:Unknown	ClassI_LTR_ERV	NA	NA	NA	NA	128	TRUE
rnd-1_family-445:LINE.CR1	ClassI_LTR_Gypsy	RIX	NA	NA	NA	863	FALSE	ORDER_MATCH	LINE
rnd-1_family-446:LINE.L2	ClassI_LTR_ERV	RIX	NA	NA	NA	1099	FALSE	ORDER_MATCH	LINE
rnd-1_family-447:Unknown	ClassI_LTR_ERV	SSR	NA	NA	NA	84	TRUE	PASTEC	Low_complexity
rnd-1_family-448:Unknown	ClassII_DNA_CACTA_MITE	SSR	NA	NA	NA	61	TRUE	PASTEC	Low_complexity
rnd-1_family-449:LINE	ClassII_DNA_TcMar_MITE	RIX	NA	NA	NA	157	FALSE	SUPERFAMILY_MATCH	LINE_
rnd-1_family-45:LINE.CR1	ClassI_LTR_Gypsy	RIX	NA	NA	NA	315	FALSE	ORDER_MATCH	LINE
rnd-1_family-450:Unknown	ClassI_LTR_Gypsy	NA	NA	NA	NA	446	TRUE
rnd-1_family-451:Unknown	ClassI_LTR_ERV	NA	NA	LTR.Gypsy	LTR.Gypsy	419	TRUE
rnd-1_family-452:LINE.Penelope	ClassI_LTR_Copia	NA	NA	NA	NA	356	FALSE
rnd-1_family-453:LTR.DIRS	ClassII_DNA_TcMar_MITE	SSR	NA	NA	NA	63	FALSE	CONFLICT
rnd-1_family-454:Unknown	ClassII_DNA_Harbinger_MITE	SSR	NA	DNA	DNA	142	TRUE	PASTEC	Low_complexity
rnd-1_family-455:Unknown	ClassI_LTR_Copia	NA	NA	NA	NA	212	TRUE
rnd-1_family-456:Unknown	ClassII_DNA_Harbinger_MITE	NA	NA	NA	NA	217	TRUE
rnd-1_family-457:Unknown	ClassI_LTR_ERV	NA	NA	NA	NA	606	TRUE
rnd-1_family-458:DNA	ClassII_DNA_Harbinger_MITE	NA	NA	NA	NA	134	FALSE
rnd-1_family-459:Unknown	ClassI_LTR_Gypsy	NA	NA	NA	NA	300	TRUE
rnd-1_family-46:LINE.CR1	ClassI_nLTR_LINE_RTE	RIX	NA	NA	NA	2130	FALSE	ORDER_MATCH	LINE
rnd-1_family-460:LINE.CR1	ClassII_DNA_TcMar_MITE	NA	NA	NA	NA	404	FALSE
rnd-1_family-461:Unknown	ClassI_LTR_Copia	NA	NA	NA	NA	238	TRUE
rnd-1_family-462:Unknown	ClassI_LTR_ERV	DXX-MITE	NA	LTR.Gypsy	LTR.Gypsy	433	TRUE	PASTEC
rnd-1_family-463:Unknown	ClassII_DNA_hAT_MITE	SSR	NA	NA	NA	70	TRUE	PASTEC	Low_complexity
rnd-1_family-464:Unknown	ClassI_LTR_ERV	NA	NA	LTR.Gypsy	LTR.Gypsy	872	TRUE
rnd-1_family-465:LINE.L1-Tx1	ClassII_DNA_hAT_MITE	NA	NA	NA	NA	171	FALSE
rnd-1_family-466:Unknown	ClassI_LTR_ERV	NA	NA	LINE.CR1	LINE.CR1	565	TRUE
rnd-1_family-467:Unknown	ClassI_LTR_Copia	NA	NA	NA	NA	123	TRUE
rnd-1_family-468:LINE.Penelope	ClassII_DNA_hAT_nMITE	NA	NA	NA	NA	927	FALSE
rnd-1_family-469:Unknown	ClassI_LTR_Gypsy	NA	NA	NA	LTR.Gypsy	495	TRUE
rnd-1_family-47:LINE.CR1	ClassII_DNA_TcMar_MITE	RIX	NA	NA	NA	249	FALSE	ORDER_MATCH	LINE
rnd-1_family-470:LINE.L1	ClassI_nLTR_LINE_L1	RIX	NA	NA	NA	2033	FALSE	ORDER_MATCH	LINE
rnd-1_family-471:Unknown	ClassI_LTR_Gypsy	NA	NA	LTR.Gypsy	LTR.Gypsy	575	TRUE
rnd-1_family-472:Unknown	ClassII_DNA_TcMar_MITE	NA	NA	DNA	DNA	112	TRUE
rnd-1_family-473:Unknown	ClassII_DNA_Harbinger_MITE	NA	NA	NA	NA	210	TRUE
rnd-1_family-474:Unknown	ClassI_LTR_Gypsy	NA	NA	LTR.DIRS	LTR.DIRS	1667	TRUE
rnd-1_family-475:Unknown	ClassI_LTR_Copia	NA	NA	NA	NA	117	TRUE
rnd-1_family-476:Unknown	ClassI_LTR_Copia	NA	NA	NA	NA	101	TRUE
rnd-1_family-477:LTR.DIRS	ClassI_nLTR_LINE_R2	NA	NA	NA	NA	840	FALSE
rnd-1_family-478:Unknown	ClassI_LTR_ERV	NA	NA	LTR.Gypsy	LTR.Gypsy	537	TRUE
rnd-1_family-479:LTR.DIRS	ClassI_LTR_ERV	RYX	NA	NA	NA	130	FALSE	ORDER_MATCH	LTR
rnd-1_family-48:LTR.DIRS	ClassI_LTR_Gypsy	RYX	NA	NA	NA	378	FALSE	ORDER_MATCH	LTR
rnd-1_family-480:Unknown	ClassII_DNA_hAT_MITE	SSR	NA	NA	NA	81	TRUE	PASTEC	Low_complexity
rnd-1_family-481:LTR.Gypsy	ClassI_LTR_Gypsy	RLG	NA	NA	NA	2159	FALSE	ORDER_MATCH	LTR
rnd-1_family-482:Unknown	ClassI_LTR_ERV	NA	NA	NA	NA	603	TRUE
rnd-1_family-483:Unknown	ClassI_nLTR_SINE_tRNA	SSR	NA	NA	NA	65	TRUE	PASTEC	Low_complexity
rnd-1_family-484:LINE.Penelope	ClassI_LTR_Copia	NA	NA	NA	NA	513	FALSE
rnd-1_family-485:Unknown	ClassI_LTR_Gypsy	DXX-MITE	Unknown_Coelacanth	NA	NA	430	TRUE	PASTEC
rnd-1_family-486:Unknown	ClassII_DNA_hAT_MITE	SSR	NA	NA	NA	76	TRUE	PASTEC	Low_complexity
rnd-1_family-487:LINE.L2	ClassI_LTR_ERV	RIX	NA	NA	NA	689	FALSE	ORDER_MATCH	LINE
rnd-1_family-488:LTR.DIRS	ClassI_LTR_Gypsy	NA	NA	NA	NA	117	FALSE
rnd-1_family-489:DNA.Crypton	ClassI_nLTR_SINE_tRNA	NA	NA	NA	NA	107	FALSE
rnd-1_family-49:DNA	ClassII_DNA_TcMar_nMITE	NA	NA	NA	NA	745	FALSE
rnd-1_family-490:LINE.L2	ClassI_LTR_Copia	NA	NA	NA	NA	235	FALSE
rnd-1_family-491:Unknown	ClassII_DNA_hAT_MITE	NA	NA	NA	NA	214	TRUE
rnd-1_family-492:Unknown	ClassI_LTR_ERV	NA	NA	NA	NA	305	TRUE
rnd-1_family-493:Unknown	ClassI_LTR_ERV	NA	NA	NA	NA	239	TRUE
rnd-1_family-494:LINE.CR1	ClassI_LTR_Gypsy	RIX	NA	NA	NA	996	FALSE	ORDER_MATCH	LINE
rnd-1_family-495:Unknown	ClassI_nLTR_SINE_tRNA	NA	NA	LTR.DIRS/LTR.Gypsy	LTR.DIRS	323	TRUE
rnd-1_family-496:Unknown	ClassI_LTR_Gypsy	NA	NA	NA	NA	151	TRUE
rnd-1_family-497:Unknown	ClassII_DNA_hAT_nMITE	NA	NA	NA	NA	983	TRUE
rnd-1_family-498:LINE.CR1	ClassI_LTR_Gypsy	RIX	NA	NA	NA	1389	FALSE	ORDER_MATCH	LINE
rnd-1_family-499:Unknown	ClassII_DNA_hAT_MITE	NA	NA	NA	NA	111	TRUE
rnd-1_family-5:Unknown	ClassII_DNA_TcMar_MITE	NA	NA	NA	LTR.DIRS/LTR.Gypsy	546	TRUE
rnd-1_family-50:LINE.CR1	ClassI_LTR_Gypsy	RIX	NA	NA	NA	221	FALSE	ORDER_MATCH	LINE
rnd-1_family-500:Unknown	ClassI_LTR_Copia	NA	NA	NA	LTR.Gypsy	159	TRUE
rnd-1_family-501:DNA.PIF-Harbinger	ClassII_DNA_TcMar_nMITE	DTX	NA	NA	NA	774	FALSE	CLASS_MATCH
rnd-1_family-502:Unknown	ClassI_LTR_Copia	NA	NA	NA	NA	161	TRUE
rnd-1_family-503:Unknown	ClassI_LTR_ERV	NA	NA	LINE.L2	LINE.L2	289	TRUE
rnd-1_family-504:Unknown	ClassII_DNA_hAT_MITE	NA	NA	NA	NA	116	TRUE
rnd-1_family-505:Unknown	ClassII_DNA_hAT_nMITE	NA	NA	NA	NA	912	TRUE
rnd-1_family-506:DNA.PIF-Harbinger	ClassII_DNA_TcMar_MITE	DTX	NA	NA	NA	278	FALSE	CLASS_MATCH
rnd-1_family-507:LINE.Jockey	ClassI_LTR_ERV	NA	NA	NA	NA	146	FALSE
rnd-1_family-508:Unknown	ClassII_DNA_Harbinger_MITE	NA	NA	NA	NA	238	TRUE
rnd-1_family-509:Unknown	ClassII_DNA_TcMar_MITE	NA	NA	NA	NA	219	TRUE
rnd-1_family-51:Unknown	ClassII_DNA_TcMar_nMITE	NA	NA	DNA/DNA.PIF-Harbinger	DNA/DNA.PIF-Harbinger	819	TRUE
rnd-1_family-510:DNA	ClassII_DNA_TcMar_MITE	SSR	NA	NA	NA	68	FALSE	CONFLICT
rnd-1_family-511:LTR.ERV1	ClassI_LTR_Gypsy	RLG	NA	NA	NA	3735	FALSE	ORDER_MATCH	LTR
rnd-1_family-512:DNA.hAT-Charlie	ClassII_DNA_TcMar_MITE	NA	NA	NA	NA	592	FALSE
rnd-1_family-513:DNA.Crypton	ClassI_LTR_Gypsy	NA	NA	NA	NA	122	FALSE
rnd-1_family-514:LINE.L2	ClassI_LTR_ERV	RIX	NA	NA	NA	938	FALSE	ORDER_MATCH	LINE
rnd-1_family-515:Unknown	ClassII_DNA_hAT_MITE	NA	NA	NA	NA	250	TRUE
rnd-1_family-516:Unknown	ClassII_DNA_hAT_MITE	NA	NA	NA	NA	315	TRUE
rnd-1_family-517:LTR.DIRS	ClassI_LTR_Gypsy	RYX	NA	NA	NA	126	FALSE	ORDER_MATCH	LTR
rnd-1_family-518:Unknown	ClassI_LTR_ERV	NA	NA	LTR.DIRS	LTR.DIRS	171	TRUE
rnd-1_family-519:Unknown	ClassI_LTR_Gypsy	NA	NA	LTR.DIRS	LTR.DIRS	755	TRUE
rnd-1_family-52:LTR.DIRS	ClassII_DNA_TcMar_nMITE	RYX	NA	NA	NA	811	FALSE	ORDER_MATCH	LTR
rnd-1_family-520:Unknown	ClassII_DNA_TcMar_MITE	NA	NA	NA	NA	144	TRUE
rnd-1_family-521:DNA.Crypton	ClassI_LTR_Gypsy	SSR	NA	NA	NA	70	FALSE	CONFLICT
rnd-1_family-522:DNA.hAT-Ac	ClassII_DNA_TcMar_nMITE	NA	NA	NA	NA	1036	FALSE
rnd-1_family-523:Unknown	ClassI_LTR_ERV	NA	NA	NA	LTR.Gypsy	146	TRUE
rnd-1_family-524:Unknown	ClassII_DNA_Harbinger_MITE	SSR	NA	NA	NA	84	TRUE	PASTEC	Low_complexity
rnd-1_family-525:Unknown	ClassII_DNA_TcMar_MITE	SSR	NA	NA	NA	65	TRUE	PASTEC	Low_complexity
rnd-1_family-526:LTR.Gypsy	ClassI_nLTR_LINE_RTE	RLG	NA	NA	NA	1583	FALSE	ORDER_MATCH	LTR
rnd-1_family-527:Unknown	ClassII_DNA_hAT_MITE	NA	NA	NA	NA	298	TRUE
rnd-1_family-528:Unknown	ClassI_LTR_Copia	SSR	NA	NA	NA	53	TRUE	PASTEC	Low_complexity
rnd-1_family-529:Unknown	ClassII_DNA_hAT_MITE	NA	NA	NA	NA	252	TRUE
rnd-1_family-53:DNA.CMC-EnSpm	ClassII_DNA_TcMar_nMITE	NA	NA	NA	NA	1884	FALSE
rnd-1_family-530:Unknown	ClassII_DNA_hAT_MITE	NA	NA	DNA.hAT-Ac	DNA.hAT-Ac	503	TRUE
rnd-1_family-531:Unknown	ClassI_LTR_ERV	NA	NA	NA	LTR.DIRS	356	TRUE
rnd-1_family-532:Unknown	ClassI_LTR_Gypsy	NA	NA	NA	NA	207	TRUE
rnd-1_family-533:Unknown	ClassII_DNA_hAT_MITE	NA	NA	NA	LINE.L2	135	TRUE
rnd-1_family-534:Unknown	ClassII_DNA_hAT_MITE	NA	NA	NA	NA	191	TRUE
rnd-1_family-535:Unknown	ClassI_LTR_Gypsy	NA	NA	NA	NA	139	TRUE
rnd-1_family-536:Unknown	ClassII_DNA_Harbinger_MITE	SSR	NA	LINE.L2	NA	73	TRUE	PASTEC	Low_complexity
rnd-1_family-537:LTR.DIRS	ClassI_nLTR_SINE_tRNA	RYX	NA	NA	NA	324	FALSE	ORDER_MATCH	LTR
rnd-1_family-538:Unknown	ClassII_DNA_Harbinger_MITE	NA	NA	NA	NA	169	TRUE
rnd-1_family-539:Unknown	ClassII_DNA_hAT_MITE	SSR	NA	LTR.DIRS/LTR.Gypsy	LTR.Gypsy	108	TRUE	PASTEC	Low_complexity
rnd-1_family-54:LINE.CR1	ClassI_LTR_Gypsy	RIX	NA	NA	NA	676	FALSE	ORDER_MATCH	LINE
rnd-1_family-540:Unknown	ClassI_LTR_Copia	NA	NA	NA	NA	257	TRUE
rnd-1_family-541:Unknown	ClassII_DNA_TcMar_MITE	SSR	NA	NA	NA	91	TRUE	PASTEC	Low_complexity
rnd-1_family-542:Unknown	ClassI_nLTR_SINE_tRNA	NA	NA	NA	NA	129	TRUE
rnd-1_family-543:Unknown	ClassII_DNA_hAT_MITE	NA	NA	NA	NA	219	TRUE
rnd-1_family-544:LINE.L2	ClassI_nLTR_LINE_L1	RIX	NA	NA	NA	704	FALSE	ORDER_MATCH	LINE
rnd-1_family-545:Unknown	ClassI_LTR_Copia	NA	NA	NA	NA	344	TRUE
rnd-1_family-546:Unknown	ClassI_nLTR_SINE_tRNA	NA	LINE/CR1_Coelacanth	LINE.CR1	LINE.CR1	392	TRUE
rnd-1_family-547:LINE.CR1	ClassII_DNA_TcMar_MITE	SSR	NA	NA	NA	50	FALSE	CONFLICT
rnd-1_family-548:Unknown	ClassII_DNA_Harbinger_MITE	NA	NA	NA	NA	290	TRUE
rnd-1_family-549:Unknown	ClassII_DNA_Harbinger_MITE	NA	NA	NA	NA	167	TRUE
rnd-1_family-55:DNA	ClassII_DNA_hAT_MITE	NA	NA	NA	NA	309	FALSE
rnd-1_family-550:Unknown	ClassII_DNA_TcMar_MITE	NA	NA	NA	NA	354	TRUE
rnd-1_family-551:Unknown	ClassI_LTR_BEL	NA	NA	NA	NA	477	TRUE
rnd-1_family-552:Unknown	ClassII_DNA_TcMar_MITE	NA	NA	NA	NA	237	TRUE
rnd-1_family-553:Unknown	ClassI_LTR_Gypsy	NA	NA	NA	NA	250	TRUE
rnd-1_family-554:LTR	ClassII_DNA_hAT_MITE	NA	NA	NA	NA	330	FALSE
rnd-1_family-555:LINE.L2	ClassI_LTR_ERV	RIX	NA	NA	NA	169	FALSE	ORDER_MATCH	LINE
rnd-1_family-556:DNA	ClassI_LTR_Gypsy	NA	NA	NA	NA	194	FALSE
rnd-1_family-557:Unknown	ClassI_LTR_Gypsy	RSX	NA	LINE.CR1	NA	118	TRUE	PASTEC	SINE
rnd-1_family-558:Unknown	ClassI_LTR_Gypsy	NA	NA	NA	LTR.Gypsy	431	TRUE
rnd-1_family-559:LTR.DIRS	ClassII_DNA_hAT_MITE	NA	NA	NA	NA	399	FALSE
rnd-1_family-56:Unknown	ClassII_DNA_Harbinger_MITE	NA	NA	LINE.CR1/SINE.tRNA-Deu-L2	LINE.CR1	109	TRUE
rnd-1_family-560:Unknown	ClassI_LTR_Copia	NA	NA	NA	NA	117	TRUE
rnd-1_family-561:Unknown	ClassII_DNA_hAT_MITE	SSR	NA	NA	NA	72	TRUE	PASTEC	Low_complexity
rnd-1_family-562:LTR.DIRS	ClassII_DNA_TcMar_MITE	NA	NA	NA	NA	110	FALSE
rnd-1_family-563:LTR.Gypsy	ClassI_LTR_ERV	RLG	NA	NA	NA	528	FALSE	ORDER_MATCH	LTR
rnd-1_family-564:LTR	ClassI_nLTR_SINE_tRNA	NA	NA	NA	NA	159	FALSE
rnd-1_family-565:Unknown	ClassII_DNA_CACTA_MITE	NA	NA	NA	NA	218	TRUE
rnd-1_family-566:Unknown	ClassI_LTR_Copia	NA	NA	LTR.DIRS	NA	104	TRUE
rnd-1_family-567:LTR.DIRS	ClassI_nLTR_LINE_R2	NA	NA	NA	NA	629	FALSE
rnd-1_family-568:Unknown	ClassI_LTR_Gypsy	SSR	NA	NA	NA	65	TRUE	PASTEC	Low_complexity
rnd-1_family-569:LINE.CR1	ClassI_LTR_Gypsy	NA	NA	NA	NA	100	FALSE
rnd-1_family-57:Unknown	ClassI_LTR_ERV	NA	NA	LTR.DIRS	LTR.DIRS	226	TRUE
rnd-1_family-570:LTR.Gypsy	ClassI_LTR_Gypsy	RLG	NA	NA	NA	263	FALSE	ORDER_MATCH	LTR
rnd-1_family-571:LTR.DIRS	ClassI_LTR_Gypsy	NA	NA	NA	NA	265	FALSE
rnd-1_family-572:LTR.Gypsy	ClassI_LTR_ERV	RLG	NA	NA	NA	485	FALSE	ORDER_MATCH	LTR
rnd-1_family-573:LTR.DIRS	ClassI_LTR_ERV	RYX	NA	NA	NA	224	FALSE	ORDER_MATCH	LTR
rnd-1_family-574:LTR.DIRS	ClassI_LTR_Gypsy	RYX	NA	NA	NA	1017	FALSE	ORDER_MATCH	LTR
rnd-1_family-575:LINE.CR1-Zenon	ClassI_LTR_Gypsy	NA	NA	NA	NA	177	FALSE
rnd-1_family-576:LINE.L2	ClassII_DNA_TcMar_MITE	SSR	NA	NA	NA	80	FALSE	CONFLICT
rnd-1_family-577:Unknown	ClassII_DNA_hAT_MITE	SSR	NA	NA	NA	72	TRUE	PASTEC	Low_complexity
rnd-1_family-578:Unknown	ClassI_LTR_Gypsy	NA	NA	NA	NA	381	TRUE
rnd-1_family-579:LINE.L2	ClassI_LTR_Gypsy	RIX	NA	NA	NA	481	FALSE	ORDER_MATCH	LINE
rnd-1_family-58:Unknown	ClassII_DNA_hAT_MITE	NA	NA	NA	NA	253	TRUE
rnd-1_family-580:DNA.hAT-Ac	ClassII_DNA_TcMar_nMITE	DTX	NA	NA	NA	2098	FALSE	CLASS_MATCH
rnd-1_family-581:Unknown	ClassII_DNA_Harbinger_nMITE	NA	NA	LTR.ERV1	LTR.ERV1	1546	TRUE
rnd-1_family-582:Unknown	ClassII_DNA_hAT_MITE	SSR	NA	NA	NA	56	TRUE	PASTEC	Low_complexity
rnd-1_family-583:Unknown	ClassII_DNA_Harbinger_MITE	NA	NA	NA	NA	308	TRUE
rnd-1_family-584:Unknown	ClassII_DNA_TcMar_MITE	NA	NA	NA	LTR.Pao	181	TRUE
rnd-1_family-585:Unknown	ClassI_LTR_Gypsy	NA	NA	NA	NA	578	TRUE
rnd-1_family-586:Unknown	ClassI_LTR_Copia	NA	LTR/DIRS_Coelacanth	LTR.DIRS	LTR.DIRS	108	TRUE
rnd-1_family-587:Unknown	ClassI_LTR_Gypsy	NA	NA	LTR.Gypsy	LTR.Gypsy	340	TRUE
rnd-1_family-588:Unknown	ClassII_DNA_Harbinger_MITE	SSR	NA	NA	NA	86	TRUE	PASTEC	Low_complexity
rnd-1_family-589:Unknown	ClassI_LTR_ERV	NA	NA	NA	NA	226	TRUE
rnd-1_family-59:Unknown	ClassII_DNA_hAT_MITE	RXX-TRIM	NA	NA	NA	327	TRUE	PASTEC
rnd-1_family-590:Unknown	ClassI_LTR_Copia	SSR	NA	NA	NA	82	TRUE	PASTEC	Low_complexity
rnd-1_family-591:Unknown	ClassII_DNA_Harbinger_MITE	NA	NA	NA	NA	137	TRUE
rnd-1_family-592:DNA.hAT-Blackjack	ClassII_DNA_TcMar_MITE	NA	NA	NA	NA	272	FALSE
rnd-1_family-593:Unknown	ClassI_LTR_Gypsy	NA	NA	LTR.DIRS	LTR.DIRS	654	TRUE
rnd-1_family-594:Unknown	ClassI_LTR_ERV	NA	NA	NA	LTR.DIRS	306	TRUE
rnd-1_family-595:DNA.hAT-Ac	ClassII_DNA_TcMar_nMITE	DTX	NA	NA	NA	2023	FALSE	CLASS_MATCH
rnd-1_family-596:LTR.DIRS	ClassII_DNA_hAT_MITE	NA	NA	NA	NA	158	FALSE
rnd-1_family-597:DNA.hAT	ClassII_DNA_hAT_MITE	NA	NA	NA	NA	364	FALSE
rnd-1_family-598:Unknown	ClassII_DNA_TcMar_MITE	NA	NA	NA	NA	149	TRUE
rnd-1_family-599:Unknown	ClassII_DNA_TcMar_MITE	DXX-MITE	NA	NA	NA	361	TRUE	PASTEC
rnd-1_family-6:LTR.DIRS	ClassI_nLTR_DIRS	RYX	NA	NA	NA	4318	FALSE	ORDER_MATCH	LTR
rnd-1_family-60:DNA	ClassII_DNA_hAT_MITE	NA	NA	NA	NA	278	FALSE
rnd-1_family-600:DNA.TcMar-Tc1	ClassII_DNA_TcMar_nMITE	DTX	NA	NA	NA	1613	FALSE	CLASS_MATCH
rnd-1_family-601:Unknown	ClassII_DNA_TcMar_nMITE	NA	NA	LTR.ERV1	LTR.ERV1	1396	TRUE
rnd-1_family-602:LINE.CR1	ClassI_LTR_Gypsy	NA	NA	NA	NA	511	FALSE
rnd-1_family-603:Unknown	ClassII_DNA_Harbinger_MITE	SSR	NA	NA	NA	66	TRUE	PASTEC	Low_complexity
rnd-1_family-604:RC.Helitron	ClassI_LTR_ERV	NA	NA	NA	NA	306	FALSE
rnd-1_family-605:LINE.L1	ClassI_LTR_Copia	SSR	NA	NA	NA	59	FALSE	CONFLICT
rnd-1_family-606:Unknown	ClassII_DNA_Harbinger_nMITE	DXX-MITE	NA	NA	NA	663	TRUE	PASTEC
rnd-1_family-607:Unknown	ClassI_LTR_Gypsy	NA	NA	NA	NA	545	TRUE
rnd-1_family-608:LINE.CR1	ClassII_DNA_CACTA_MITE	NA	NA	NA	NA	454	FALSE
rnd-1_family-609:LINE.L2	ClassI_LTR_Gypsy	RIX	NA	NA	NA	303	FALSE	ORDER_MATCH	LINE
rnd-1_family-61:Unknown	ClassII_DNA_hAT_MITE	NA	NA	NA	NA	166	TRUE
rnd-1_family-610:Unknown	ClassI_LTR_Copia	NA	NA	NA	NA	192	TRUE
rnd-1_family-611:Unknown	ClassI_nLTR_SINE_tRNA	NA	NA	LTR.DIRS	LTR.DIRS	118	TRUE
rnd-1_family-612:Unknown	ClassI_LTR_ERV	NA	NA	NA	NA	277	TRUE
rnd-1_family-613:Unknown	ClassI_LTR_Gypsy	SSR	NA	LTR.Gypsy	LTR.Gypsy	99	TRUE	PASTEC	Low_complexity
rnd-1_family-614:Unknown	ClassII_DNA_TcMar_MITE	SSR	NA	NA	NA	97	TRUE	PASTEC	Low_complexity
rnd-1_family-615:Unknown	ClassI_LTR_Gypsy	NA	NA	LINE.CR1	LINE.CR1	1353	TRUE
rnd-1_family-616:LINE.L2	ClassI_LTR_Gypsy	RIX	NA	NA	NA	396	FALSE	ORDER_MATCH	LINE
rnd-1_family-617:Unknown	ClassII_DNA_TcMar_MITE	NA	NA	NA	NA	138	TRUE
rnd-1_family-618:Simple_repeat	ClassII_DNA_hAT_MITE	NA	NA	NA	NA	204	FALSE
rnd-1_family-619:Unknown	ClassII_DNA_TcMar_MITE	SSR	NA	LTR.Gypsy	NA	88	TRUE	PASTEC	Low_complexity
rnd-1_family-62:LTR.DIRS	ClassI_LTR_Gypsy	NA	NA	NA	NA	149	FALSE
rnd-1_family-620:Unknown	ClassI_LTR_ERV	SSR	NA	NA	NA	98	TRUE	PASTEC	Low_complexity
rnd-1_family-621:Unknown	ClassII_DNA_TcMar_MITE	DXX-MITE	NA	NA	NA	191	TRUE	PASTEC
rnd-1_family-622:Unknown	ClassI_LTR_ERV	NA	NA	NA	NA	220	TRUE
rnd-1_family-623:Unknown	ClassII_DNA_Harbinger_MITE	NA	NA	NA	NA	151	TRUE
rnd-1_family-624:Unknown	ClassI_LTR_Gypsy	SSR	NA	NA	NA	89	TRUE	PASTEC	Low_complexity
rnd-1_family-625:Unknown	ClassI_LTR_Gypsy	SSR	NA	NA	NA	58	TRUE	PASTEC	Low_complexity
rnd-1_family-626:Unknown	ClassI_LTR_ERV	NA	NA	NA	NA	202	TRUE
rnd-1_family-627:LINE.CR1	ClassI_nLTR_SINE_tRNA	SSR	NA	NA	NA	74	FALSE	CONFLICT
rnd-1_family-628:Unknown	ClassI_LTR_Copia	NA	NA	DNA	DNA	129	TRUE
rnd-1_family-629:Unknown	ClassI_LTR_ERV	NA	NA	NA	NA	436	TRUE
rnd-1_family-63:Unknown	ClassI_LTR_ERV	NA	NA	LINE.CR1/SINE.tRNA-Deu-L2	NA	120	TRUE
rnd-1_family-630:LINE.L1	ClassI_LTR_Gypsy	NA	NA	NA	NA	345	FALSE
rnd-1_family-631:Unknown	ClassII_DNA_TcMar_MITE	SSR	NA	NA	NA	91	TRUE	PASTEC	Low_complexity
rnd-1_family-632:Unknown	ClassI_LTR_ERV	NA	NA	LINE.CR1/LTR.DIRS	LINE.CR1/LTR.DIRS	513	TRUE
rnd-1_family-633:Unknown	ClassI_LTR_Gypsy	NA	NA	NA	NA	107	TRUE
rnd-1_family-634:LINE.L1-Tx1	ClassII_DNA_Harbinger_MITE	NA	NA	NA	NA	125	FALSE
rnd-1_family-635:Unknown	ClassII_DNA_hAT_MITE	SSR	NA	NA	NA	76	TRUE	PASTEC	Low_complexity
rnd-1_family-636:Unknown	ClassI_nLTR_SINE_tRNA	SSR	NA	NA	NA	69	TRUE	PASTEC	Low_complexity
rnd-1_family-637:Unknown	ClassII_DNA_TcMar_MITE	NA	NA	NA	NA	518	TRUE
rnd-1_family-638:Unknown	ClassII_DNA_TcMar_MITE	SSR	NA	NA	NA	97	TRUE	PASTEC	Low_complexity
rnd-1_family-639:Unknown	ClassII_DNA_TcMar_MITE	NA	NA	NA	NA	151	TRUE
rnd-1_family-64:Unknown	ClassI_LTR_Gypsy	NA	NA	LTR.DIRS	LTR.DIRS	126	TRUE
rnd-1_family-640:DNA.TcMar-Pogo	ClassII_DNA_TcMar_nMITE	NA	NA	NA	NA	910	FALSE
rnd-1_family-641:Unknown	ClassII_DNA_TcMar_MITE	DXX-MITE	NA	NA	NA	74	TRUE	PASTEC
rnd-1_family-642:Unknown	ClassII_DNA_TcMar_MITE	DXX-MITE	NA	NA	NA	73	TRUE	PASTEC
rnd-1_family-643:Unknown	ClassII_DNA_TcMar_MITE	NA	NA	NA	NA	485	TRUE
rnd-1_family-644:Unknown	ClassII_DNA_TcMar_MITE	SSR	NA	NA	NA	98	TRUE	PASTEC	Low_complexity
rnd-1_family-645:Unknown	ClassII_DNA_TcMar_MITE	SSR	NA	NA	NA	75	TRUE	PASTEC	Low_complexity
rnd-1_family-646:Unknown	ClassI_LTR_Gypsy	NA	NA	LTR.DIRS	LTR.DIRS	475	TRUE
rnd-1_family-647:Unknown	ClassII_DNA_TcMar_MITE	NA	NA	NA	NA	111	TRUE
rnd-1_family-648:Unknown	ClassI_LTR_Gypsy	NA	NA	NA	LTR.DIRS	162	TRUE
rnd-1_family-649:Unknown	ClassI_LTR_Gypsy	NA	NA	NA	LINE.L2	181	TRUE
rnd-1_family-65:Unknown	ClassI_LTR_Gypsy	NA	NA	LTR.DIRS	LTR.DIRS	285	TRUE
rnd-1_family-650:Unknown	ClassII_DNA_hAT_MITE	NA	NA	NA	NA	145	TRUE
rnd-1_family-651:Unknown	ClassI_nLTR_SINE_tRNA	NA	NA	LTR.DIRS	LTR.DIRS	375	TRUE
rnd-1_family-652:Unknown	ClassI_LTR_Gypsy	NA	NA	NA	DNA.Crypton	254	TRUE
rnd-1_family-653:LINE.L2	ClassI_LTR_Gypsy	RIX	NA	NA	NA	183	FALSE	ORDER_MATCH	LINE
rnd-1_family-654:Unknown	ClassI_LTR_Gypsy	NA	NA	NA	LTR.Gypsy	231	TRUE
rnd-1_family-655:Unknown	ClassII_DNA_TcMar_MITE	NA	NA	NA	NA	128	TRUE
rnd-1_family-656:Unknown	ClassI_LTR_Gypsy	NA	NA	NA	LINE.CR1-Zenon/LINE.L2	156	TRUE
rnd-1_family-657:Unknown	ClassII_DNA_Mutator_MITE	NA	NA	NA	NA	144	TRUE
rnd-1_family-658:LTR.DIRS	ClassI_LTR_Gypsy	SSR	NA	NA	NA	91	FALSE	CONFLICT
rnd-1_family-659:LINE.L1	ClassI_nLTR_SINE_tRNA	SSR	NA	NA	NA	58	FALSE	CONFLICT
rnd-1_family-66:Unknown	ClassII_DNA_Harbinger_MITE	NA	NA	NA	NA	381	TRUE
rnd-1_family-660:Unknown	ClassII_DNA_TcMar_MITE	SSR	NA	NA	NA	74	TRUE	PASTEC	Low_complexity
rnd-1_family-661:LINE.L1	ClassI_LTR_Copia	SSR	NA	NA	NA	60	FALSE	CONFLICT
rnd-1_family-662:Unknown	ClassII_DNA_TcMar_MITE	NA	NA	NA	NA	283	TRUE
rnd-1_family-663:Unknown	ClassI_LTR_Copia	NA	NA	DNA.CMC-EnSpm	DNA.CMC-EnSpm	263	TRUE
rnd-1_family-664:Unknown	ClassII_DNA_hAT_nMITE	NA	NA	NA	NA	1870	TRUE
rnd-1_family-665:Unknown	ClassII_DNA_TcMar_MITE	NA	NA	NA	NA	138	TRUE
rnd-1_family-666:LINE.L2	ClassI_LTR_Gypsy	RIX	NA	NA	NA	399	FALSE	ORDER_MATCH	LINE
rnd-1_family-667:Unknown	ClassI_LTR_Copia	NA	NA	NA	NA	118	TRUE
rnd-1_family-668:LINE.L2	ClassI_LTR_ERV	NA	NA	NA	NA	389	FALSE
rnd-1_family-669:Unknown	ClassII_DNA_hAT_MITE	DXX-MITE	NA	NA	NA	167	TRUE	PASTEC
rnd-1_family-67:LINE.CR1	ClassII_DNA_hAT_MITE	SSR	NA	NA	NA	56	FALSE	CONFLICT
rnd-1_family-670:LINE.CR1	ClassI_LTR_Copia	NA	NA	NA	NA	163	FALSE
rnd-1_family-671:Unknown	ClassII_DNA_TcMar_MITE	NA	NA	NA	NA	133	TRUE
rnd-1_family-672:Unknown	ClassI_LTR_Gypsy	NA	NA	NA	NA	2457	TRUE
rnd-1_family-673:LTR.Pao	ClassII_DNA_TcMar_MITE	NA	NA	NA	NA	168	FALSE
rnd-1_family-674:LINE.L2	ClassI_LTR_Copia	SSR	NA	NA	NA	76	FALSE	CONFLICT
rnd-1_family-675:Unknown	ClassII_DNA_hAT_MITE	NA	NA	NA	NA	100	TRUE
rnd-1_family-676:Unknown	ClassI_LTR_ERV	NA	NA	NA	DNA.Crypton	127	TRUE
rnd-1_family-677:Unknown	ClassI_LTR_Gypsy	SSR	NA	NA	NA	77	TRUE	PASTEC	Low_complexity
rnd-1_family-678:LINE.L1	ClassI_LTR_Copia	SSR	NA	NA	NA	59	FALSE	CONFLICT
rnd-1_family-679:LINE.L1-Tx1	ClassII_DNA_TcMar_MITE	RIX	NA	NA	NA	144	FALSE	ORDER_MATCH	LINE
rnd-1_family-68:SINE.5S-Deu-L2	ClassI_nLTR_SINE_tRNA	RSX	NA	NA	NA	438	FALSE	ORDER_MATCH	SINE
rnd-1_family-680:Unknown	ClassII_DNA_hAT_MITE	SSR	NA	NA	LINE.L2	92	TRUE	PASTEC	Low_complexity
rnd-1_family-681:Unknown	ClassI_LTR_Gypsy	NA	NA	NA	NA	186	TRUE
rnd-1_family-682:DNA.TcMar-Tc1	ClassII_DNA_TcMar_nMITE	DTX	NA	NA	NA	1369	FALSE	CLASS_MATCH
rnd-1_family-683:LINE.L2	ClassII_DNA_TcMar_MITE	NA	NA	NA	NA	159	FALSE
rnd-1_family-684:Unknown	ClassII_DNA_TcMar_MITE	SSR	NA	NA	NA	57	TRUE	PASTEC	Low_complexity
rnd-1_family-685:Unknown	ClassII_DNA_Harbinger_MITE	SSR	NA	NA	NA	86	TRUE	PASTEC	Low_complexity
rnd-1_family-686:DNA.hAT-Ac	ClassII_DNA_hAT_MITE	NA	NA	NA	NA	211	FALSE
rnd-1_family-687:LINE.L2	ClassI_LTR_Gypsy	NA	NA	NA	NA	372	FALSE
rnd-1_family-688:Unknown	ClassII_DNA_hAT_MITE	SSR	NA	NA	NA	95	TRUE	PASTEC	Low_complexity
rnd-1_family-689:Unknown	ClassI_LTR_Gypsy	SSR	NA	NA	NA	65	TRUE	PASTEC	Low_complexity
rnd-1_family-69:LTR.DIRS	ClassI_nLTR_DIRS	RYX	NA	NA	NA	1495	FALSE	ORDER_MATCH	LTR
rnd-1_family-690:Unknown	ClassII_DNA_hAT_MITE	NA	DNA/Sola_Cod	DNA.PIF-Harbinger	DNA.PIF-Harbinger	237	TRUE
rnd-1_family-691:Unknown	ClassI_nLTR_SINE_tRNA	NA	NA	NA	NA	289	TRUE
rnd-1_family-692:Unknown	ClassII_DNA_TcMar_MITE	SSR	NA	NA	NA	55	TRUE	PASTEC	Low_complexity
rnd-1_family-693:LTR.Gypsy	ClassII_DNA_TcMar_MITE	RLX	NA	NA	NA	450	FALSE	ORDER_MATCH	LTR
rnd-1_family-694:Unknown	ClassI_LTR_Gypsy	RLX	NA	LTR.ERV1	LTR.ERV1	1041	TRUE	PASTEC	LTR
rnd-1_family-695:LINE.L2	ClassI_LTR_ERV	RIX	NA	NA	NA	507	FALSE	ORDER_MATCH	LINE
rnd-1_family-696:Unknown	ClassII_DNA_hAT_MITE	SSR	NA	NA	NA	84	TRUE	PASTEC	Low_complexity
rnd-1_family-697:Unknown	ClassII_DNA_TcMar_MITE	NA	NA	LINE.CR1/LTR.DIRS	LINE.CR1/LTR.DIRS	124	TRUE
rnd-1_family-698:Unknown	ClassII_DNA_Mutator_MITE	NA	NA	LTR.Gypsy	LTR.Gypsy	158	TRUE
rnd-1_family-699:Unknown	ClassI_LTR_Copia	NA	NA	NA	NA	137	TRUE
rnd-1_family-7:LTR.DIRS	ClassI_nLTR_DIRS	RYX	NA	NA	NA	3853	FALSE	ORDER_MATCH	LTR
rnd-1_family-70:LTR.DIRS	ClassI_nLTR_DIRS	RYX	NA	NA	NA	2012	FALSE	ORDER_MATCH	LTR
rnd-1_family-700:Unknown	ClassII_DNA_Harbinger_nMITE	NA	NA	LTR	LTR	2053	TRUE
rnd-1_family-701:Unknown	ClassI_LTR_ERV	NA	NA	NA	NA	166	TRUE
rnd-1_family-702:Unknown	ClassI_LTR_Gypsy	NA	NA	NA	NA	121	TRUE
rnd-1_family-703:Unknown	ClassI_nLTR_SINE_tRNA	NA	NA	NA	NA	115	TRUE
rnd-1_family-704:Unknown	ClassII_DNA_hAT_MITE	NA	NA	NA	NA	130	TRUE
rnd-1_family-705:LTR.Gypsy	ClassI_nLTR_LINE_RTE	RLG	NA	NA	NA	206	FALSE	ORDER_MATCH	LTR
rnd-1_family-706:Unknown	ClassII_DNA_TcMar_MITE	NA	NA	NA	NA	449	TRUE
rnd-1_family-707:LTR.DIRS	ClassII_DNA_TcMar_MITE	SSR	NA	NA	NA	72	FALSE	CONFLICT
rnd-1_family-708:LINE.L2	ClassI_LTR_ERV	NA	NA	NA	NA	372	FALSE
rnd-1_family-709:Unknown	ClassII_DNA_TcMar_MITE	SSR	NA	LTR.Gypsy	NA	99	TRUE	PASTEC	Low_complexity
rnd-1_family-71:LTR.DIRS	ClassI_LTR_Copia	NA	NA	NA	NA	264	FALSE
rnd-1_family-710:LINE.CR1	ClassI_LTR_Gypsy	NA	NA	NA	NA	242	FALSE
rnd-1_family-711:Unknown	ClassII_DNA_hAT_MITE	NA	NA	NA	LINE.L2	122	TRUE
rnd-1_family-712:Unknown	ClassI_LTR_Copia	NA	NA	NA	NA	144	TRUE
rnd-1_family-713:Unknown	ClassI_nLTR_SINE_tRNA	SSR	NA	LTR.Gypsy	NA	51	TRUE	PASTEC	Low_complexity
rnd-1_family-714:Unknown	ClassII_DNA_hAT_MITE	NA	NA	NA	NA	239	TRUE
rnd-1_family-715:Unknown	ClassII_DNA_TcMar_MITE	NA	NA	NA	NA	203	TRUE
rnd-1_family-716:Unknown	ClassI_LTR_Gypsy	NA	NA	LTR.DIRS	LTR.DIRS	347	TRUE
rnd-1_family-717:Unknown	ClassII_DNA_TcMar_MITE	NA	NA	NA	NA	277	TRUE
rnd-1_family-718:Unknown	ClassI_LTR_Copia	SSR	NA	NA	NA	69	TRUE	PASTEC	Low_complexity
rnd-1_family-719:Unknown	ClassII_DNA_TcMar_MITE	NA	NA	NA	NA	151	TRUE
rnd-1_family-72:Unknown	ClassII_DNA_hAT_MITE	SSR	NA	NA	NA	94	TRUE	PASTEC	Low_complexity
rnd-1_family-720:Unknown	ClassII_DNA_hAT_MITE	NA	NA	LTR.DIRS	LTR.DIRS	116	TRUE
rnd-1_family-721:Unknown	ClassI_LTR_ERV	NA	NA	NA	NA	104	TRUE
rnd-1_family-722:LINE.L1-Tx1	ClassII_DNA_Harbinger_MITE	RIX	NA	NA	NA	207	FALSE	ORDER_MATCH	LINE
rnd-1_family-723:Unknown	ClassII_DNA_hAT_MITE	SSR	NA	NA	LINE.CR1	97	TRUE	PASTEC	Low_complexity
rnd-1_family-724:Unknown	ClassII_DNA_TcMar_nMITE	NA	NA	SINE.MIR	SINE.MIR	1528	TRUE
rnd-1_family-725:SINE	ClassI_LTR_Gypsy	RXX-TRIM	NA	NA	NA	4593	FALSE	CLASS_MATCH
rnd-1_family-726:Unknown	ClassI_LTR_ERV	NA	NA	NA	NA	127	TRUE
rnd-1_family-727:Unknown	ClassII_DNA_hAT_MITE	NA	NA	NA	NA	248	TRUE
rnd-1_family-728:DNA.TcMar-Tc1	ClassII_DNA_TcMar_nMITE	DTX	NA	NA	NA	1458	FALSE	CLASS_MATCH
rnd-1_family-729:Unknown	ClassII_DNA_hAT_MITE	NA	NA	NA	NA	224	TRUE
rnd-1_family-73:Unknown	ClassI_LTR_Gypsy	NA	NA	LTR.DIRS	LTR.DIRS	251	TRUE
rnd-1_family-730:Unknown	ClassII_DNA_TcMar_MITE	SSR	NA	NA	NA	67	TRUE	PASTEC	Low_complexity
rnd-1_family-731:Unknown	ClassII_DNA_TcMar_MITE	NA	NA	NA	NA	116	TRUE
rnd-1_family-732:DNA.TcMar-Tc1	ClassII_DNA_TcMar_nMITE	DTX	NA	NA	NA	986	FALSE	CLASS_MATCH
rnd-1_family-733:Unknown	ClassI_LTR_Gypsy	NA	NA	NA	NA	271	TRUE
rnd-1_family-734:Unknown	ClassII_DNA_hAT_MITE	NA	NA	LTR.Gypsy	LTR.Gypsy	251	TRUE
rnd-1_family-735:DNA.Zisupton	ClassII_DNA_TcMar_MITE	NA	NA	NA	NA	505	FALSE
rnd-1_family-736:Unknown	ClassI_LTR_Gypsy	DXX-MITE	NA	NA	NA	93	TRUE	PASTEC
rnd-1_family-737:LTR.DIRS	ClassI_nLTR_SINE_tRNA	NA	NA	NA	NA	127	FALSE
rnd-1_family-738:Unknown	ClassII_DNA_TcMar_MITE	NA	NA	SINE.MIR	SINE.MIR	713	TRUE
rnd-1_family-739:LINE.CR1	ClassII_DNA_TcMar_MITE	SSR	NA	NA	NA	95	FALSE	CONFLICT
rnd-1_family-74:Unknown	ClassII_DNA_hAT_nMITE	DTX	NA	LTR.Copia/LTR.Gypsy	LTR.Copia/LTR.Gypsy	1840	TRUE	PASTEC	TIR
rnd-1_family-740:Unknown	ClassI_LTR_Gypsy	NA	NA	NA	NA	249	TRUE
rnd-1_family-741:Unknown	ClassII_DNA_TcMar_MITE	SSR	NA	LINE.L2	NA	62	TRUE	PASTEC	Low_complexity
rnd-1_family-742:Unknown	ClassII_DNA_TcMar_MITE	NA	NA	NA	NA	156	TRUE
rnd-1_family-743:Unknown	ClassII_DNA_Harbinger_MITE	NA	NA	NA	NA	123	TRUE
rnd-1_family-744:Unknown	ClassI_LTR_Gypsy	NA	NA	LINE.CR1	LINE.CR1	532	TRUE
rnd-1_family-745:LINE.Penelope	ClassII_DNA_CACTA_nMITE	RPX	NA	NA	NA	789	FALSE	CLASS_MATCH
rnd-1_family-746:Unknown	ClassI_LTR_Gypsy	NA	NA	NA	NA	713	TRUE
rnd-1_family-747:Unknown	ClassI_nLTR_SINE_tRNA	NA	NA	LINE.CR1/LTR.DIRS	LINE.CR1/LTR.DIRS	161	TRUE
rnd-1_family-748:Unknown	ClassII_DNA_TcMar_MITE	NA	NA	NA	NA	124	TRUE
rnd-1_family-749:LINE.L2	ClassI_nLTR_SINE_tRNA	SSR	NA	NA	NA	57	FALSE	CONFLICT
rnd-1_family-75:LINE.CR1	ClassI_LTR_Gypsy	NA	NA	NA	NA	281	FALSE
rnd-1_family-750:Unknown	ClassI_LTR_Gypsy	NA	NA	LTR.DIRS	LTR.DIRS	445	TRUE
rnd-1_family-751:LTR.DIRS	ClassI_LTR_Copia	SSR	NA	NA	NA	52	FALSE	CONFLICT
rnd-1_family-752:Unknown	ClassII_DNA_TcMar_MITE	SSR	NA	NA	NA	84	TRUE	PASTEC	Low_complexity
rnd-1_family-753:Unknown	ClassII_DNA_TcMar_MITE	SSR	NA	NA	NA	54	TRUE	PASTEC	Low_complexity
rnd-1_family-754:Unknown	ClassII_DNA_hAT_MITE	NA	NA	NA	NA	165	TRUE
rnd-1_family-755:DNA.TcMar-Tc1	ClassI_LTR_BEL	RSX|DTX	NA	NA	NA	401	FALSE	CLASS_MATCH
rnd-1_family-756:Unknown	ClassII_DNA_TcMar_MITE	SSR	NA	LINE.CR1	NA	55	TRUE	PASTEC	Low_complexity
rnd-1_family-757:LINE.L2	ClassI_LTR_Gypsy	RIX	NA	NA	NA	590	FALSE	ORDER_MATCH	LINE
rnd-1_family-758:Unknown	ClassII_DNA_TcMar_MITE	SSR	NA	NA	NA	96	TRUE	PASTEC	Low_complexity
rnd-1_family-759:Unknown	ClassII_DNA_TcMar_MITE	DXX-MITE	NA	NA	NA	295	TRUE	PASTEC
rnd-1_family-76:LTR.DIRS	ClassI_LTR_ERV	NA	NA	NA	NA	403	FALSE
rnd-1_family-760:Unknown	ClassII_DNA_TcMar_nMITE	NA	NA	NA	NA	748	TRUE
rnd-1_family-761:Unknown	ClassII_DNA_Harbinger_MITE	SSR	NA	NA	NA	51	TRUE	PASTEC	Low_complexity
rnd-1_family-762:Unknown	ClassI_LTR_ERV	SSR	NA	NA	NA	63	TRUE	PASTEC	Low_complexity
rnd-1_family-763:Unknown	ClassI_nLTR_SINE_tRNA	SSR	NA	NA	NA	59	TRUE	PASTEC	Low_complexity
rnd-1_family-764:Unknown	ClassI_LTR_Copia	SSR	NA	NA	NA	84	TRUE	PASTEC	Low_complexity
rnd-1_family-765:LTR.DIRS	ClassI_LTR_ERV	RYX	NA	NA	NA	195	FALSE	ORDER_MATCH	LTR
rnd-1_family-766:Unknown	ClassI_LTR_Copia	NA	NA	NA	NA	144	TRUE
rnd-1_family-767:Unknown	ClassI_LTR_ERV	NA	NA	LINE.CR1	LINE.CR1	1099	TRUE
rnd-1_family-768:Unknown	ClassII_DNA_CACTA_MITE	SSR	NA	NA	NA	64	TRUE	PASTEC	Low_complexity
rnd-1_family-769:Unknown	ClassII_DNA_hAT_MITE	NA	NA	NA	NA	127	TRUE
rnd-1_family-77:LTR.DIRS	ClassI_nLTR_LINE_L1	RYX	NA	NA	NA	2072	FALSE	ORDER_MATCH	LTR
rnd-1_family-770:Unknown	ClassI_nLTR_SINE_tRNA	NA	NA	NA	NA	221	TRUE
rnd-1_family-771:Unknown	ClassII_DNA_TcMar_MITE	NA	NA	NA	NA	122	TRUE
rnd-1_family-772:Unknown	ClassI_LTR_Gypsy	NA	NA	NA	NA	199	TRUE
rnd-1_family-773:Unknown	ClassII_DNA_hAT_MITE	NA	NA	NA	NA	127	TRUE
rnd-1_family-774:DNA.hAT-Ac	ClassI_LTR_BEL	NA	NA	NA	NA	380	FALSE
rnd-1_family-775:Unknown	ClassII_DNA_hAT_MITE	SSR	NA	NA	NA	65	TRUE	PASTEC	Low_complexity
rnd-1_family-776:Unknown	ClassII_DNA_TcMar_MITE	NA	NA	NA	NA	136	TRUE
rnd-1_family-777:Unknown	ClassII_DNA_Harbinger_MITE	NA	NA	NA	NA	330	TRUE
rnd-1_family-778:Unknown	ClassII_DNA_hAT_MITE	NA	NA	NA	NA	174	TRUE
rnd-1_family-779:Unknown	ClassI_LTR_Gypsy	NA	NA	NA	NA	199	TRUE
rnd-1_family-78:DNA.Crypton	ClassII_DNA_TcMar_MITE	NA	NA	NA	NA	234	FALSE
rnd-1_family-780:Unknown	ClassII_DNA_TcMar_MITE	NA	NA	NA	NA	111	TRUE
rnd-1_family-781:Unknown	ClassII_DNA_Harbinger_MITE	NA	NA	NA	NA	243	TRUE
rnd-1_family-782:Unknown	ClassII_DNA_Harbinger_MITE	NA	NA	NA	NA	414	TRUE
rnd-1_family-783:DNA.hAT-Ac	ClassI_LTR_Gypsy	NA	NA	NA	NA	792	FALSE
rnd-1_family-784:LINE.L2	ClassII_DNA_TcMar_MITE	NA	NA	NA	NA	108	FALSE
rnd-1_family-785:LINE.CR1-Zenon	ClassI_LTR_Gypsy	SSR	NA	NA	NA	93	FALSE	CONFLICT
rnd-1_family-786:DNA.TcMar-Tc1	ClassI_LTR_BEL	RSX|DTX	NA	NA	NA	562	FALSE	CLASS_MATCH
rnd-1_family-787:DNA.hAT-Ac	ClassII_DNA_hAT_MITE	NA	NA	NA	NA	186	FALSE
rnd-1_family-788:LTR.Ngaro	ClassI_LTR_Gypsy	RYX	NA	NA	NA	617	FALSE	ORDER_MATCH	LTR
rnd-1_family-789:Unknown	ClassII_DNA_Harbinger_MITE	SSR	NA	NA	NA	89	TRUE	PASTEC	Low_complexity
rnd-1_family-79:DNA	ClassII_DNA_hAT_MITE	NA	NA	NA	NA	110	FALSE
rnd-1_family-790:DNA.hAT	ClassII_DNA_TcMar_MITE	NA	NA	NA	NA	204	FALSE
rnd-1_family-791:DNA	ClassII_DNA_hAT_MITE	NA	NA	NA	NA	486	FALSE
rnd-1_family-792:Unknown	ClassII_DNA_TcMar_MITE	NA	NA	NA	NA	103	TRUE
rnd-1_family-793:Unknown	ClassI_LTR_Gypsy	NA	NA	NA	NA	141	TRUE
rnd-1_family-794:LINE.L1	ClassI_LTR_Gypsy	RIX	NA	NA	NA	854	FALSE	ORDER_MATCH	LINE
rnd-1_family-795:Unknown	ClassII_DNA_TcMar_MITE	NA	NA	NA	NA	125	TRUE
rnd-1_family-796:Unknown	ClassI_LTR_ERV	NA	NA	NA	NA	128	TRUE
rnd-1_family-797:DNA.hAT-Ac	ClassII_DNA_Harbinger_nMITE	DTX	NA	NA	NA	721	FALSE	CLASS_MATCH
rnd-1_family-798:LTR.Gypsy	ClassII_DNA_TcMar_MITE	NA	NA	NA	NA	199	FALSE
rnd-1_family-799:Unknown	ClassI_LTR_Gypsy	SSR	NA	NA	NA	90	TRUE	PASTEC	Low_complexity
rnd-1_family-8:LTR.DIRS	ClassI_LTR_ERV	RYX	NA	NA	NA	1196	FALSE	ORDER_MATCH	LTR
rnd-1_family-80:LINE.CR1	ClassI_LTR_Gypsy	NA	NA	NA	NA	285	FALSE
rnd-1_family-800:Unknown	ClassI_LTR_ERV	NA	NA	NA	NA	175	TRUE
rnd-1_family-801:LTR.Copia	ClassII_DNA_hAT_MITE	NA	NA	NA	NA	289	FALSE
rnd-1_family-802:Unknown	ClassII_DNA_TcMar_MITE	SSR	NA	NA	NA	63	TRUE	PASTEC	Low_complexity
rnd-1_family-803:Unknown	ClassI_LTR_Gypsy	NA	NA	NA	NA	285	TRUE
rnd-1_family-804:Unknown	ClassI_LTR_Gypsy	NA	NA	NA	NA	257	TRUE
rnd-1_family-805:Unknown	ClassI_LTR_Gypsy	SSR	NA	NA	NA	73	TRUE	PASTEC	Low_complexity
rnd-1_family-806:Unknown	ClassII_DNA_TcMar_MITE	NA	NA	NA	NA	104	TRUE
rnd-1_family-807:Unknown	ClassII_DNA_TcMar_MITE	SSR	NA	NA	NA	85	TRUE	PASTEC	Low_complexity
rnd-1_family-808:Unknown	ClassII_DNA_TcMar_MITE	NA	NA	NA	NA	104	TRUE
rnd-1_family-809:Unknown	ClassII_DNA_hAT_MITE	NA	NA	NA	DNA.PIF-Harbinger	191	TRUE
rnd-1_family-81:Unknown	ClassII_DNA_CACTA_MITE	SSR	NA	LINE.CR1	NA	59	TRUE	PASTEC	Low_complexity
rnd-1_family-810:Unknown	ClassI_LTR_Copia	SSR	NA	NA	NA	88	TRUE	PASTEC	Low_complexity
rnd-1_family-811:Unknown	ClassI_LTR_Gypsy	SSR	NA	LTR	NA	56	TRUE	PASTEC	Low_complexity
rnd-1_family-812:Unknown	ClassI_nLTR_SINE_tRNA	NA	NA	NA	NA	373	TRUE
rnd-1_family-813:Unknown	ClassII_DNA_Harbinger_MITE	SSR	NA	NA	NA	57	TRUE	PASTEC	Low_complexity
rnd-1_family-814:LINE.L1	ClassI_LTR_Copia	SSR	NA	NA	NA	60	FALSE	CONFLICT
rnd-1_family-815:LINE.L2	ClassII_DNA_TcMar_MITE	NA	NA	NA	NA	134	FALSE
rnd-1_family-816:LINE.L1	ClassI_LTR_Gypsy	RIX	NA	NA	NA	872	FALSE	ORDER_MATCH	LINE
rnd-1_family-817:Unknown	ClassII_DNA_TcMar_MITE	NA	NA	NA	NA	294	TRUE
rnd-1_family-818:Unknown	ClassI_LTR_Copia	NA	NA	NA	NA	132	TRUE
rnd-1_family-819:Unknown	ClassI_nLTR_SINE_tRNA	NA	NA	NA	NA	226	TRUE
rnd-1_family-82:LTR.DIRS	ClassI_nLTR_DIRS	RYX	NA	NA	NA	2063	FALSE	ORDER_MATCH	LTR
rnd-1_family-820:Unknown	ClassII_DNA_hAT_MITE	SSR	NA	NA	NA	78	TRUE	PASTEC	Low_complexity
rnd-1_family-821:Unknown	ClassI_LTR_ERV	NA	NA	NA	NA	372	TRUE
rnd-1_family-822:Unknown	ClassII_DNA_hAT_MITE	NA	NA	NA	LTR.DIRS	169	TRUE
rnd-1_family-823:Unknown	ClassI_LTR_Copia	SSR	NA	NA	NA	95	TRUE	PASTEC	Low_complexity
rnd-1_family-824:Unknown	ClassI_LTR_ERV	NA	NA	NA	NA	257	TRUE
rnd-1_family-825:Unknown	ClassII_DNA_TcMar_MITE	SSR	NA	NA	NA	73	TRUE	PASTEC	Low_complexity
rnd-1_family-826:Unknown	ClassII_DNA_TcMar_MITE	NA	NA	NA	NA	133	TRUE
rnd-1_family-827:Unknown	ClassII_DNA_hAT_MITE	SSR	NA	DNA.Crypton	DNA.Crypton	87	TRUE	PASTEC	Low_complexity
rnd-1_family-828:Unknown	ClassII_DNA_Harbinger_MITE	NA	NA	NA	NA	347	TRUE
rnd-1_family-829:Unknown	ClassII_DNA_TcMar_MITE	NA	NA	NA	NA	137	TRUE
rnd-1_family-83:Unknown	ClassII_DNA_Harbinger_MITE	NA	NA	NA	NA	428	TRUE
rnd-1_family-830:Unknown	ClassI_LTR_Gypsy	SSR	NA	NA	NA	82	TRUE	PASTEC	Low_complexity
rnd-1_family-831:Unknown	ClassII_DNA_TcMar_MITE	DXX-MITE	NA	NA	NA	324	TRUE	PASTEC
rnd-1_family-832:LTR.ERV1	ClassI_nLTR_LINE_R2	RLX	NA	NA	NA	1937	FALSE	ORDER_MATCH	LTR
rnd-1_family-833:Unknown	ClassII_DNA_TcMar_MITE	DXX-MITE	NA	NA	NA	342	TRUE	PASTEC
rnd-1_family-834:Unknown	ClassI_LTR_Gypsy	SSR	NA	LINE.CR1	NA	90	TRUE	PASTEC	Low_complexity
rnd-1_family-835:Unknown	ClassI_LTR_Copia	SSR	NA	NA	NA	52	TRUE	PASTEC	Low_complexity
rnd-1_family-836:Unknown	ClassI_LTR_ERV	NA	NA	NA	NA	328	TRUE
rnd-1_family-837:Unknown	ClassII_DNA_Harbinger_MITE	NA	NA	NA	NA	247	TRUE
rnd-1_family-838:Unknown	ClassII_DNA_TcMar_MITE	NA	NA	NA	LINE.L2	132	TRUE
rnd-1_family-839:Unknown	ClassI_LTR_Gypsy	NA	NA	NA	NA	106	TRUE
rnd-1_family-84:Unknown	ClassI_nLTR_SINE_tRNA	NA	NA	NA	NA	180	TRUE
rnd-1_family-840:Unknown	ClassI_LTR_ERV	NA	NA	NA	NA	266	TRUE
rnd-1_family-841:Unknown	ClassI_LTR_Gypsy	NA	NA	NA	NA	117	TRUE
rnd-1_family-842:Unknown	ClassII_DNA_TcMar_MITE	SSR	NA	NA	NA	64	TRUE	PASTEC	Low_complexity
rnd-1_family-843:Unknown	ClassI_LTR_Copia	NA	NA	NA	NA	276	TRUE
rnd-1_family-844:Unknown	ClassI_LTR_Copia	DXX-MITE	NA	NA	NA	161	TRUE	PASTEC
rnd-1_family-845:Unknown	ClassI_LTR_Gypsy	NA	NA	LINE.CR1	LINE.CR1	312	TRUE
rnd-1_family-846:Unknown	ClassII_DNA_hAT_MITE	NA	NA	NA	NA	165	TRUE
rnd-1_family-847:Unknown	ClassI_LTR_ERV	NA	NA	LINE.CR1	LINE.CR1	390	TRUE
rnd-1_family-848:Unknown	ClassII_DNA_Harbinger_MITE	SSR	NA	NA	NA	55	TRUE	PASTEC	Low_complexity
rnd-1_family-849:Unknown	ClassII_DNA_hAT_MITE	NA	NA	NA	NA	113	TRUE
rnd-1_family-85:Unknown	ClassII_DNA_CACTA_MITE	SSR	NA	NA	NA	88	TRUE	PASTEC	Low_complexity
rnd-1_family-850:Unknown	ClassII_DNA_TcMar_MITE	NA	NA	NA	NA	206	TRUE
rnd-1_family-851:DNA.hAT-Ac	ClassII_DNA_TcMar_nMITE	DTX	NA	NA	NA	661	FALSE	CLASS_MATCH
rnd-1_family-852:Unknown	ClassII_DNA_hAT_MITE	NA	NA	LTR.DIRS	NA	130	TRUE
rnd-1_family-853:DNA.TcMar-Tc1	ClassII_DNA_TcMar_MITE	DTX	NA	NA	NA	485	FALSE	CLASS_MATCH
rnd-1_family-854:Unknown	ClassII_DNA_hAT_MITE	DXX-MITE	NA	NA	NA	365	TRUE	PASTEC
rnd-1_family-855:Unknown	ClassI_LTR_Gypsy	NA	NA	NA	NA	340	TRUE
rnd-1_family-856:Unknown	ClassII_DNA_TcMar_MITE	SSR	NA	NA	NA	50	TRUE	PASTEC	Low_complexity
rnd-1_family-857:Unknown	ClassII_DNA_Mutator_MITE	NA	NA	NA	NA	218	TRUE
rnd-1_family-858:Unknown	ClassII_DNA_Harbinger_MITE	SSR	NA	NA	NA	55	TRUE	PASTEC	Low_complexity
rnd-1_family-859:Unknown	ClassII_DNA_TcMar_MITE	SSR	NA	NA	NA	85	TRUE	PASTEC	Low_complexity
rnd-1_family-86:Unknown	ClassI_nLTR_SINE_tRNA	NA	NA	NA	NA	113	TRUE
rnd-1_family-860:Unknown	ClassII_DNA_CACTA_MITE	NA	NA	NA	NA	107	TRUE
rnd-1_family-861:Unknown	ClassII_DNA_hAT_MITE	SSR	NA	NA	NA	168	TRUE	PASTEC	Low_complexity
rnd-1_family-862:Unknown	ClassI_LTR_Copia	NA	NA	NA	NA	141	TRUE
rnd-1_family-863:Unknown	ClassII_DNA_TcMar_MITE	NA	NA	LINE.CR1	LINE.CR1	208	TRUE
rnd-1_family-864:SINE.MIR	ClassI_LTR_ERV	NA	NA	NA	NA	304	FALSE
rnd-1_family-865:LTR.Ngaro	ClassI_LTR_Gypsy	RYX	NA	NA	NA	979	FALSE	ORDER_MATCH	LTR
rnd-1_family-866:Unknown	ClassII_DNA_Harbinger_MITE	SSR	NA	NA	NA	98	TRUE	PASTEC	Low_complexity
rnd-1_family-867:Unknown	ClassII_DNA_TcMar_MITE	SSR	NA	NA	NA	50	TRUE	PASTEC	Low_complexity
rnd-1_family-868:Unknown	ClassI_LTR_ERV	NA	NA	NA	NA	240	TRUE
rnd-1_family-869:Unknown	ClassII_DNA_TcMar_MITE	NA	NA	NA	NA	186	TRUE
rnd-1_family-87:Unknown	ClassII_DNA_hAT_MITE	NA	NA	NA	NA	413	TRUE
rnd-1_family-870:LTR.ERV1	ClassI_LTR_ERV	RLX	NA	NA	NA	808	FALSE	ORDER_MATCH	LTR
rnd-1_family-871:Unknown	ClassI_LTR_Gypsy	NA	NA	LINE.CR1	LINE.CR1	127	TRUE
rnd-1_family-872:LINE.L1	ClassI_LTR_Copia	NA	NA	NA	NA	128	FALSE
rnd-1_family-873:Unknown	ClassII_DNA_hAT_MITE	NA	NA	DNA.hAT-Ac	DNA.hAT-Ac	347	TRUE
rnd-1_family-874:DNA.CMC-EnSpm	ClassII_DNA_CACTA_nMITE	NA	NA	NA	NA	649	FALSE
rnd-1_family-875:Unknown	ClassII_DNA_TcMar_MITE	NA	NA	NA	NA	144	TRUE
rnd-1_family-876:Unknown	ClassII_DNA_TcMar_MITE	NA	NA	NA	NA	214	TRUE
rnd-1_family-877:LINE.L2	ClassI_LTR_ERV	NA	NA	NA	NA	147	FALSE
rnd-1_family-878:Unknown	ClassI_LTR_Gypsy	SSR	NA	NA	NA	80	TRUE	PASTEC	Low_complexity
rnd-1_family-879:LINE.L2	ClassI_LTR_Gypsy	RIX	NA	NA	NA	326	FALSE	ORDER_MATCH	LINE
rnd-1_family-88:SINE.MIR	ClassI_nLTR_SINE_tRNA	RSX	NA	NA	NA	217	FALSE	ORDER_MATCH	SINE
rnd-1_family-880:Unknown	ClassI_nLTR_LINE_L1	RSX	NA	NA	NA	291	TRUE	PASTEC	SINE
rnd-1_family-881:Unknown	ClassII_DNA_TcMar_MITE	SSR	NA	NA	NA	59	TRUE	PASTEC	Low_complexity
rnd-1_family-882:Unknown	ClassI_LTR_Copia	NA	NA	NA	NA	503	TRUE
rnd-1_family-883:Unknown	ClassI_LTR_Copia	DXX-MITE	NA	NA	NA	71	TRUE	PASTEC
rnd-1_family-884:Unknown	ClassII_DNA_hAT_MITE	NA	NA	NA	NA	222	TRUE
rnd-1_family-885:Unknown	ClassII_DNA_hAT_MITE	NA	NA	NA	NA	128	TRUE
rnd-1_family-886:Unknown	ClassII_DNA_TcMar_MITE	SSR	NA	NA	NA	94	TRUE	PASTEC	Low_complexity
rnd-1_family-887:Unknown	ClassI_LTR_Gypsy	NA	NA	NA	NA	551	TRUE
rnd-1_family-888:Unknown	ClassI_LTR_Copia	NA	NA	LINE.CR1	LINE.CR1	260	TRUE
rnd-1_family-889:DNA.hAT	ClassI_LTR_Copia	NA	NA	NA	NA	473	FALSE
rnd-1_family-89:Unknown	ClassII_DNA_hAT_MITE	NA	NA	NA	NA	156	TRUE
rnd-1_family-890:Unknown	ClassI_LTR_Gypsy	NA	NA	NA	NA	118	TRUE
rnd-1_family-891:Unknown	ClassII_DNA_TcMar_MITE	NA	NA	DNA.hAT-Ac	DNA.hAT-Ac	162	TRUE
rnd-1_family-892:Unknown	ClassI_LTR_Copia	NA	NA	NA	NA	108	TRUE
rnd-1_family-893:Unknown	ClassI_LTR_Copia	NA	NA	LINE.CR1	LINE.CR1	219	TRUE
rnd-1_family-894:Unknown	ClassII_DNA_Harbinger_MITE	SSR	NA	NA	NA	52	TRUE	PASTEC	Low_complexity
rnd-1_family-895:Unknown	ClassI_LTR_ERV	SSR	NA	NA	NA	70	TRUE	PASTEC	Low_complexity
rnd-1_family-896:Unknown	ClassI_LTR_Gypsy	NA	NA	NA	NA	199	TRUE
rnd-1_family-897:Unknown	ClassI_nLTR_LINE_R2	RIX	NA	NA	NA	932	TRUE	PASTEC	LINE
rnd-1_family-898:Unknown	ClassII_DNA_TcMar_MITE	NA	NA	NA	LTR.DIRS	109	TRUE
rnd-1_family-899:Unknown	ClassI_LTR_ERV	NA	NA	NA	NA	562	TRUE
rnd-1_family-9:Unknown	ClassII_DNA_TcMar_MITE	NA	NA	LTR.DIRS	LTR.DIRS	335	TRUE
rnd-1_family-90:LINE.L2	ClassI_nLTR_LINE_Jockey	RIX	NA	NA	NA	1844	FALSE	ORDER_MATCH	LINE
rnd-1_family-900:Unknown	ClassII_DNA_TcMar_MITE	NA	NA	NA	NA	268	TRUE
rnd-1_family-901:Unknown	ClassII_DNA_TcMar_MITE	NA	NA	NA	NA	356	TRUE
rnd-1_family-902:Unknown	ClassII_DNA_hAT_MITE	DXX-MITE	NA	NA	NA	58	TRUE	PASTEC
rnd-1_family-903:LTR.DIRS	ClassII_DNA_TcMar_MITE	NA	NA	NA	NA	101	FALSE
rnd-1_family-904:Unknown	ClassI_LTR_Gypsy	SSR	NA	NA	NA	62	TRUE	PASTEC	Low_complexity
rnd-1_family-905:LINE.L1	ClassI_LTR_Gypsy	RIX	NA	NA	NA	424	FALSE	ORDER_MATCH	LINE
rnd-1_family-906:Unknown	ClassI_LTR_ERV	NA	NA	NA	NA	172	TRUE
rnd-1_family-907:Unknown	ClassII_DNA_TcMar_MITE	SSR	NA	NA	NA	60	TRUE	PASTEC	Low_complexity
rnd-1_family-908:Unknown	ClassII_DNA_TcMar_MITE	SSR	NA	NA	NA	72	TRUE	PASTEC	Low_complexity
rnd-1_family-909:Unknown	ClassII_DNA_Harbinger_MITE	SSR	NA	NA	NA	98	TRUE	PASTEC	Low_complexity
rnd-1_family-91:Unknown	ClassI_LTR_Gypsy	NA	NA	LTR.Copia/LTR.Gypsy	LTR.Copia/LTR.Gypsy	1794	TRUE
rnd-1_family-910:Unknown	ClassII_DNA_Harbinger_MITE	SSR	NA	NA	NA	64	TRUE	PASTEC	Low_complexity
rnd-1_family-911:LINE.L2	ClassII_DNA_TcMar_MITE	NA	NA	NA	NA	174	FALSE
rnd-1_family-912:LINE.L1	ClassI_LTR_Gypsy	RIX	NA	NA	NA	865	FALSE	ORDER_MATCH	LINE
rnd-1_family-913:Unknown	ClassII_DNA_hAT_MITE	NA	NA	LINE.CR1	LINE.CR1	338	TRUE
rnd-1_family-914:Unknown	ClassI_nLTR_SINE_tRNA	SSR	NA	NA	NA	95	TRUE	PASTEC	Low_complexity
rnd-1_family-915:Unknown	ClassI_LTR_Gypsy	SSR	NA	NA	NA	59	TRUE	PASTEC	Low_complexity
rnd-1_family-916:Unknown	ClassI_LTR_Gypsy	NA	NA	NA	NA	277	TRUE
rnd-1_family-917:DNA	ClassI_LTR_Copia	NA	NA	NA	NA	250	FALSE
rnd-1_family-918:Unknown	ClassII_DNA_Harbinger_MITE	SSR	NA	NA	NA	69	TRUE	PASTEC	Low_complexity
rnd-1_family-919:Unknown	ClassI_nLTR_SINE_tRNA	NA	NA	DNA.PIF-Harbinger	NA	105	TRUE
rnd-1_family-92:LTR.DIRS	ClassI_LTR_Gypsy	NA	NA	NA	NA	954	FALSE
rnd-1_family-920:DNA.hAT	ClassI_LTR_Copia	NA	NA	NA	NA	480	FALSE
rnd-1_family-921:Unknown	ClassI_LTR_Copia	NA	NA	NA	NA	336	TRUE
rnd-1_family-922:Unknown	ClassII_DNA_TcMar_MITE	SSR	NA	NA	NA	76	TRUE	PASTEC	Low_complexity
rnd-1_family-923:Unknown	ClassII_DNA_TcMar_MITE	DXX-MITE	NA	NA	NA	347	TRUE	PASTEC
rnd-1_family-924:Unknown	ClassI_LTR_Gypsy	NA	NA	NA	NA	171	TRUE
rnd-1_family-925:Unknown	ClassII_DNA_TcMar_MITE	SSR	NA	NA	NA	54	TRUE	PASTEC	Low_complexity
rnd-1_family-926:DNA.Maverick	ClassII_DNA_CACTA_MITE	NA	NA	NA	NA	471	FALSE
rnd-1_family-927:Unknown	ClassII_DNA_TcMar_MITE	SSR	NA	NA	NA	64	TRUE	PASTEC	Low_complexity
rnd-1_family-928:Unknown	ClassII_DNA_hAT_MITE	NA	NA	NA	NA	200	TRUE
rnd-1_family-929:Unknown	ClassII_DNA_Mutator_MITE	SSR	NA	NA	NA	59	TRUE	PASTEC	Low_complexity
rnd-1_family-93:Unknown	ClassII_DNA_hAT_nMITE	NA	NA	LTR.Gypsy	LTR.Copia/LTR.Gypsy	1634	TRUE
rnd-1_family-930:Unknown	ClassII_DNA_hAT_MITE	SSR	NA	NA	LINE.L2	89	TRUE	PASTEC	Low_complexity
rnd-1_family-931:Unknown	ClassII_DNA_hAT_MITE	NA	NA	NA	NA	160	TRUE
rnd-1_family-932:Unknown	ClassI_nLTR_SINE_tRNA	RSX	NA	NA	NA	65	TRUE	PASTEC	SINE
rnd-1_family-933:Unknown	ClassII_DNA_TcMar_MITE	DXX-MITE	NA	NA	NA	52	TRUE	PASTEC
rnd-1_family-934:Unknown	ClassII_DNA_TcMar_MITE	SSR	NA	LINE.L2	NA	50	TRUE	PASTEC	Low_complexity
rnd-1_family-935:Unknown	ClassI_nLTR_LINE_RTE	NA	NA	NA	NA	199	TRUE
rnd-1_family-936:Unknown	ClassII_DNA_TcMar_MITE	NA	NA	NA	NA	141	TRUE
rnd-1_family-937:Unknown	ClassI_nLTR_SINE_tRNA	DXX-MITE	NA	NA	NA	63	TRUE	PASTEC
rnd-1_family-938:LINE.Penelope	ClassI_LTR_Gypsy	RPX	NA	NA	NA	384	FALSE	CLASS_MATCH
rnd-1_family-939:SINE.ID	ClassI_nLTR_SINE_tRNA	NA	NA	NA	NA	119	FALSE
rnd-1_family-94:LTR.DIRS	ClassI_LTR_ERV	RYX	NA	NA	NA	228	FALSE	ORDER_MATCH	LTR
rnd-1_family-940:Unknown	ClassII_DNA_Harbinger_MITE	SSR	NA	NA	NA	86	TRUE	PASTEC	Low_complexity
rnd-1_family-941:Unknown	ClassI_LTR_Gypsy	NA	NA	NA	NA	126	TRUE
rnd-1_family-942:LINE.Penelope	ClassI_LTR_Gypsy	RPX	NA	NA	NA	253	FALSE	CLASS_MATCH
rnd-1_family-943:Unknown	ClassI_LTR_ERV	SSR	NA	NA	NA	54	TRUE	PASTEC	Low_complexity
rnd-1_family-944:Unknown	ClassI_LTR_Gypsy	NA	NA	LINE.L2	LINE.L2	288	TRUE
rnd-1_family-945:Unknown	ClassI_LTR_Gypsy	NA	NA	NA	NA	162	TRUE
rnd-1_family-946:RC.Helitron	ClassII_DNA_TcMar_MITE	RSX	NA	NA	NA	203	FALSE	CLASS_MATCH
rnd-1_family-947:Unknown	ClassII_DNA_Harbinger_MITE	DXX-MITE	NA	NA	NA	57	TRUE	PASTEC
rnd-1_family-948:Unknown	ClassII_DNA_hAT_MITE	SSR	NA	NA	NA	77	TRUE	PASTEC	Low_complexity
rnd-1_family-949:Unknown	ClassI_LTR_ERV	NA	NA	NA	NA	185	TRUE
rnd-1_family-95:Unknown	ClassII_DNA_hAT_MITE	NA	NA	NA	NA	218	TRUE
rnd-1_family-950:LINE.L1	ClassII_DNA_TcMar_MITE	SSR	NA	NA	NA	39	FALSE	CONFLICT
rnd-1_family-951:LINE.L2	ClassI_LTR_Copia	SSR	NA	NA	NA	56	FALSE	CONFLICT
rnd-1_family-952:LINE.Penelope	ClassI_LTR_Gypsy	RPX	NA	NA	NA	517	FALSE	CLASS_MATCH
rnd-1_family-953:Unknown	ClassI_LTR_Gypsy	SSR	NA	NA	NA	96	TRUE	PASTEC	Low_complexity
rnd-1_family-954:Unknown	ClassII_DNA_hAT_MITE	SSR	NA	NA	NA	92	TRUE	PASTEC	Low_complexity
rnd-1_family-955:LINE.Penelope	ClassI_LTR_Copia	RPX	NA	NA	NA	199	FALSE	CLASS_MATCH
rnd-1_family-956:Unknown	ClassI_LTR_Copia	NA	NA	NA	NA	136	TRUE
rnd-1_family-957:Unknown	ClassII_DNA_Harbinger_MITE	NA	NA	NA	NA	113	TRUE
rnd-1_family-958:Unknown	ClassII_DNA_TcMar_MITE	NA	NA	NA	NA	140	TRUE
rnd-1_family-959:Unknown	ClassI_LTR_Copia	NA	NA	NA	NA	191	TRUE
rnd-1_family-96:Unknown	ClassII_DNA_TcMar_MITE	SSR	NA	LINE.CR1	NA	84	TRUE	PASTEC	Low_complexity
rnd-1_family-960:Unknown	ClassII_DNA_TcMar_MITE	SSR	NA	NA	NA	89	TRUE	PASTEC	Low_complexity
rnd-1_family-961:LINE.L2	ClassII_DNA_TcMar_MITE	NA	NA	NA	NA	125	FALSE
rnd-1_family-962:Unknown	ClassI_LTR_ERV	NA	NA	NA	NA	217	TRUE
rnd-1_family-963:Unknown	ClassII_DNA_TcMar_MITE	SSR	NA	NA	NA	53	TRUE	PASTEC	Low_complexity
rnd-1_family-964:Unknown	ClassII_DNA_Harbinger_MITE	SSR	NA	NA	NA	67	TRUE	PASTEC	Low_complexity
rnd-1_family-965:Unknown	ClassI_LTR_ERV	SSR	NA	NA	NA	80	TRUE	PASTEC	Low_complexity
rnd-1_family-966:Unknown	ClassII_DNA_TcMar_MITE	SSR	NA	NA	NA	51	TRUE	PASTEC	Low_complexity
rnd-1_family-967:Unknown	ClassI_LTR_Copia	NA	NA	NA	LINE.Penelope	123	TRUE
rnd-1_family-968:Unknown	ClassII_DNA_TcMar_MITE	NA	NA	NA	NA	240	TRUE
rnd-1_family-969:Unknown	ClassII_DNA_hAT_MITE	NA	NA	NA	NA	236	TRUE
rnd-1_family-97:SINE.MIR	ClassI_nLTR_SINE_tRNA	RSX	NA	NA	NA	223	FALSE	ORDER_MATCH	SINE
rnd-1_family-970:Unknown	ClassI_LTR_Copia	NA	NA	NA	NA	132	TRUE
rnd-1_family-971:Unknown	ClassII_DNA_Mutator_MITE	NA	NA	NA	NA	115	TRUE
rnd-1_family-972:Unknown	ClassII_DNA_TcMar_MITE	SSR	NA	NA	NA	57	TRUE	PASTEC	Low_complexity
rnd-1_family-973:Unknown	ClassI_nLTR_SINE_tRNA	NA	NA	NA	NA	193	TRUE
rnd-1_family-974:Unknown	ClassII_DNA_hAT_MITE	NA	NA	NA	NA	158	TRUE
rnd-1_family-975:Unknown	ClassI_LTR_ERV	NA	NA	NA	NA	131	TRUE
rnd-1_family-976:Unknown	ClassII_DNA_TcMar_MITE	NA	NA	NA	NA	159	TRUE
rnd-1_family-977:Unknown	ClassI_LTR_Gypsy	SSR	NA	NA	NA	65	TRUE	PASTEC	Low_complexity
rnd-1_family-978:Unknown	ClassI_LTR_Gypsy	NA	NA	NA	NA	269	TRUE
rnd-1_family-979:Unknown	ClassI_LTR_ERV	NA	NA	NA	NA	263	TRUE
rnd-1_family-98:LINE.CR1	ClassI_nLTR_LINE_RTE	RIX	NA	NA	NA	874	FALSE	ORDER_MATCH	LINE
rnd-1_family-980:Unknown	ClassI_LTR_Gypsy	NA	NA	NA	NA	182	TRUE
rnd-1_family-981:DNA.hAT	ClassII_DNA_hAT_MITE	SSR	NA	NA	NA	87	FALSE	CONFLICT
rnd-1_family-982:LTR	ClassI_LTR_Gypsy	NA	NA	NA	NA	691	FALSE
rnd-1_family-983:Unknown	ClassI_LTR_Gypsy	NA	NA	NA	NA	205	TRUE
rnd-1_family-984:Unknown	ClassI_LTR_Gypsy	NA	NA	NA	NA	206	TRUE
rnd-1_family-985:Unknown	ClassII_DNA_TcMar_MITE	SSR	NA	NA	NA	71	TRUE	PASTEC	Low_complexity
rnd-1_family-986:Unknown	ClassII_DNA_hAT_MITE	DXX-MITE	NA	NA	NA	175	TRUE	PASTEC
rnd-1_family-987:Unknown	ClassI_LTR_Copia	SSR	NA	NA	NA	78	TRUE	PASTEC	Low_complexity
rnd-1_family-988:Unknown	ClassII_DNA_TcMar_MITE	NA	NA	RC.Helitron	RC.Helitron	365	TRUE
rnd-1_family-989:Unknown	ClassI_LTR_Copia	NA	NA	NA	NA	117	TRUE
rnd-1_family-99:Unknown	ClassI_nLTR_SINE_tRNA	NA	NA	NA	NA	214	TRUE
rnd-1_family-990:Unknown	ClassII_DNA_Mutator_MITE	SSR	NA	NA	NA	96	TRUE	PASTEC	Low_complexity
rnd-1_family-991:Unknown	ClassI_nLTR_SINE_tRNA	SSR	NA	NA	NA	90	TRUE	PASTEC	Low_complexity
rnd-1_family-992:DNA.CMC-EnSpm	ClassI_LTR_Gypsy	NA	NA	NA	NA	147	FALSE
rnd-1_family-993:Unknown	ClassI_LTR_Gypsy	SSR	NA	NA	NA	69	TRUE	PASTEC	Low_complexity
rnd-1_family-994:Unknown	ClassII_DNA_hAT_MITE	DXX-MITE	NA	NA	NA	269	TRUE	PASTEC
rnd-1_family-995:DNA	ClassII_DNA_hAT_MITE	DXX-MITE	NA	NA	NA	374	FALSE	CLASS_MATCH
rnd-1_family-996:Unknown	ClassI_LTR_Gypsy	SSR	NA	LINE.L2	NA	60	TRUE	PASTEC	Low_complexity
rnd-1_family-997:Unknown	ClassI_LTR_Copia	SSR	NA	NA	NA	70	TRUE	PASTEC	Low_complexity
rnd-1_family-998:Unknown	ClassI_LTR_Copia	SSR	NA	NA	NA	82	TRUE	PASTEC	Low_complexity
rnd-1_family-999:Unknown	ClassI_LTR_Copia	SSR	NA	NA	NA	68	TRUE	PASTEC	Low_complexity
rnd-2_family-158:LTR.DIRS	ClassI_nLTR_DIRS	RYX	NA	NA	NA	5005	FALSE	ORDER_MATCH	LTR
rnd-2_family-185:LTR.DIRS	ClassI_LTR_ERV	RYX	NA	NA	NA	5718	FALSE	ORDER_MATCH	LTR
rnd-2_family-22:LINE.CR1	ClassI_nLTR_LINE_L1	RIX	NA	NA	NA	3697	FALSE	ORDER_MATCH	LINE
rnd-2_family-25:LINE.L2	ClassI_nLTR_LINE_R2	RIX	NA	NA	NA	2910	FALSE	ORDER_MATCH	LINE
rnd-2_family-66:LINE.CR1	ClassI_nLTR_LINE_RTE	RIX	NA	NA	NA	3409	FALSE	ORDER_MATCH	LINE
rnd-3_family-127:LINE.L2	ClassI_nLTR_LINE_Jockey	RIX	NA	NA	NA	3539	FALSE	ORDER_MATCH	LINE
rnd-3_family-1429:Unknown	ClassII_DNA_Harbinger_MITE	DXX-MITE	NA	NA	NA	344	TRUE	PASTEC
rnd-3_family-15:Unknown	ClassI_nLTR_LINE_L1	NA	NA	NA	NA	804	TRUE
rnd-3_family-169:Unknown	ClassII_DNA_hAT_MITE	RSX	NA	NA	NA	543	TRUE	PASTEC	SINE
rnd-3_family-199:Unknown	ClassII_DNA_hAT_MITE	RSX	NA	NA	NA	610	TRUE	PASTEC	SINE
rnd-3_family-21:LINE.L2	ClassI_nLTR_LINE_L1	RIX	NA	NA	NA	3551	FALSE	ORDER_MATCH	LINE
rnd-3_family-213:Unknown	ClassII_DNA_TcMar_nMITE	NA	NA	NA	LTR.DIRS	2207	TRUE
rnd-3_family-227:LTR.DIRS	ClassI_nLTR_DIRS	RYX	NA	NA	NA	5844	FALSE	ORDER_MATCH	LTR
rnd-3_family-233:LTR.DIRS	ClassI_nLTR_DIRS	RYX	NA	NA	NA	3142	FALSE	ORDER_MATCH	LTR
rnd-3_family-324:LTR.Gypsy	ClassI_LTR_Gypsy	RLG	NA	NA	NA	9870	FALSE	ORDER_MATCH	LTR
rnd-3_family-33:LTR.DIRS	ClassI_nLTR_DIRS	RYX	NA	NA	NA	5690	FALSE	ORDER_MATCH	LTR
rnd-3_family-346:Unknown	ClassI_nLTR_DIRS	RIX	LINE	LINE.CR1	LINE/LINE.CR1/LINE.L2/LTR.DIRS	3509	TRUE	PASTEC	LINE
rnd-3_family-415:Unknown	ClassII_DNA_hAT_MITE	NA	NA	NA	NA	539	TRUE
rnd-3_family-420:SINE.MIR	ClassI_nLTR_SINE_tRNA	NA	NA	NA	NA	193	FALSE
rnd-3_family-46:LINE.L2	ClassI_nLTR_PLE	RIX	NA	NA	NA	2923	FALSE	ORDER_MATCH	LINE
rnd-3_family-52:LTR.DIRS	ClassI_nLTR_DIRS	RYX	NA	NA	NA	5909	FALSE	ORDER_MATCH	LTR
rnd-3_family-521:LINE.CR1	ClassI_nLTR_LINE_RTE	RIX	NA	NA	NA	3759	FALSE	ORDER_MATCH	LINE
rnd-3_family-53:LINE.CR1	ClassI_nLTR_LINE_L1	RIX	NA	NA	NA	4683	FALSE	ORDER_MATCH	LINE
rnd-3_family-560:Unknown	ClassII_DNA_hAT_MITE	RSX	NA	NA	NA	662	TRUE	PASTEC	SINE
rnd-3_family-661:Unknown	ClassI_LTR_Copia	NA	NA	NA	NA	405	TRUE
rnd-4_family-1:LTR.DIRS	ClassI_nLTR_DIRS	RYX	NA	NA	NA	4746	FALSE	ORDER_MATCH	LTR
rnd-4_family-1034:Unknown	ClassI_nLTR_SINE_tRNA	NA	NA	NA	NA	333	TRUE
rnd-4_family-11:Unknown	ClassI_LTR_Gypsy	NA	NA	NA	NA	1227	TRUE
rnd-4_family-112:Unknown	ClassII_DNA_TcMar_nMITE	NA	NA	NA	NA	782	TRUE
rnd-4_family-1138:Unknown	ClassII_DNA_Harbinger_MITE	DXX-MITE	NA	NA	NA	199	TRUE	PASTEC
rnd-4_family-1192:LINE.L2	ClassI_nLTR_LINE_Jockey	RIX	NA	NA	NA	3011	FALSE	ORDER_MATCH	LINE
rnd-4_family-12:Unknown	ClassII_DNA_TcMar_MITE	NA	NA	NA	NA	303	TRUE
rnd-4_family-1216:SINE.tRNA-Deu-L2	ClassI_nLTR_SINE_tRNA	RSX	NA	NA	NA	724	FALSE	ORDER_MATCH	SINE
rnd-4_family-129:DNA	ClassII_DNA_TcMar_nMITE	RXX-LARD	NA	NA	NA	2267	FALSE	CONFLICT
rnd-4_family-1299:Unknown	ClassII_DNA_TcMar_nMITE	NA	NA	NA	NA	774	TRUE
rnd-4_family-1323:DNA.Crypton-A	ClassII_DNA_hAT_MITE	NA	NA	NA	NA	307	FALSE
rnd-4_family-133:LINE.L1	ClassI_nLTR_LINE_L1	RIX	NA	NA	NA	6195	FALSE	ORDER_MATCH	LINE
rnd-4_family-1340:Unknown	ClassII_DNA_hAT_nMITE	NA	NA	NA	NA	1427	TRUE
rnd-4_family-1402:Unknown	ClassII_DNA_TcMar_nMITE	NA	NA	NA	NA	1896	TRUE
rnd-4_family-1409:Unknown	ClassII_DNA_hAT_nMITE	NA	NA	NA	LTR.DIRS/LTR.Gypsy	2201	TRUE
rnd-4_family-1435:SINE.tRNA	ClassI_nLTR_SINE_tRNA	RSX	NA	NA	NA	469	FALSE	ORDER_MATCH	SINE
rnd-4_family-1446:LINE.CR1	ClassI_nLTR_LINE_RTE	RIX	NA	NA	NA	1608	FALSE	ORDER_MATCH	LINE
rnd-4_family-1512:Unknown	ClassII_DNA_TcMar_MITE	DXX-MITE	NA	NA	NA	484	TRUE	PASTEC
rnd-4_family-1557:LINE.L2	ClassI_LTR_Gypsy	NA	NA	NA	NA	1076	FALSE
rnd-4_family-16:LINE.CR1	ClassI_nLTR_LINE_L1	RIX	NA	NA	NA	5333	FALSE	ORDER_MATCH	LINE
rnd-4_family-1649:Unknown	ClassII_DNA_TcMar_MITE	NA	NA	NA	NA	531	TRUE
rnd-4_family-1714:Unknown	ClassII_DNA_Harbinger_nMITE	NA	NA	NA	NA	1209	TRUE
rnd-4_family-1762:LINE.CR1	ClassI_LTR_Gypsy	NA	NA	NA	NA	427	FALSE
rnd-4_family-1804:Unknown	ClassII_DNA_TcMar_nMITE	NA	NA	NA	NA	1461	TRUE
rnd-4_family-1814:Unknown	ClassII_DNA_Harbinger_nMITE	NA	NA	NA	NA	1671	TRUE
rnd-4_family-1831:Unknown	ClassII_DNA_TcMar_MITE	NA	NA	NA	NA	362	TRUE
rnd-4_family-1847:Unknown	ClassII_DNA_Harbinger_MITE	NA	NA	NA	NA	235	TRUE
rnd-4_family-1886:RC.Helitron	ClassII_DNA_CACTA_nMITE	DHX	NA	NA	NA	7964	FALSE	CONFLICT
rnd-4_family-1990:Unknown	ClassII_DNA_TcMar_nMITE	NA	NA	NA	NA	626	TRUE
rnd-4_family-2115:DNA.hAT-Ac	ClassII_DNA_hAT_MITE	SSR	NA	NA	NA	320	FALSE	CONFLICT
rnd-4_family-22:LINE.CR1	ClassI_nLTR_LINE_RTE	RIX	NA	NA	NA	4817	FALSE	ORDER_MATCH	LINE
rnd-4_family-23:DNA	ClassI_LTR_Gypsy	DXX	NA	NA	NA	451	FALSE	CLASS_MATCH
rnd-4_family-235:LINE.L2	ClassI_nLTR_LINE_R2	RIX	NA	NA	NA	2209	FALSE	ORDER_MATCH	LINE
rnd-4_family-241:LTR.DIRS	ClassI_nLTR_DIRS	RIX|RYX	NA	NA	NA	15118	FALSE	ORDER_MATCH	LTR
rnd-4_family-251:LINE.L2	ClassI_nLTR_LINE_Jockey	RIX	NA	NA	NA	2208	FALSE	ORDER_MATCH	LINE
rnd-4_family-264:DNA.hAT-Ac	ClassII_DNA_Harbinger_nMITE	DTX	NA	NA	NA	3196	FALSE	CLASS_MATCH
rnd-4_family-2654:LINE.L1	ClassI_nLTR_LINE_L1	RIX	NA	NA	NA	3822	FALSE	ORDER_MATCH	LINE
rnd-4_family-2710:Unknown	ClassI_nLTR_LINE_R2	RYX	NA	NA	DNA.PIF-ISL2EU/LINE.RTE-X/LTR.Ngaro	2276	TRUE	PASTEC	LTR
rnd-4_family-2786:DNA.Crypton	ClassII_DNA_TcMar_nMITE	DYX	NA	NA	NA	1103	FALSE	CLASS_MATCH
rnd-4_family-279:Unknown	ClassII_DNA_hAT_nMITE	NA	NA	NA	NA	1296	TRUE
rnd-4_family-2914:Unknown	ClassII_DNA_hAT_MITE	NA	NA	NA	NA	175	TRUE
rnd-4_family-2993:Unknown	ClassII_DNA_TcMar_MITE	NA	NA	NA	NA	122	TRUE
rnd-4_family-300:LINE.CR1	ClassI_nLTR_LINE_RTE	RIX	NA	NA	NA	4891	FALSE	ORDER_MATCH	LINE
rnd-4_family-3094:Unknown	ClassI_LTR_Gypsy	RXX-TRIM	NA	NA	NA	790	TRUE	PASTEC
rnd-4_family-314:Unknown	ClassII_DNA_TcMar_nMITE	NA	NA	NA	NA	873	TRUE
rnd-4_family-318:Unknown	ClassI_nLTR_LINE_L1	NA	NA	NA	NA	4636	TRUE
rnd-4_family-323:Unknown	ClassII_DNA_hAT_MITE	NA	NA	NA	NA	393	TRUE
rnd-4_family-3267:Unknown	ClassII_DNA_hAT_nMITE	NA	NA	NA	NA	1391	TRUE
rnd-4_family-330:LINE.L2	ClassI_nLTR_LINE_L1	RIX	NA	NA	NA	3552	FALSE	ORDER_MATCH	LINE
rnd-4_family-333:LTR.DIRS	ClassI_nLTR_DIRS	RYX	NA	NA	NA	5008	FALSE	ORDER_MATCH	LTR
rnd-4_family-334:LTR.Gypsy	ClassI_LTR_Gypsy	RLG	NA	NA	NA	10403	FALSE	ORDER_MATCH	LTR
rnd-4_family-357:Unknown	ClassI_LTR_Gypsy	NA	NA	NA	NA	338	TRUE
rnd-4_family-379:Unknown	ClassII_DNA_hAT_MITE	NA	NA	NA	NA	578	TRUE
rnd-4_family-393:Unknown	ClassII_DNA_TcMar_MITE	NA	NA	NA	NA	356	TRUE
rnd-4_family-425:LINE.L1	ClassI_nLTR_LINE_L1	RIX	NA	NA	NA	3875	FALSE	ORDER_MATCH	LINE
rnd-4_family-427:Unknown	ClassII_DNA_TcMar_nMITE	NA	NA	NA	LTR.DIRS/LTR.Gypsy	1233	TRUE
rnd-4_family-436:SINE.MIR	ClassI_nLTR_SINE_tRNA	NA	NA	NA	NA	182	FALSE
rnd-4_family-44:Unknown	ClassII_DNA_hAT_MITE	NA	NA	NA	NA	316	TRUE
rnd-4_family-445:Unknown	ClassI_LTR_ERV	NA	NA	DNA.TcMar-Tigger	DNA.TcMar-Tigger	385	TRUE
rnd-4_family-448:LINE.L2	ClassI_nLTR_LINE_R2	RIX	NA	NA	NA	3356	FALSE	ORDER_MATCH	LINE
rnd-4_family-497:Unknown	ClassII_DNA_Harbinger_MITE	NA	NA	NA	NA	322	TRUE
rnd-4_family-5:LTR.DIRS	ClassI_nLTR_DIRS	RYX	NA	NA	NA	5649	FALSE	ORDER_MATCH	LTR
rnd-4_family-502:LTR.Ngaro	ClassII_DNA_TcMar_MITE	RYX	NA	NA	NA	450	FALSE	ORDER_MATCH	LTR
rnd-4_family-513:Unknown	ClassI_nLTR_DIRS	NA	NA	NA	NA	1739	TRUE
rnd-4_family-521:LINE.CR1	ClassI_nLTR_LINE_RTE	RIX	NA	NA	NA	4467	FALSE	ORDER_MATCH	LINE
rnd-4_family-539:LINE.L2	ClassI_nLTR_LINE_Jockey	RIX	NA	NA	NA	3656	FALSE	ORDER_MATCH	LINE
rnd-4_family-541:LINE.Rex-Babar	ClassI_nLTR_LINE_R2	RIX	NA	NA	NA	1665	FALSE	ORDER_MATCH	LINE
rnd-4_family-542:Unknown	ClassI_LTR_Gypsy	NA	NA	NA	NA	299	TRUE
rnd-4_family-55:LTR.DIRS	ClassI_nLTR_DIRS	RYX	NA	NA	NA	5938	FALSE	ORDER_MATCH	LTR
rnd-4_family-59:Unknown	ClassI_LTR_ERV	NA	NA	NA	NA	521	TRUE
rnd-4_family-590:Unknown	ClassI_nLTR_DIRS	NA	NA	NA	NA	4938	TRUE
rnd-4_family-619:Unknown	ClassI_LTR_Gypsy	NA	NA	NA	NA	555	TRUE
rnd-4_family-63:Unknown	ClassII_DNA_hAT_MITE	RSX	NA	LTR.DIRS	LTR.DIRS	605	TRUE	PASTEC	SINE
rnd-4_family-630:DNA.Crypton	ClassII_DNA_hAT_MITE	NA	NA	NA	NA	432	FALSE
rnd-4_family-644:Unknown	ClassI_LTR_ERV	NA	NA	NA	NA	361	TRUE
rnd-4_family-655:Unknown	ClassII_DNA_Harbinger_MITE	NA	NA	NA	NA	151	TRUE
rnd-4_family-657:Unknown	ClassI_nLTR_SINE_tRNA	NA	NA	NA	LTR.DIRS	489	TRUE
rnd-4_family-659:LINE.L1	ClassI_nLTR_DIRS	RIX	NA	NA	NA	6500	FALSE	ORDER_MATCH	LINE
rnd-4_family-69:Unknown	ClassI_LTR_Gypsy	NA	NA	NA	NA	868	TRUE
rnd-4_family-699:Unknown	ClassII_DNA_hAT_MITE	NA	NA	NA	NA	542	TRUE
rnd-4_family-756:Unknown	ClassII_DNA_Harbinger_MITE	NA	NA	NA	NA	771	TRUE
rnd-4_family-757:Unknown	ClassI_LTR_Gypsy	NA	NA	NA	NA	639	TRUE
rnd-4_family-771:Unknown	ClassII_DNA_hAT_nMITE	NA	NA	NA	NA	1037	TRUE
rnd-4_family-772:LINE.L2	ClassI_nLTR_LINE_Jockey	RIX	NA	NA	NA	1559	FALSE	ORDER_MATCH	LINE
rnd-4_family-823:Unknown	ClassII_DNA_Harbinger_MITE	NA	NA	NA	NA	226	TRUE
rnd-4_family-832:LINE.L1	ClassI_nLTR_LINE_L1	RIX	NA	NA	NA	3812	FALSE	ORDER_MATCH	LINE
rnd-4_family-844:Unknown	ClassII_DNA_Harbinger_MITE	RSX	NA	NA	NA	562	TRUE	PASTEC	SINE
rnd-4_family-854:LINE.RTE-X	ClassI_nLTR_LINE_RTE	RIX	NA	NA	NA	1724	FALSE	ORDER_MATCH	LINE
rnd-4_family-860:DNA	ClassII_DNA_TcMar_nMITE	NA	NA	NA	NA	711	FALSE
rnd-4_family-867:Unknown	ClassII_DNA_Harbinger_nMITE	NA	NA	NA	NA	1256	TRUE
rnd-4_family-926:Unknown	ClassII_DNA_TcMar_MITE	NA	NA	NA	NA	536	TRUE
rnd-4_family-956:Unknown	ClassII_DNA_TcMar_MITE	NA	NA	NA	NA	123	TRUE
rnd-4_family-984:Unknown	ClassII_DNA_hAT_nMITE	NA	NA	NA	NA	1016	TRUE
rnd-4_family-993:Unknown	ClassII_DNA_hAT_nMITE	NA	NA	NA	NA	1089	TRUE
rnd-5_family-1:LINE.CR1	ClassI_nLTR_LINE_RTE	RIX	NA	NA	NA	1941	FALSE	ORDER_MATCH	LINE
rnd-5_family-1000:Unknown	ClassI_nLTR_LINE_RTE	NA	NA	LINE.CR1	LINE.CR1	1152	TRUE
rnd-5_family-1004:Unknown	ClassI_LTR_ERV	RXX-TRIM	NA	NA	NA	784	TRUE	PASTEC
rnd-5_family-1005:Unknown	ClassII_DNA_hAT_MITE	NA	NA	NA	NA	250	TRUE
rnd-5_family-1006:LTR.Gypsy	ClassII_DNA_TcMar_MITE	NA	NA	NA	NA	708	FALSE
rnd-5_family-1007:LTR.DIRS	ClassI_nLTR_DIRS	RYX	NA	NA	NA	6882	FALSE	ORDER_MATCH	LTR
rnd-5_family-10133:Unknown	ClassII_DNA_hAT_MITE	NA	NA	NA	NA	153	TRUE
rnd-5_family-1014:Unknown	ClassI_LTR_ERV	NA	NA	NA	NA	653	TRUE
rnd-5_family-1023:Unknown	ClassII_DNA_hAT_MITE	NA	NA	NA	NA	306	TRUE
rnd-5_family-1036:Unknown	ClassII_DNA_hAT_nMITE	NA	NA	NA	NA	1006	TRUE
rnd-5_family-1037:Unknown	ClassII_DNA_hAT_MITE	NA	NA	NA	NA	221	TRUE
rnd-5_family-1042:DNA.hAT-Ac	ClassII_DNA_TcMar_nMITE	NA	NA	NA	NA	4201	FALSE
rnd-5_family-1047:DNA.CMC-EnSpm	ClassII_DNA_hAT_MITE	SSR	NA	NA	NA	200	FALSE	CONFLICT
rnd-5_family-1049:Unknown	ClassII_DNA_TcMar_nMITE	NA	NA	NA	NA	1114	TRUE
rnd-5_family-1055:Unknown	ClassII_DNA_hAT_nMITE	NA	NA	NA	NA	1013	TRUE
rnd-5_family-1059:Unknown	ClassI_LTR_Gypsy	NA	NA	NA	NA	106	TRUE
rnd-5_family-1071:DNA.hAT	ClassII_DNA_hAT_nMITE	NA	NA	NA	NA	856	FALSE
rnd-5_family-1076:SINE.tRNA	ClassI_LTR_Copia	NA	NA	NA	NA	276	FALSE
rnd-5_family-1077:DNA.hAT	ClassII_DNA_hAT_MITE	NA	NA	NA	NA	640	FALSE
rnd-5_family-1078:Unknown	ClassII_DNA_Harbinger_MITE	NA	NA	NA	NA	130	TRUE
rnd-5_family-108:LINE.L2	ClassI_nLTR_LINE_L1	NA	NA	NA	NA	637	FALSE
rnd-5_family-1081:Unknown	ClassII_DNA_hAT_MITE	NA	NA	NA	NA	378	TRUE
rnd-5_family-1082:Unknown	ClassI_LTR_ERV	NA	NA	NA	NA	897	TRUE
rnd-5_family-1095:Unknown	ClassII_DNA_hAT_MITE	RSX	NA	NA	NA	535	TRUE	PASTEC	SINE
rnd-5_family-1096:Unknown	ClassII_DNA_hAT_MITE	NA	NA	NA	NA	564	TRUE
rnd-5_family-1097:Unknown	ClassI_LTR_Gypsy	NA	NA	NA	NA	1398	TRUE
rnd-5_family-1102:Unknown	ClassI_LTR_Gypsy	NA	NA	NA	NA	1510	TRUE
rnd-5_family-1104:Unknown	ClassI_LTR_Gypsy	NA	NA	NA	NA	2645	TRUE
rnd-5_family-1111:Unknown	ClassI_LTR_Copia	NA	NA	NA	NA	314	TRUE
rnd-5_family-1126:Unknown	ClassI_LTR_ERV	SSR	NA	NA	NA	60	TRUE	PASTEC	Low_complexity
rnd-5_family-115:Unknown	ClassI_nLTR_LINE_RTE	NA	NA	NA	NA	1507	TRUE
rnd-5_family-1150:DNA.Sola-3	ClassII_DNA_TcMar_MITE	NA	NA	NA	NA	634	FALSE
rnd-5_family-1160:Unknown	ClassI_LTR_Copia	SSR	NA	NA	NA	66	TRUE	PASTEC	Low_complexity
rnd-5_family-11655:Unknown	ClassII_DNA_hAT_MITE	NA	NA	NA	NA	421	TRUE
rnd-5_family-1170:Unknown	ClassII_DNA_hAT_MITE	DXX-MITE	NA	NA	NA	632	TRUE	PASTEC
rnd-5_family-1182:DNA.Crypton	ClassII_DNA_TcMar_MITE	NA	NA	NA	NA	345	FALSE
rnd-5_family-1189:LINE.CR1	ClassI_LTR_Gypsy	NA	NA	NA	NA	396	FALSE
rnd-5_family-119:Unknown	ClassII_DNA_hAT_nMITE	NA	NA	NA	NA	1727	TRUE
rnd-5_family-1193:DNA.hAT-Ac	ClassII_DNA_Harbinger_nMITE	DTX	NA	NA	NA	4942	FALSE	CLASS_MATCH
rnd-5_family-1195:Unknown	ClassII_DNA_hAT_MITE	NA	NA	NA	NA	402	TRUE
rnd-5_family-1202:Unknown	ClassII_DNA_hAT_MITE	NA	NA	NA	NA	168	TRUE
rnd-5_family-1210:Unknown	ClassII_DNA_hAT_MITE	SSR	NA	NA	NA	84	TRUE	PASTEC	Low_complexity
rnd-5_family-1212:Unknown	ClassII_DNA_TcMar_MITE	NA	NA	NA	NA	428	TRUE
rnd-5_family-123:Unknown	ClassI_LTR_Gypsy	NA	NA	NA	NA	284	TRUE
rnd-5_family-1242:Unknown	ClassI_LTR_Gypsy	NA	NA	NA	NA	588	TRUE
rnd-5_family-1245:Unknown	ClassII_DNA_hAT_MITE	NA	NA	NA	NA	523	TRUE
rnd-5_family-1249:LINE.CR1	ClassI_LTR_Gypsy	RIX	NA	NA	NA	1764	FALSE	ORDER_MATCH	LINE
rnd-5_family-1251:Unknown	ClassII_DNA_Harbinger_MITE	SSR	NA	NA	NA	96	TRUE	PASTEC	Low_complexity
rnd-5_family-1258:DNA	ClassI_LTR_Gypsy	NA	NA	NA	NA	341	FALSE
rnd-5_family-1268:Unknown	ClassII_DNA_hAT_MITE	SSR	NA	NA	NA	45	TRUE	PASTEC	Low_complexity
rnd-5_family-1270:Unknown	ClassI_LTR_Gypsy	NA	NA	NA	NA	513	TRUE
rnd-5_family-1290:LINE.RTE-X	ClassI_nLTR_LINE_L1	RIX	NA	NA	NA	2242	FALSE	ORDER_MATCH	LINE
rnd-5_family-1292:DNA	ClassII_DNA_TcMar_MITE	NA	NA	NA	NA	346	FALSE
rnd-5_family-1300:Unknown	ClassII_DNA_hAT_nMITE	NA	NA	NA	NA	822	TRUE
rnd-5_family-1308:Unknown	ClassI_LTR_Gypsy	NA	NA	NA	NA	294	TRUE
rnd-5_family-1317:Unknown	ClassI_LTR_Gypsy	NA	NA	NA	NA	357	TRUE
rnd-5_family-1321:Unknown	ClassII_DNA_hAT_MITE	NA	NA	NA	NA	318	TRUE
rnd-5_family-1327:LINE.L1	ClassI_LTR_Gypsy	RIX	NA	NA	NA	1652	FALSE	ORDER_MATCH	LINE
rnd-5_family-133:DNA.Crypton	ClassII_DNA_hAT_nMITE	NA	NA	NA	NA	862	FALSE
rnd-5_family-1353:buffer	ClassI_LTR_Gypsy	SSR	NA	NA	NA	364	FALSE	CONFLICT
rnd-5_family-1360:Unknown	ClassII_DNA_hAT_MITE	NA	NA	NA	NA	430	TRUE
rnd-5_family-1369:LINE.L2	ClassI_LTR_BEL	RIX	NA	NA	NA	840	FALSE	ORDER_MATCH	LINE
rnd-5_family-1387:Unknown	ClassII_DNA_hAT_MITE	NA	NA	NA	NA	214	TRUE
rnd-5_family-1400:LINE.Penelope	ClassI_LTR_Gypsy	RPX	NA	NA	NA	3820	FALSE	CLASS_MATCH
rnd-5_family-141:Unknown	ClassI_LTR_Gypsy	NA	NA	NA	NA	1074	TRUE
rnd-5_family-1414:Unknown	ClassI_LTR_ERV	DXX-MITE	NA	NA	NA	193	TRUE	PASTEC
rnd-5_family-1430:Unknown	ClassI_LTR_Gypsy	NA	NA	NA	NA	1067	TRUE
rnd-5_family-1439:Unknown	ClassI_LTR_BEL	DXX-MITE	NA	NA	NA	213	TRUE	PASTEC
rnd-5_family-1449:LINE.L1-Tx1	ClassI_nLTR_LINE_L1	RIX	NA	NA	NA	4068	FALSE	ORDER_MATCH	LINE
rnd-5_family-1482:LINE.CR1	ClassI_LTR_Gypsy	NA	NA	NA	NA	520	FALSE
rnd-5_family-1484:LINE.CR1	ClassI_nLTR_LINE_R2	RIX	NA	NA	NA	2378	FALSE	ORDER_MATCH	LINE
rnd-5_family-1487:DNA	ClassII_DNA_TcMar_nMITE	NA	NA	NA	NA	1476	FALSE
rnd-5_family-1489:Unknown	ClassI_LTR_Gypsy	NA	NA	NA	NA	1737	TRUE
rnd-5_family-149:Unknown	ClassII_DNA_TcMar_MITE	NA	NA	NA	NA	262	TRUE
rnd-5_family-1493:Unknown	ClassI_nLTR_LINE_R2	NA	NA	NA	LTR.DIRS	778	TRUE
rnd-5_family-1494:Unknown	ClassII_DNA_TcMar_nMITE	DTX	NA	NA	NA	895	TRUE	PASTEC	TIR
rnd-5_family-15:LINE.CR1	ClassI_nLTR_LINE_RTE	RIX	NA	NA	NA	5135	FALSE	ORDER_MATCH	LINE
rnd-5_family-151:LINE.CR1	ClassI_LTR_ERV	RIX	NA	NA	NA	449	FALSE	ORDER_MATCH	LINE
rnd-5_family-1510:Unknown	ClassI_LTR_Gypsy	NA	NA	NA	NA	948	TRUE
rnd-5_family-1519:Unknown	ClassII_DNA_hAT_MITE	NA	NA	NA	NA	226	TRUE
rnd-5_family-1521:Unknown	ClassII_DNA_Mutator_MITE	NA	NA	NA	NA	249	TRUE
rnd-5_family-153:LINE.CR1	ClassI_nLTR_LINE_RTE	RIX	NA	NA	NA	4162	FALSE	ORDER_MATCH	LINE
rnd-5_family-1538:SINE.Alu	ClassI_nLTR_SINE_7SL	RSX	NA	NA	NA	146	FALSE	ORDER_MATCH	SINE
rnd-5_family-1539:LINE.L2	ClassI_nLTR_DIRS	RIX	NA	NA	NA	1716	FALSE	ORDER_MATCH	LINE
rnd-5_family-154:Unknown	ClassII_DNA_hAT_MITE	NA	NA	NA	NA	608	TRUE
rnd-5_family-1545:Unknown	ClassII_DNA_Harbinger_MITE	NA	NA	NA	NA	220	TRUE
rnd-5_family-1551:Unknown	ClassI_LTR_Gypsy	NA	NA	NA	NA	1293	TRUE
rnd-5_family-1559:Unknown	ClassII_DNA_hAT_nMITE	NA	NA	NA	NA	988	TRUE
rnd-5_family-1581:Unknown	ClassI_LTR_Gypsy	NA	NA	NA	NA	1969	TRUE
rnd-5_family-1582:LINE.L2	ClassI_LTR_Gypsy	NA	NA	NA	NA	659	FALSE
rnd-5_family-1585:Unknown	ClassII_DNA_TcMar_nMITE	NA	NA	NA	NA	1067	TRUE
rnd-5_family-1589:LINE.L1	ClassI_nLTR_LINE_L1	RIX	NA	NA	NA	2758	FALSE	ORDER_MATCH	LINE
rnd-5_family-1591:Unknown	ClassI_LTR_Gypsy	NA	NA	NA	NA	331	TRUE
rnd-5_family-1597:LINE.L1	ClassI_LTR_ERV	RIX	NA	NA	NA	1122	FALSE	ORDER_MATCH	LINE
rnd-5_family-1611:Unknown	ClassI_LTR_Gypsy	NA	NA	NA	NA	657	TRUE
rnd-5_family-1616:Unknown	ClassII_DNA_TcMar_nMITE	NA	NA	NA	NA	1519	TRUE
rnd-5_family-1656:DNA.hAT-Ac	ClassII_DNA_hAT_nMITE	DTX	NA	NA	NA	2743	FALSE	CLASS_MATCH
rnd-5_family-1661:DNA.hAT-Ac	ClassII_DNA_hAT_nMITE	PHG	NA	NA	NA	1599	FALSE	CONFLICT
rnd-5_family-167:Unknown	ClassI_LTR_Gypsy	NA	NA	NA	NA	820	TRUE
rnd-5_family-1675:Unknown	ClassI_LTR_Gypsy	NA	NA	NA	NA	1460	TRUE
rnd-5_family-1678:Unknown	ClassI_LTR_Copia	NA	NA	NA	NA	170	TRUE
rnd-5_family-1685:Unknown	ClassI_LTR_ERV	NA	NA	NA	NA	830	TRUE
rnd-5_family-169:Unknown	ClassII_DNA_TcMar_MITE	NA	NA	NA	NA	264	TRUE
rnd-5_family-1700:LINE.L2	ClassI_nLTR_PLE	RIX	NA	NA	NA	2052	FALSE	ORDER_MATCH	LINE
rnd-5_family-1702:Unknown	ClassI_nLTR_LINE_L1	NA	NA	NA	NA	2065	TRUE
rnd-5_family-1703:Unknown	ClassI_LTR_ERV	NA	NA	NA	NA	514	TRUE
rnd-5_family-1713:LINE.L1	ClassI_LTR_Gypsy	RIX	NA	NA	NA	1391	FALSE	ORDER_MATCH	LINE
rnd-5_family-1721:Unknown	ClassII_DNA_hAT_nMITE	NA	NA	DNA.hAT-Ac	DNA.hAT-Ac	5512	TRUE
rnd-5_family-173:Unknown	ClassI_LTR_ERV	NA	NA	NA	NA	382	TRUE
rnd-5_family-1756:Unknown	ClassII_DNA_Harbinger_MITE	SSR	NA	NA	NA	75	TRUE	PASTEC	Low_complexity
rnd-5_family-176:LINE.CR1	ClassI_LTR_Gypsy	RIX	NA	NA	NA	809	FALSE	ORDER_MATCH	LINE
rnd-5_family-1765:Unknown	ClassII_DNA_hAT_MITE	DXX-MITE	NA	NA	NA	275	TRUE	PASTEC
rnd-5_family-179:DNA	ClassI_LTR_Gypsy	NA	NA	NA	NA	389	FALSE
rnd-5_family-1798:LINE.RTE-X	ClassII_DNA_hAT_nMITE	RYX	NA	NA	NA	2217	FALSE	CLASS_MATCH
rnd-5_family-180:LINE.L2	ClassI_nLTR_LINE_L1	NA	NA	NA	NA	1151	FALSE
rnd-5_family-1801:DNA.PIF-Harbinger	ClassII_DNA_Harbinger_nMITE	DTX	NA	NA	NA	6758	FALSE	CLASS_MATCH
rnd-5_family-1817:Unknown	ClassII_DNA_TcMar_MITE	NA	NA	NA	NA	285	TRUE
rnd-5_family-1831:LINE.L2	ClassI_LTR_Gypsy	RIX	NA	NA	NA	1620	FALSE	ORDER_MATCH	LINE
rnd-5_family-1834:LINE.L2	ClassI_nLTR_LINE_L1	RIX	NA	NA	NA	2888	FALSE	ORDER_MATCH	LINE
rnd-5_family-1850:Unknown	ClassI_LTR_Gypsy	NA	NA	NA	NA	336	TRUE
rnd-5_family-1875:DNA.hAT-Tip100	ClassII_DNA_hAT_MITE	SSR	NA	NA	NA	75	FALSE	CONFLICT
rnd-5_family-188:DNA.TcMar-Tc1	ClassI_LTR_Gypsy	DTX	NA	NA	NA	552	FALSE	CLASS_MATCH
rnd-5_family-1880:Unknown	ClassII_DNA_Harbinger_MITE	NA	NA	NA	NA	313	TRUE
rnd-5_family-1884:Unknown	ClassI_LTR_ERV	NA	NA	NA	NA	150	TRUE
rnd-5_family-1886:DNA	ClassII_DNA_Harbinger_MITE	DXX-MITE	NA	NA	NA	298	FALSE	CLASS_MATCH
rnd-5_family-1923:Unknown	ClassI_LTR_Gypsy	NA	NA	NA	NA	456	TRUE
rnd-5_family-1927:Unknown	ClassII_DNA_Harbinger_MITE	NA	NA	NA	NA	417	TRUE
rnd-5_family-1934:Unknown	ClassII_DNA_TcMar_MITE	NA	NA	NA	NA	242	TRUE
rnd-5_family-1937:Unknown	ClassI_LTR_Gypsy	NA	NA	NA	NA	455	TRUE
rnd-5_family-194:LINE.L2	ClassII_DNA_hAT_nMITE	RIX	NA	NA	NA	843	FALSE	ORDER_MATCH	LINE
rnd-5_family-1956:LINE.L2	ClassI_LTR_Gypsy	NA	NA	NA	NA	173	FALSE
rnd-5_family-1958:LTR.DIRS	ClassI_nLTR_LINE_R2	RYX	NA	NA	NA	761	FALSE	ORDER_MATCH	LTR
rnd-5_family-1961:Unknown	ClassII_DNA_Mutator_nMITE	NA	NA	NA	NA	584	TRUE
rnd-5_family-197:Unknown	ClassII_DNA_hAT_nMITE	NA	NA	NA	NA	1283	TRUE
rnd-5_family-1991:Unknown	ClassII_DNA_hAT_MITE	NA	NA	NA	NA	169	TRUE
rnd-5_family-202:Unknown	ClassII_DNA_hAT_MITE	NA	NA	NA	NA	599	TRUE
rnd-5_family-2021:LTR.Ngaro	ClassI_nLTR_LINE_RTE	RYX	NA	NA	NA	1780	FALSE	ORDER_MATCH	LTR
rnd-5_family-203:LINE.L1	ClassI_nLTR_LINE_L1	RIX	NA	NA	NA	2115	FALSE	ORDER_MATCH	LINE
rnd-5_family-2066:Unknown	ClassII_DNA_hAT_MITE	NA	NA	NA	NA	314	TRUE
rnd-5_family-209:DNA.PIF-ISL2EU	ClassI_nLTR_LINE_RTE	RYX	NA	NA	NA	1417	FALSE	CONFLICT
rnd-5_family-2104:LTR.Gypsy	ClassII_DNA_TcMar_nMITE	RLG	NA	NA	NA	1604	FALSE	ORDER_MATCH	LTR
rnd-5_family-2127:Unknown	ClassII_DNA_hAT_MITE	NA	NA	NA	NA	359	TRUE
rnd-5_family-2133:Unknown	ClassII_DNA_hAT_MITE	NA	NA	NA	NA	492	TRUE
rnd-5_family-2144:Unknown	ClassII_DNA_hAT_MITE	NA	NA	NA	NA	506	TRUE
rnd-5_family-215:LTR.DIRS	ClassII_DNA_hAT_nMITE	NA	NA	NA	NA	1159	FALSE
rnd-5_family-2162:Unknown	ClassII_DNA_Harbinger_MITE	NA	NA	NA	NA	141	TRUE
rnd-5_family-2174:Unknown	ClassI_LTR_Gypsy	RSX	NA	NA	NA	536	TRUE	PASTEC	SINE
rnd-5_family-218:LTR.DIRS	ClassI_nLTR_LINE_R2	RYX	NA	NA	NA	2906	FALSE	ORDER_MATCH	LTR
rnd-5_family-2203:LINE.L2	ClassI_nLTR_LINE_L1	RIX	NA	NA	NA	917	FALSE	ORDER_MATCH	LINE
rnd-5_family-2211:Unknown	ClassI_LTR_Copia	NA	NA	NA	NA	312	TRUE
rnd-5_family-2213:Unknown	ClassII_DNA_CACTA_nMITE	NA	NA	NA	LTR.DIRS	2572	TRUE
rnd-5_family-223:LTR.Gypsy	ClassI_LTR_Gypsy	RLG	NA	NA	NA	1551	FALSE	ORDER_MATCH	LTR
rnd-5_family-2248:LINE.L1	ClassI_LTR_Gypsy	DTX|RIX	NA	NA	NA	1257	FALSE	ORDER_MATCH	LINE
rnd-5_family-2253:LINE.L2	ClassI_nLTR_LINE_R2	RIX	NA	NA	NA	2359	FALSE	ORDER_MATCH	LINE
rnd-5_family-2276:LINE.L1	ClassII_DNA_hAT_MITE	NA	NA	NA	NA	452	FALSE
rnd-5_family-2280:Unknown	ClassII_DNA_hAT_MITE	NA	NA	NA	NA	563	TRUE
rnd-5_family-2288:LINE.CR1	ClassI_LTR_Gypsy	NA	NA	NA	NA	540	FALSE
rnd-5_family-2305:Unknown	ClassII_DNA_hAT_MITE	RSX	NA	NA	NA	261	TRUE	PASTEC	SINE
rnd-5_family-2313:Unknown	ClassI_LTR_Gypsy	NA	NA	NA	NA	2131	TRUE
rnd-5_family-2325:Unknown	ClassII_DNA_hAT_nMITE	NA	NA	LINE.CR1	LINE.CR1	875	TRUE
rnd-5_family-2338:Unknown	ClassII_DNA_TcMar_MITE	NA	NA	NA	NA	159	TRUE
rnd-5_family-2349:Unknown	ClassI_LTR_Gypsy	NA	NA	NA	NA	608	TRUE
rnd-5_family-2353:Satellite	ClassI_LTR_Gypsy	NA	NA	NA	NA	2587	FALSE
rnd-5_family-2359:Unknown	ClassII_DNA_Harbinger_MITE	NA	NA	NA	NA	370	TRUE
rnd-5_family-2377:Unknown	ClassII_DNA_TcMar_nMITE	NA	NA	NA	NA	2090	TRUE
rnd-5_family-2390:Unknown	ClassII_DNA_TcMar_nMITE	NA	NA	NA	NA	1576	TRUE
rnd-5_family-240:LTR.DIRS	ClassI_nLTR_DIRS	RYX|RIX	NA	NA	NA	2592	FALSE	CLASS_MATCH	LTR
rnd-5_family-2444:LTR.DIRS	ClassI_LTR_Gypsy	NA	NA	NA	NA	1170	FALSE
rnd-5_family-245:DNA.hAT-Ac	ClassII_DNA_TcMar_nMITE	DTX	NA	NA	NA	2860	FALSE	CLASS_MATCH
rnd-5_family-2489:Satellite	ClassII_DNA_TcMar_MITE	DXX-MITE	NA	NA	NA	277	FALSE	CONFLICT
rnd-5_family-250:LTR.DIRS	ClassI_nLTR_DIRS	RYX	NA	NA	NA	5646	FALSE	ORDER_MATCH	LTR
rnd-5_family-2517:LINE.L2	ClassI_nLTR_PLE	RIX	NA	NA	NA	1106	FALSE	ORDER_MATCH	LINE
rnd-5_family-2524:LINE.CR1	ClassI_nLTR_LINE_RTE	RIX	NA	NA	NA	623	FALSE	ORDER_MATCH	LINE
rnd-5_family-2538:DNA	ClassI_LTR_Gypsy	NA	NA	NA	NA	459	FALSE
rnd-5_family-2556:LINE.L2	ClassI_nLTR_LINE_Jockey	RIX	NA	NA	NA	2664	FALSE	ORDER_MATCH	LINE
rnd-5_family-2561:Unknown	ClassI_LTR_ERV	NA	NA	NA	NA	133	TRUE
rnd-5_family-2564:Unknown	ClassI_LTR_Gypsy	NA	NA	NA	NA	1351	TRUE
rnd-5_family-2567:Unknown	ClassII_DNA_hAT_nMITE	NA	NA	NA	NA	750	TRUE
rnd-5_family-2595:Unknown	ClassII_DNA_hAT_MITE	NA	NA	NA	NA	688	TRUE
rnd-5_family-2610:Unknown	ClassII_DNA_Harbinger_MITE	NA	NA	NA	NA	204	TRUE
rnd-5_family-263:Unknown	ClassII_DNA_TcMar_MITE	NA	NA	NA	NA	565	TRUE
rnd-5_family-2645:Unknown	ClassI_LTR_Gypsy	RSX	NA	NA	NA	507	TRUE	PASTEC	SINE
rnd-5_family-2664:DNA.TcMar-Tc1	ClassII_DNA_Harbinger_nMITE	DXX	NA	NA	NA	1273	FALSE	CLASS_MATCH
rnd-5_family-2670:LTR.DIRS	ClassI_LTR_ERV	RYX	NA	NA	NA	927	FALSE	ORDER_MATCH	LTR
rnd-5_family-2681:LTR.Gypsy	ClassI_LTR_Gypsy	RLG	NA	NA	NA	6206	FALSE	ORDER_MATCH	LTR
rnd-5_family-2684:Unknown	ClassII_DNA_TcMar_MITE	NA	NA	NA	NA	374	TRUE
rnd-5_family-2686:Unknown	ClassII_DNA_hAT_nMITE	NA	NA	NA	NA	925	TRUE
rnd-5_family-2692:Unknown	ClassII_DNA_Harbinger_MITE	SSR	NA	NA	NA	99	TRUE	PASTEC	Low_complexity
rnd-5_family-2724:LINE.RTE-X	ClassI_nLTR_LINE_R2	RIX	NA	NA	NA	2034	FALSE	ORDER_MATCH	LINE
rnd-5_family-2726:LTR.Ngaro	ClassI_nLTR_LINE_I	RYX	NA	NA	NA	4511	FALSE	ORDER_MATCH	LTR
rnd-5_family-2731:LINE.L1-Tx1	ClassI_LTR_Gypsy	NA	NA	NA	NA	4370	FALSE
rnd-5_family-2736:Unknown	ClassII_DNA_TcMar_MITE	NA	NA	NA	NA	515	TRUE
rnd-5_family-2738:DNA.PIF-ISL2EU	ClassII_DNA_TcMar_nMITE	NA	NA	NA	NA	1116	FALSE
rnd-5_family-2754:Unknown	ClassII_DNA_hAT_MITE	NA	NA	NA	NA	208	TRUE
rnd-5_family-2755:LINE.CR1	ClassI_nLTR_LINE_RTE	RIX	NA	NA	NA	1842	FALSE	ORDER_MATCH	LINE
rnd-5_family-2762:LTR.Copia	ClassII_DNA_TcMar_MITE	NA	NA	NA	NA	734	FALSE
rnd-5_family-2776:Unknown	ClassI_LTR_Copia	NA	NA	NA	NA	280	TRUE
rnd-5_family-2787:Unknown	ClassI_LTR_Gypsy	NA	NA	NA	NA	648	TRUE
rnd-5_family-28:LINE.L2	ClassI_nLTR_LINE_Jockey	RIX	NA	NA	NA	2227	FALSE	ORDER_MATCH	LINE
rnd-5_family-2821:Unknown	ClassII_DNA_TcMar_MITE	SSR	NA	NA	NA	38	TRUE	PASTEC	Low_complexity
rnd-5_family-2839:LINE.Penelope	ClassII_DNA_TcMar_nMITE	RPX	NA	NA	NA	1369	FALSE	CLASS_MATCH
rnd-5_family-284:Unknown	ClassI_LTR_Gypsy	NA	NA	NA	NA	638	TRUE
rnd-5_family-2849:Unknown	ClassII_DNA_hAT_MITE	NA	NA	NA	NA	375	TRUE
rnd-5_family-2854:Unknown	ClassI_LTR_Gypsy	NA	NA	NA	NA	848	TRUE
rnd-5_family-286:Unknown	ClassII_DNA_TcMar_MITE	NA	NA	NA	NA	141	TRUE
rnd-5_family-2870:Unknown	ClassII_DNA_TcMar_MITE	NA	NA	NA	NA	140	TRUE
rnd-5_family-2896:Unknown	ClassI_LTR_Gypsy	NA	NA	NA	NA	392	TRUE
rnd-5_family-290:SINE.MIR	ClassI_nLTR_SINE_tRNA	RSX	NA	NA	NA	211	FALSE	ORDER_MATCH	SINE
rnd-5_family-2932:DNA.hAT-Ac	ClassII_DNA_hAT_nMITE	NA	NA	NA	NA	2362	FALSE
rnd-5_family-2950:LTR.DIRS	ClassI_nLTR_DIRS	RIX|RYX	NA	NA	NA	9412	FALSE	ORDER_MATCH	LTR
rnd-5_family-2953:Unknown	ClassI_LTR_ERV	NA	NA	NA	NA	789	TRUE
rnd-5_family-2962:Unknown	ClassII_DNA_hAT_MITE	NA	NA	NA	NA	530	TRUE
rnd-5_family-298:Unknown	ClassII_DNA_hAT_nMITE	NA	NA	NA	NA	1091	TRUE
rnd-5_family-2980:LINE.L2	ClassI_nLTR_LINE_L1	RIX	NA	NA	NA	3744	FALSE	ORDER_MATCH	LINE
rnd-5_family-2994:LTR.Gypsy	ClassI_LTR_ERV	NA	NA	NA	NA	418	FALSE
rnd-5_family-30:Unknown	ClassI_LTR_ERV	NA	NA	NA	NA	730	TRUE
rnd-5_family-304:LINE.CR1	ClassI_nLTR_LINE_R2	RIX	NA	NA	NA	4681	FALSE	ORDER_MATCH	LINE
rnd-5_family-3045:DNA	ClassII_DNA_hAT_MITE	NA	NA	NA	NA	373	FALSE
rnd-5_family-3048:Unknown	ClassII_DNA_Harbinger_MITE	NA	NA	NA	NA	378	TRUE
rnd-5_family-306:LINE.Penelope	ClassI_LTR_ERV	NA	NA	NA	NA	353	FALSE
rnd-5_family-3080:Unknown	ClassI_nLTR_LINE_R2	NA	NA	NA	NA	1153	TRUE
rnd-5_family-3091:Unknown	ClassII_DNA_hAT_nMITE	DTX	NA	NA	NA	2411	TRUE	PASTEC	TIR
rnd-5_family-3099:DNA	ClassI_LTR_Gypsy	NA	NA	NA	NA	385	FALSE
rnd-5_family-316:LINE.L2	ClassI_nLTR_LINE_R2	RIX	NA	NA	NA	1634	FALSE	ORDER_MATCH	LINE
rnd-5_family-3164:LINE.L1	ClassI_nLTR_LINE_L1	RIX|DTX	NA	NA	NA	4070	FALSE	ORDER_MATCH	LINE
rnd-5_family-3174:Unknown	ClassII_DNA_TcMar_MITE	NA	NA	NA	NA	377	TRUE
rnd-5_family-318:Unknown	ClassI_nLTR_LINE_Jockey	NA	NA	NA	NA	1484	TRUE
rnd-5_family-3187:Unknown	ClassII_DNA_Mutator_MITE	DXX-MITE	NA	NA	NA	159	TRUE	PASTEC
rnd-5_family-321:Unknown	ClassI_LTR_ERV	NA	NA	NA	NA	344	TRUE
rnd-5_family-3230:LINE.L1-Tx1	ClassI_nLTR_LINE_L1	RIX	NA	NA	NA	4005	FALSE	ORDER_MATCH	LINE
rnd-5_family-3257:Unknown	ClassI_nLTR_LINE_RTE	NA	NA	NA	NA	868	TRUE
rnd-5_family-326:Unknown	ClassII_DNA_Harbinger_MITE	NA	NA	NA	NA	376	TRUE
rnd-5_family-3273:Unknown	ClassI_LTR_ERV	NA	NA	NA	NA	675	TRUE
rnd-5_family-330:Unknown	ClassII_DNA_hAT_MITE	NA	NA	NA	NA	495	TRUE
rnd-5_family-3300:LINE.L1	ClassI_nLTR_LINE_R2	RIX	NA	NA	NA	2908	FALSE	ORDER_MATCH	LINE
rnd-5_family-3302:Unknown	ClassII_DNA_hAT_MITE	NA	NA	NA	NA	300	TRUE
rnd-5_family-3316:DNA.hAT-Ac	ClassII_DNA_hAT_MITE	NA	NA	NA	NA	260	FALSE
rnd-5_family-3338:LINE.L2	ClassI_LTR_Copia	NA	NA	NA	NA	142	FALSE
rnd-5_family-334:Unknown	ClassI_LTR_ERV	NA	NA	NA	NA	760	TRUE
rnd-5_family-3357:LINE.L1-Tx1	ClassII_DNA_TcMar_nMITE	RIX	NA	NA	NA	1484	FALSE	ORDER_MATCH	LINE
rnd-5_family-3365:Unknown	ClassI_LTR_Gypsy	NA	NA	NA	NA	316	TRUE
rnd-5_family-3375:DNA.MULE-MuDR	ClassI_LTR_BEL	NA	NA	NA	NA	345	FALSE
rnd-5_family-3383:Unknown	ClassII_DNA_hAT_MITE	DXX-MITE	NA	NA	NA	651	TRUE	PASTEC
rnd-5_family-3389:DNA.Crypton	ClassII_DNA_hAT_MITE	NA	NA	NA	NA	268	FALSE
rnd-5_family-3399:RC.Helitron	ClassII_DNA_hAT_nMITE	NA	NA	NA	NA	920	FALSE
rnd-5_family-3410:Unknown	ClassII_DNA_TcMar_nMITE	NA	NA	NA	NA	775	TRUE
rnd-5_family-3423:Unknown	ClassII_DNA_hAT_nMITE	NA	NA	NA	NA	2808	TRUE
rnd-5_family-3443:Unknown	ClassI_LTR_Copia	NA	NA	NA	NA	859	TRUE
rnd-5_family-3459:LINE.L1	ClassI_nLTR_LINE_L1	RIX	NA	NA	NA	1433	FALSE	ORDER_MATCH	LINE
rnd-5_family-350:Unknown	ClassII_DNA_hAT_MITE	NA	NA	NA	NA	558	TRUE
rnd-5_family-3500:DNA.hAT-Ac	ClassII_DNA_TcMar_nMITE	DTX	NA	NA	NA	2811	FALSE	CLASS_MATCH
rnd-5_family-3528:Unknown	ClassI_LTR_Gypsy	NA	NA	LINE.CR1	NA	475	TRUE
rnd-5_family-3537:LINE.L2	ClassI_LTR_Gypsy	RIX	NA	NA	NA	1037	FALSE	ORDER_MATCH	LINE
rnd-5_family-3593:Unknown	ClassII_DNA_TcMar_nMITE	NA	NA	NA	NA	1202	TRUE
rnd-5_family-362:LINE.L2	ClassI_LTR_ERV	NA	NA	NA	NA	791	FALSE
rnd-5_family-365:Unknown	ClassII_DNA_Mutator_nMITE	NA	NA	NA	NA	1003	TRUE
rnd-5_family-3653:Unknown	ClassII_DNA_hAT_MITE	NA	NA	NA	NA	249	TRUE
rnd-5_family-366:Unknown	ClassII_DNA_hAT_MITE	DXX-MITE	NA	NA	NA	307	TRUE	PASTEC
rnd-5_family-3661:Unknown	ClassII_DNA_TcMar_nMITE	NA	NA	NA	NA	1118	TRUE
rnd-5_family-367:Unknown	ClassII_DNA_TcMar_MITE	NA	NA	NA	NA	404	TRUE
rnd-5_family-368:Unknown	ClassII_DNA_hAT_nMITE	NA	NA	NA	NA	794	TRUE
rnd-5_family-3836:DNA.hAT-Ac	ClassII_DNA_hAT_nMITE	DTX	NA	NA	NA	2860	FALSE	CLASS_MATCH
rnd-5_family-388:Unknown	ClassII_DNA_hAT_MITE	NA	NA	NA	NA	251	TRUE
rnd-5_family-389:Unknown	ClassII_DNA_Mutator_MITE	NA	NA	NA	NA	117	TRUE
rnd-5_family-390:DNA.hAT	ClassII_DNA_hAT_nMITE	NA	NA	NA	NA	1661	FALSE
rnd-5_family-3917:Unknown	ClassII_DNA_TcMar_MITE	NA	NA	NA	NA	337	TRUE
rnd-5_family-392:Unknown	ClassII_DNA_hAT_MITE	DXX-MITE	NA	NA	NA	397	TRUE	PASTEC
rnd-5_family-3934:LINE.L1-Tx1	ClassI_nLTR_LINE_RTE	DXX-MITE	NA	NA	NA	419	FALSE	CONFLICT
rnd-5_family-3935:Unknown	ClassII_DNA_hAT_MITE	NA	NA	NA	NA	332	TRUE
rnd-5_family-396:Unknown	ClassII_DNA_Harbinger_MITE	NA	NA	NA	NA	549	TRUE
rnd-5_family-3960:Unknown	ClassI_LTR_ERV	NA	NA	NA	NA	1445	TRUE
rnd-5_family-3992:Unknown	ClassII_DNA_Harbinger_MITE	NA	NA	NA	NA	504	TRUE
rnd-5_family-40:Unknown	ClassII_DNA_TcMar_MITE	DXX-MITE	NA	NA	NA	169	TRUE	PASTEC
rnd-5_family-4011:LTR.Gypsy	ClassI_LTR_Gypsy	NA	NA	NA	NA	2738	FALSE
rnd-5_family-4063:DNA.hAT-Ac	ClassII_DNA_hAT_nMITE	DTX	NA	NA	NA	2734	FALSE	CLASS_MATCH
rnd-5_family-4069:Unknown	ClassII_DNA_Harbinger_MITE	NA	NA	NA	NA	132	TRUE
rnd-5_family-407:LINE.L1	ClassI_LTR_ERV	RIX	NA	NA	NA	1379	FALSE	ORDER_MATCH	LINE
rnd-5_family-409:LINE.L2	ClassI_nLTR_LINE_R2	RIX	NA	NA	NA	3053	FALSE	ORDER_MATCH	LINE
rnd-5_family-4096:SINE.tRNA-Deu-L2	ClassI_nLTR_SINE_tRNA	NA	NA	NA	NA	382	FALSE
rnd-5_family-4137:Unknown	ClassII_DNA_TcMar_MITE	NA	NA	NA	NA	246	TRUE
rnd-5_family-4155:Unknown	ClassII_DNA_TcMar_nMITE	DTX	NA	NA	NA	1213	TRUE	PASTEC	TIR
rnd-5_family-4172:Unknown	ClassII_DNA_hAT_nMITE	NA	NA	NA	NA	790	TRUE
rnd-5_family-4179:Unknown	ClassI_nLTR_LINE_RTE	NA	NA	NA	NA	421	TRUE
rnd-5_family-418:LINE.L2	ClassI_nLTR_LINE_Jockey	RIX	NA	NA	NA	2400	FALSE	ORDER_MATCH	LINE
rnd-5_family-4193:Unknown	ClassII_DNA_TcMar_nMITE	DXX-MITE	NA	NA	NA	817	TRUE	PASTEC
rnd-5_family-4237:LINE.L2	ClassI_LTR_Gypsy	RIX	NA	NA	NA	857	FALSE	ORDER_MATCH	LINE
rnd-5_family-425:LINE.CR1	ClassII_DNA_Harbinger_MITE	NA	NA	NA	NA	333	FALSE
rnd-5_family-4271:Unknown	ClassI_nLTR_LINE_R2	NA	NA	NA	NA	1293	TRUE
rnd-5_family-4288:SINE.MIR	ClassI_nLTR_SINE_tRNA	NA	NA	NA	NA	202	FALSE
rnd-5_family-437:Unknown	ClassII_DNA_hAT_MITE	NA	NA	NA	NA	360	TRUE
rnd-5_family-4380:DNA.hAT-Ac	ClassII_DNA_hAT_MITE	DXX-MITE	NA	NA	NA	290	FALSE	CLASS_MATCH
rnd-5_family-4419:LINE.L2	ClassI_nLTR_LINE_Jockey	RIX	NA	NA	NA	2112	FALSE	ORDER_MATCH	LINE
rnd-5_family-4421:Unknown	ClassII_DNA_TcMar_MITE	NA	NA	NA	NA	160	TRUE
rnd-5_family-4454:Unknown	ClassI_LTR_ERV	NA	NA	NA	NA	515	TRUE
rnd-5_family-4475:DNA.hAT-Tip100	ClassI_nLTR_LINE_L1	DTX|RIX	NA	NA	NA	5277	FALSE	CLASS_MATCH
rnd-5_family-4483:Unknown	ClassI_nLTR_PLE	NA	NA	NA	NA	4214	TRUE
rnd-5_family-4488:Unknown	ClassI_nLTR_SINE_tRNA	NA	NA	NA	NA	163	TRUE
rnd-5_family-45:Unknown	ClassII_DNA_hAT_nMITE	NA	NA	NA	NA	1757	TRUE
rnd-5_family-46:Unknown	ClassI_LTR_BEL	NA	NA	NA	NA	337	TRUE
rnd-5_family-4614:DNA	ClassI_LTR_ERV	NA	NA	NA	NA	532	FALSE
rnd-5_family-4685:Unknown	ClassII_DNA_Harbinger_nMITE	DXX-MITE	NA	NA	NA	726	TRUE	PASTEC
rnd-5_family-4699:SINE.MIR	ClassI_nLTR_SINE_tRNA	NA	NA	NA	NA	180	FALSE
rnd-5_family-4702:DNA.CMC-EnSpm	ClassII_DNA_hAT_nMITE	NA	NA	NA	NA	2562	FALSE
rnd-5_family-4707:Unknown	ClassI_nLTR_LINE_RTE	RIX	LINE	LINE.CR1/LTR.DIRS/SINE.tRNA-Deu-L2	LINE.CR1/LINE.L2/LINE.Rex-Babar/LTR.DIRS/SINE.tRNA-Deu-L2	2875	TRUE	PASTEC	LINE
rnd-5_family-472:LTR.Gypsy	ClassI_LTR_Gypsy	RLG	NA	NA	NA	5712	FALSE	ORDER_MATCH	LTR
rnd-5_family-4748:Unknown	ClassII_DNA_Harbinger_MITE	NA	NA	NA	NA	501	TRUE
rnd-5_family-482:LTR.Gypsy	ClassI_LTR_Gypsy	RLG	NA	NA	NA	6210	FALSE	ORDER_MATCH	LTR
rnd-5_family-4957:RC.Helitron	ClassII_DNA_Harbinger_MITE	DXX-MITE	NA	NA	NA	308	FALSE	CONFLICT
rnd-5_family-496:Unknown	ClassII_DNA_hAT_MITE	NA	NA	NA	NA	295	TRUE
rnd-5_family-5021:Unknown	ClassII_DNA_hAT_MITE	NA	NA	NA	NA	262	TRUE
rnd-5_family-5029:Unknown	ClassI_LTR_Gypsy	NA	NA	NA	NA	1404	TRUE
rnd-5_family-503:Unknown	ClassII_DNA_hAT_MITE	NA	NA	NA	NA	514	TRUE
rnd-5_family-504:LINE.L1	ClassI_LTR_Gypsy	NA	NA	NA	NA	1609	FALSE
rnd-5_family-51:LINE.L1-Tx1	ClassI_nLTR_LINE_L1	RIX	NA	NA	NA	5134	FALSE	ORDER_MATCH	LINE
rnd-5_family-5102:DNA.Dada	ClassII_DNA_hAT_nMITE	NA	NA	NA	NA	955	FALSE
rnd-5_family-512:Unknown	ClassI_LTR_Gypsy	NA	NA	LINE.CR1	LINE.CR1/LTR.DIRS	2314	TRUE
rnd-5_family-5171:Unknown	ClassI_LTR_Gypsy	DXX-MITE	NA	NA	NA	354	TRUE	PASTEC
rnd-5_family-5195:Unknown	ClassI_LTR_Copia	NA	NA	NA	NA	166	TRUE
rnd-5_family-526:LINE.L1-Tx1	ClassI_nLTR_LINE_L1	RIX	NA	NA	NA	4065	FALSE	ORDER_MATCH	LINE
rnd-5_family-5270:Unknown	ClassII_DNA_TcMar_MITE	DXX-MITE	NA	NA	NA	520	TRUE	PASTEC
rnd-5_family-5294:Unknown	ClassI_LTR_ERV	RIX	NA	NA	NA	840	TRUE	PASTEC	LINE
rnd-5_family-5319:LINE.L1	ClassI_nLTR_LINE_L1	RIX	NA	NA	NA	1163	FALSE	ORDER_MATCH	LINE
rnd-5_family-5391:Unknown	ClassI_nLTR_SINE_tRNA	RSX	NA	NA	NA	289	TRUE	PASTEC	SINE
rnd-5_family-542:LINE	ClassI_nLTR_LINE_L1	RIX	NA	NA	NA	3594	FALSE	SUPERFAMILY_MATCH	LINE_
rnd-5_family-5432:Unknown	ClassII_DNA_Harbinger_MITE	DXX-MITE	NA	NA	NA	430	TRUE	PASTEC
rnd-5_family-5457:DNA.PIF-Harbinger	ClassI_LTR_Gypsy	NA	NA	NA	NA	2944	FALSE
rnd-5_family-550:LINE.L1-Tx1	ClassI_nLTR_LINE_L1	RIX	NA	NA	NA	3180	FALSE	ORDER_MATCH	LINE
rnd-5_family-551:LINE.L1-Tx1	ClassI_nLTR_LINE_L1	RIX	NA	NA	NA	3402	FALSE	ORDER_MATCH	LINE
rnd-5_family-5529:Unknown	ClassII_DNA_Harbinger_MITE	DXX-MITE	NA	NA	NA	397	TRUE	PASTEC
rnd-5_family-5549:LINE.L2	ClassI_LTR_ERV	NA	NA	NA	NA	1302	FALSE
rnd-5_family-5571:Unknown	ClassI_nLTR_DIRS	NA	NA	NA	NA	2114	TRUE
rnd-5_family-5591:Unknown	ClassII_DNA_hAT_MITE	NA	NA	NA	NA	402	TRUE
rnd-5_family-562:LINE.L2	ClassI_nLTR_LINE_L1	RIX	NA	NA	NA	3387	FALSE	ORDER_MATCH	LINE
rnd-5_family-5624:Unknown	ClassII_DNA_hAT_MITE	NA	NA	NA	NA	202	TRUE
rnd-5_family-566:Unknown	ClassII_DNA_TcMar_MITE	NA	NA	NA	NA	581	TRUE
rnd-5_family-569:DNA	ClassII_DNA_hAT_MITE	NA	NA	NA	NA	569	FALSE
rnd-5_family-5695:Unknown	ClassII_DNA_PiggyBac_MITE	NA	NA	NA	NA	753	TRUE
rnd-5_family-571:DNA.hAT-Ac	ClassII_DNA_hAT_MITE	NA	NA	NA	NA	416	FALSE
rnd-5_family-586:Unknown	ClassI_LTR_Gypsy	NA	NA	NA	NA	823	TRUE
rnd-5_family-5873:Unknown	ClassII_DNA_TcMar_MITE	NA	NA	NA	NA	237	TRUE
rnd-5_family-5899:Unknown	ClassI_LTR_Copia	SSR	NA	NA	NA	70	TRUE	PASTEC	Low_complexity
rnd-5_family-590:Unknown	ClassII_DNA_TcMar_nMITE	NA	NA	NA	NA	1724	TRUE
rnd-5_family-5900:Unknown	ClassII_DNA_TcMar_MITE	NA	NA	NA	NA	648	TRUE
rnd-5_family-6030:Unknown	ClassII_DNA_TcMar_MITE	NA	NA	NA	NA	343	TRUE
rnd-5_family-6038:Unknown	ClassII_DNA_Harbinger_MITE	NA	NA	NA	NA	317	TRUE
rnd-5_family-605:LINE.L1	ClassI_nLTR_LINE_L1	RIX	NA	NA	NA	1902	FALSE	ORDER_MATCH	LINE
rnd-5_family-623:DNA.hAT-Blackjack	ClassII_DNA_TcMar_MITE	NA	NA	NA	NA	187	FALSE
rnd-5_family-625:DNA.PiggyBac	ClassII_DNA_Harbinger_nMITE	PHG	NA	NA	NA	6344	FALSE	CONFLICT
rnd-5_family-6251:Unknown	ClassII_DNA_TcMar_MITE	SSR	NA	NA	NA	103	TRUE	PASTEC	Low_complexity
rnd-5_family-628:DNA	ClassII_DNA_CACTA_nMITE	NA	NA	NA	NA	2520	FALSE
rnd-5_family-6326:Unknown	ClassII_DNA_TcMar_MITE	NA	NA	NA	NA	447	TRUE
rnd-5_family-634:Unknown	ClassI_LTR_BEL	NA	NA	NA	NA	466	TRUE
rnd-5_family-639:LINE.L2	ClassI_LTR_Gypsy	RIX	NA	NA	NA	1989	FALSE	ORDER_MATCH	LINE
rnd-5_family-6425:Unknown	ClassII_DNA_hAT_MITE	NA	NA	NA	NA	195	TRUE
rnd-5_family-6426:Unknown	ClassII_DNA_hAT_MITE	NA	NA	NA	NA	173	TRUE
rnd-5_family-643:LTR.DIRS	ClassI_nLTR_DIRS	RYX	NA	NA	NA	2762	FALSE	ORDER_MATCH	LTR
rnd-5_family-645:LTR.DIRS	ClassI_LTR_Gypsy	RYX	NA	NA	NA	1724	FALSE	ORDER_MATCH	LTR
rnd-5_family-6461:Unknown	ClassI_LTR_ERV	NA	NA	NA	NA	843	TRUE
rnd-5_family-6467:Unknown	ClassII_DNA_Harbinger_MITE	DXX-MITE	NA	NA	NA	212	TRUE	PASTEC
rnd-5_family-654:LINE.CR1	ClassI_nLTR_LINE_L1	RIX	NA	NA	NA	1883	FALSE	ORDER_MATCH	LINE
rnd-5_family-663:Unknown	ClassII_DNA_TcMar_MITE	NA	NA	NA	NA	238	TRUE
rnd-5_family-6638:Unknown	ClassII_DNA_hAT_nMITE	DTX	NA	NA	NA	1134	TRUE	PASTEC	TIR
rnd-5_family-674:DNA.hAT-Blackjack	ClassII_DNA_hAT_nMITE	NA	NA	NA	NA	795	FALSE
rnd-5_family-683:Unknown	ClassII_DNA_TcMar_MITE	DXX-MITE	NA	NA	NA	134	TRUE	PASTEC
rnd-5_family-686:LTR.Ngaro	ClassI_LTR_Gypsy	RYX	NA	NA	NA	1462	FALSE	ORDER_MATCH	LTR
rnd-5_family-6867:LINE.CR1	ClassI_nLTR_LINE_RTE	RIX	NA	NA	NA	3430	FALSE	ORDER_MATCH	LINE
rnd-5_family-693:Unknown	ClassI_LTR_Gypsy	NA	NA	NA	NA	1222	TRUE
rnd-5_family-7033:Unknown	ClassII_DNA_TcMar_nMITE	NA	NA	NA	NA	1345	TRUE
rnd-5_family-716:LINE.CR1	ClassI_nLTR_LINE_L1	RIX	NA	NA	NA	4839	FALSE	ORDER_MATCH	LINE
rnd-5_family-722:Unknown	ClassI_nLTR_LINE_R2	NA	NA	NA	NA	1617	TRUE
rnd-5_family-7257:Unknown	ClassI_LTR_ERV	NA	NA	NA	NA	1638	TRUE
rnd-5_family-7323:Unknown	ClassII_DNA_TcMar_MITE	SSR	NA	NA	NA	75	TRUE	PASTEC	Low_complexity
rnd-5_family-733:DNA	ClassII_DNA_hAT_nMITE	NA	NA	NA	NA	4472	FALSE
rnd-5_family-735:Unknown	ClassII_DNA_Harbinger_MITE	NA	NA	NA	NA	535	TRUE
rnd-5_family-743:LTR.DIRS	ClassI_nLTR_DIRS	RYX	NA	NA	NA	8040	FALSE	ORDER_MATCH	LTR
rnd-5_family-7457:Unknown	ClassI_LTR_Gypsy	NA	NA	NA	NA	4251	TRUE
rnd-5_family-75:Unknown	ClassI_LTR_Gypsy	NA	NA	NA	NA	493	TRUE
rnd-5_family-751:DNA.hAT-Ac	ClassII_DNA_hAT_nMITE	NA	NA	NA	NA	2782	FALSE
rnd-5_family-76:Unknown	ClassI_LTR_Gypsy	NA	NA	NA	NA	323	TRUE
rnd-5_family-7659:Unknown	ClassII_DNA_TcMar_MITE	NA	NA	NA	NA	786	TRUE
rnd-5_family-767:Unknown	ClassI_LTR_ERV	NA	NA	NA	NA	1716	TRUE
rnd-5_family-77:Unknown	ClassII_DNA_hAT_MITE	NA	NA	NA	NA	150	TRUE
rnd-5_family-773:Unknown	ClassII_DNA_hAT_MITE	NA	NA	NA	NA	451	TRUE
rnd-5_family-774:Unknown	ClassII_DNA_TcMar_MITE	DXX-MITE	NA	NA	NA	440	TRUE	PASTEC
rnd-5_family-78:SINE.tRNA-Deu-L2	ClassI_nLTR_SINE_tRNA	RSX	NA	NA	NA	463	FALSE	ORDER_MATCH	SINE
rnd-5_family-781:Unknown	ClassI_LTR_ERV	NA	NA	NA	NA	348	TRUE
rnd-5_family-787:Unknown	ClassII_DNA_Harbinger_MITE	NA	NA	NA	NA	319	TRUE
rnd-5_family-796:Unknown	ClassII_DNA_TcMar_MITE	NA	NA	NA	NA	359	TRUE
rnd-5_family-798:Unknown	ClassII_DNA_Mutator_MITE	NA	NA	NA	NA	613	TRUE
rnd-5_family-799:Unknown	ClassI_nLTR_LINE_R2	NA	NA	NA	LTR/LTR.DIRS	714	TRUE
rnd-5_family-800:Unknown	ClassII_DNA_TcMar_MITE	NA	NA	NA	NA	215	TRUE
rnd-5_family-801:Unknown	ClassII_DNA_Mutator_nMITE	NA	NA	NA	NA	803	TRUE
rnd-5_family-8060:DNA	ClassI_LTR_Gypsy	NA	NA	NA	NA	157	FALSE
rnd-5_family-810:Unknown	ClassII_DNA_TcMar_MITE	DXX-MITE	NA	NA	NA	641	TRUE	PASTEC
rnd-5_family-8106:Unknown	ClassII_DNA_Harbinger_MITE	NA	NA	NA	NA	571	TRUE
rnd-5_family-841:Unknown	ClassI_LTR_Gypsy	NA	NA	NA	NA	995	TRUE
rnd-5_family-843:Unknown	ClassI_LTR_Gypsy	NA	NA	NA	NA	343	TRUE
rnd-5_family-844:Unknown	ClassII_DNA_TcMar_MITE	NA	NA	NA	NA	518	TRUE
rnd-5_family-845:LINE.Penelope	ClassI_LTR_Gypsy	RPX	NA	NA	NA	1152	FALSE	CLASS_MATCH
rnd-5_family-846:LINE.Penelope	ClassI_LTR_Gypsy	NA	NA	NA	NA	126	FALSE
rnd-5_family-847:LINE.Penelope	ClassII_DNA_hAT_MITE	SSR	NA	NA	NA	56	FALSE	CONFLICT
rnd-5_family-849:LINE.L1	ClassI_nLTR_LINE_RTE	NA	NA	NA	NA	1124	FALSE
rnd-5_family-85:SINE.tRNA	ClassII_DNA_hAT_MITE	NA	NA	NA	NA	327	FALSE
rnd-5_family-853:Unknown	ClassII_DNA_hAT_MITE	SSR	NA	NA	NA	74	TRUE	PASTEC	Low_complexity
rnd-5_family-865:Unknown	ClassI_LTR_Copia	SSR	NA	NA	NA	77	TRUE	PASTEC	Low_complexity
rnd-5_family-868:Unknown	ClassII_DNA_hAT_MITE	NA	NA	NA	NA	423	TRUE
rnd-5_family-87:Unknown	ClassI_LTR_ERV	NA	NA	NA	NA	502	TRUE
rnd-5_family-879:LINE.CR1	ClassI_LTR_Gypsy	RIX	NA	NA	NA	658	FALSE	ORDER_MATCH	LINE
rnd-5_family-887:DNA.Zisupton	ClassII_DNA_TcMar_nMITE	NA	NA	NA	NA	1125	FALSE
rnd-5_family-888:Unknown	ClassII_DNA_Harbinger_nMITE	NA	NA	NA	NA	616	TRUE
rnd-5_family-8898:Unknown	ClassII_DNA_hAT_MITE	NA	NA	NA	NA	408	TRUE
rnd-5_family-89:Unknown	ClassII_DNA_hAT_MITE	NA	NA	NA	NA	658	TRUE
rnd-5_family-893:LINE.L2	ClassI_nLTR_DIRS	RIX	NA	NA	NA	3198	FALSE	ORDER_MATCH	LINE
rnd-5_family-899:LINE.Penelope	ClassI_nLTR_PLE	RPX	NA	NA	NA	2194	FALSE	CLASS_MATCH
rnd-5_family-908:Unknown	ClassI_nLTR_LINE_R2	NA	NA	NA	LTR.DIRS	1143	TRUE
rnd-5_family-915:LTR.Gypsy	ClassI_LTR_Gypsy	RLG	NA	NA	NA	6299	FALSE	ORDER_MATCH	LTR
rnd-5_family-9257:RC.Helitron	ClassII_DNA_TcMar_MITE	NA	NA	NA	NA	204	FALSE
rnd-5_family-935:DNA.hAT-Ac	ClassII_DNA_TcMar_MITE	NA	NA	NA	NA	357	FALSE
rnd-5_family-940:LINE.L2	ClassI_nLTR_LINE_R2	NA	NA	NA	NA	1480	FALSE
rnd-5_family-9407:Unknown	ClassI_LTR_BEL	DXX-MITE	NA	NA	NA	365	TRUE	PASTEC
rnd-5_family-942:DNA	ClassI_LTR_ERV	NA	NA	NA	NA	482	FALSE
rnd-5_family-953:Unknown	ClassI_LTR_Copia	NA	NA	NA	NA	147	TRUE
rnd-5_family-957:Unknown	ClassII_DNA_TcMar_MITE	NA	NA	NA	NA	630	TRUE
rnd-5_family-97:DNA	ClassI_LTR_Gypsy	NA	NA	NA	NA	430	FALSE
rnd-5_family-971:Unknown	ClassII_DNA_hAT_MITE	NA	NA	NA	NA	402	TRUE
rnd-5_family-995:Unknown	ClassI_LTR_Gypsy	NA	NA	NA	NA	1395	TRUE
rnd-5_family-996:LINE.L1	ClassI_LTR_Gypsy	RIX	NA	NA	NA	1260	FALSE	ORDER_MATCH	LINE
rnd-6_family-1016:Unknown	ClassI_LTR_Gypsy	NA	NA	NA	NA	633	TRUE
rnd-6_family-1027:Unknown	ClassI_LTR_Gypsy	NA	NA	NA	NA	1442	TRUE
rnd-6_family-1036:Unknown	ClassI_LTR_Gypsy	NA	NA	NA	NA	376	TRUE
rnd-6_family-1037:Unknown	ClassII_DNA_TcMar_nMITE	NA	NA	NA	NA	2359	TRUE
rnd-6_family-1055:LINE.CR1	ClassI_nLTR_LINE_L1	RIX	NA	NA	NA	5977	FALSE	ORDER_MATCH	LINE
rnd-6_family-1057:LINE.CR1	ClassI_nLTR_LINE_RTE	NA	NA	NA	NA	2787	FALSE
rnd-6_family-107:Unknown	ClassII_DNA_TcMar_nMITE	NA	NA	NA	NA	1205	TRUE
rnd-6_family-1073:Unknown	ClassI_nLTR_DIRS	NA	NA	NA	NA	3191	TRUE
rnd-6_family-1096:LTR.Gypsy	ClassI_LTR_Gypsy	NA	NA	NA	NA	904	FALSE
rnd-6_family-1101:LTR.DIRS	ClassI_nLTR_DIRS	RYX	NA	NA	NA	5916	FALSE	ORDER_MATCH	LTR
rnd-6_family-1118:Unknown	ClassII_DNA_hAT_nMITE	NA	NA	NA	NA	767	TRUE
rnd-6_family-115:Unknown	ClassII_DNA_hAT_nMITE	NA	NA	DNA.MULE-MuDR	DNA.MULE-MuDR	1890	TRUE
rnd-6_family-1154:Unknown	ClassII_DNA_Harbinger_MITE	NA	NA	NA	NA	423	TRUE
rnd-6_family-1170:Unknown	ClassI_LTR_Gypsy	NA	NA	NA	NA	705	TRUE
rnd-6_family-1185:Unknown	ClassII_DNA_hAT_MITE	NA	NA	NA	NA	202	TRUE
rnd-6_family-1216:LINE.L1	ClassI_nLTR_LINE_R2	RIX	NA	NA	NA	4701	FALSE	ORDER_MATCH	LINE
rnd-6_family-1283:Unknown	ClassII_DNA_TcMar_nMITE	NA	NA	NA	DNA	1023	TRUE
rnd-6_family-1322:Unknown	ClassII_DNA_Mutator_MITE	NA	NA	NA	NA	519	TRUE
rnd-6_family-1327:Unknown	ClassII_DNA_Mutator_nMITE	NA	NA	NA	NA	2187	TRUE
rnd-6_family-1345:Unknown	ClassI_LTR_Copia	NA	NA	NA	NA	671	TRUE
rnd-6_family-1353:Unknown	ClassI_LTR_ERV	NA	NA	NA	NA	218	TRUE
rnd-6_family-1358:DNA.hAT-Tip100	ClassII_DNA_hAT_MITE	NA	NA	NA	NA	339	FALSE
rnd-6_family-1402:Unknown	ClassII_DNA_hAT_MITE	NA	NA	NA	NA	304	TRUE
rnd-6_family-1433:Unknown	ClassII_DNA_CACTA_nMITE	NA	NA	NA	NA	1639	TRUE
rnd-6_family-1442:LINE.L1	ClassI_nLTR_LINE_L1	RIX	NA	NA	NA	1353	FALSE	ORDER_MATCH	LINE
rnd-6_family-1444:Unknown	ClassI_nLTR_LINE_L1	NA	NA	NA	NA	1211	TRUE
rnd-6_family-1463:Unknown	ClassII_DNA_Harbinger_nMITE	NA	NA	NA	NA	2061	TRUE
rnd-6_family-148:LINE.L1	ClassI_LTR_Gypsy	NA	NA	NA	NA	1412	FALSE
rnd-6_family-1510:RC.Helitron	ClassII_DNA_hAT_nMITE	NA	NA	NA	NA	4071	FALSE
rnd-6_family-153:LTR.DIRS	ClassI_nLTR_DIRS	RYX	NA	NA	NA	6325	FALSE	ORDER_MATCH	LTR
rnd-6_family-1581:Unknown	ClassII_DNA_TcMar_MITE	NA	NA	NA	NA	385	TRUE
rnd-6_family-1589:Unknown	ClassII_DNA_TcMar_MITE	NA	NA	NA	NA	237	TRUE
rnd-6_family-163:Unknown	ClassII_DNA_TcMar_nMITE	NA	NA	NA	NA	1654	TRUE
rnd-6_family-1631:LINE.L2	ClassI_LTR_ERV	NA	NA	NA	NA	171	FALSE
rnd-6_family-1636:Unknown	ClassI_LTR_Gypsy	NA	NA	NA	NA	309	TRUE
rnd-6_family-1641:LINE.L2	ClassI_nLTR_LINE_L1	RIX	NA	NA	NA	1928	FALSE	ORDER_MATCH	LINE
rnd-6_family-1645:DNA	ClassII_DNA_hAT_MITE	NA	NA	NA	NA	617	FALSE
rnd-6_family-1652:SINE.MIR	ClassI_nLTR_SINE_tRNA	NA	NA	NA	NA	188	FALSE
rnd-6_family-1657:SINE.tRNA	ClassI_nLTR_LINE_L1	NA	NA	NA	NA	3488	FALSE
rnd-6_family-1664:LTR.Gypsy	ClassI_LTR_Gypsy	RLX|RYX	NA	NA	NA	9924	FALSE	ORDER_MATCH	LTR
rnd-6_family-1665:LTR.Copia	ClassII_DNA_TcMar_nMITE	DTX	NA	NA	NA	1927	FALSE	CONFLICT
rnd-6_family-1679:Unknown	ClassI_LTR_Gypsy	NA	NA	NA	NA	876	TRUE
rnd-6_family-1691:LINE.Penelope	ClassI_LTR_Gypsy	NA	NA	NA	NA	672	FALSE
rnd-6_family-1692:Unknown	ClassI_LTR_Copia	NA	NA	NA	NA	116	TRUE
rnd-6_family-1697:Unknown	ClassII_DNA_hAT_MITE	SSR	NA	NA	NA	55	TRUE	PASTEC	Low_complexity
rnd-6_family-17:LTR.DIRS	ClassI_nLTR_DIRS	RYX	NA	NA	NA	5663	FALSE	ORDER_MATCH	LTR
rnd-6_family-1702:LINE.CR1	ClassI_nLTR_LINE_R2	RIX	NA	NA	NA	335	FALSE	ORDER_MATCH	LINE
rnd-6_family-1707:Unknown	ClassI_nLTR_LINE_Jockey	NA	NA	NA	NA	1818	TRUE
rnd-6_family-1708:Unknown	ClassII_DNA_TcMar_MITE	NA	NA	NA	NA	461	TRUE
rnd-6_family-1714:LINE.L1	ClassI_LTR_Gypsy	RIX	NA	NA	NA	1381	FALSE	ORDER_MATCH	LINE
rnd-6_family-1724:Unknown	ClassII_DNA_hAT_MITE	NA	NA	NA	NA	198	TRUE
rnd-6_family-173:Unknown	ClassI_LTR_ERV	NA	NA	NA	NA	406	TRUE
rnd-6_family-1732:Unknown	ClassI_LTR_Gypsy	NA	NA	NA	NA	1301	TRUE
rnd-6_family-174:Unknown	ClassI_nLTR_LINE_R2	NA	NA	NA	NA	1230	TRUE
rnd-6_family-1744:LINE.L1	ClassI_LTR_Gypsy	RIX	NA	NA	NA	1795	FALSE	ORDER_MATCH	LINE
rnd-6_family-1768:LINE.L1	ClassI_nLTR_PLE	RIX	NA	NA	NA	2107	FALSE	ORDER_MATCH	LINE
rnd-6_family-1778:LINE.RTE-X	ClassI_nLTR_LINE_I	RIX	NA	NA	NA	2032	FALSE	ORDER_MATCH	LINE
rnd-6_family-1781:Unknown	ClassI_LTR_Gypsy	NA	NA	NA	NA	262	TRUE
rnd-6_family-1787:LINE.L1	ClassI_nLTR_LINE_L1	DTX|RIX	NA	NA	NA	2959	FALSE	ORDER_MATCH	LINE
rnd-6_family-179:LINE.Rex-Babar	ClassI_LTR_Gypsy	RIX	NA	NA	NA	2922	FALSE	ORDER_MATCH	LINE
rnd-6_family-1799:LTR.DIRS	ClassI_nLTR_DIRS	RYX	NA	NA	NA	5150	FALSE	ORDER_MATCH	LTR
rnd-6_family-1800:LTR.DIRS	ClassI_nLTR_LINE_Jockey	RYX	NA	NA	NA	1816	FALSE	ORDER_MATCH	LTR
rnd-6_family-1809:LTR.DIRS	ClassI_nLTR_DIRS	RYX	NA	NA	NA	5130	FALSE	ORDER_MATCH	LTR
rnd-6_family-182:Unknown	ClassII_DNA_TcMar_MITE	NA	NA	NA	NA	248	TRUE
rnd-6_family-185:Unknown	ClassI_LTR_Copia	RIX	LINE/Dong-R4	NA	NA	2346	TRUE	PASTEC	LINE
rnd-6_family-1855:Unknown	ClassII_DNA_TcMar_MITE	NA	NA	NA	NA	557	TRUE
rnd-6_family-1916:LINE.L1	ClassII_DNA_Harbinger_nMITE	RIX	NA	NA	NA	1735	FALSE	ORDER_MATCH	LINE
rnd-6_family-1926:Unknown	ClassII_DNA_hAT_nMITE	NA	NA	NA	NA	1393	TRUE
rnd-6_family-1939:LINE.L2	ClassI_nLTR_LINE_RTE	RIX	NA	NA	NA	2913	FALSE	ORDER_MATCH	LINE
rnd-6_family-1947:Unknown	ClassII_DNA_hAT_MITE	NA	NA	NA	NA	613	TRUE
rnd-6_family-2003:LINE	ClassI_nLTR_LINE_R2	RIX	NA	NA	NA	1061	FALSE	SUPERFAMILY_MATCH	LINE_
rnd-6_family-2018:Unknown	ClassI_nLTR_LINE_R2	NA	NA	NA	NA	990	TRUE
rnd-6_family-2056:Unknown	ClassI_LTR_ERV	NA	NA	NA	NA	1718	TRUE
rnd-6_family-2067:LINE.CR1	ClassII_DNA_TcMar_MITE	RIX	NA	NA	NA	532	FALSE	ORDER_MATCH	LINE
rnd-6_family-208:LINE.L2	ClassI_LTR_ERV	RIX	NA	NA	NA	1132	FALSE	ORDER_MATCH	LINE
rnd-6_family-2097:DNA.hAT-Blackjack	ClassII_DNA_hAT_nMITE	NA	NA	NA	NA	2330	FALSE
rnd-6_family-2104:LINE.Penelope	ClassI_LTR_Gypsy	RPX	NA	NA	NA	1373	FALSE	CLASS_MATCH
rnd-6_family-2111:Unknown	ClassII_DNA_hAT_MITE	DXX-MITE	NA	NA	NA	541	TRUE	PASTEC
rnd-6_family-2165:LINE.Penelope	ClassI_LTR_Gypsy	RPX	NA	NA	NA	915	FALSE	CLASS_MATCH
rnd-6_family-2237:LINE.CR1	ClassI_nLTR_LINE_RTE	RIX	NA	NA	NA	2783	FALSE	ORDER_MATCH	LINE
rnd-6_family-224:Unknown	ClassII_DNA_hAT_MITE	NA	NA	NA	NA	427	TRUE
rnd-6_family-2248:LINE.CR1	ClassI_LTR_Gypsy	NA	NA	NA	NA	435	FALSE
rnd-6_family-227:Unknown	ClassI_LTR_ERV	NA	NA	NA	NA	606	TRUE
rnd-6_family-2271:DNA.Kolobok-T2	ClassI_LTR_ERV	NA	NA	NA	NA	789	FALSE
rnd-6_family-2296:LINE.L1	ClassI_nLTR_LINE_R2	RIX	NA	NA	NA	4395	FALSE	ORDER_MATCH	LINE
rnd-6_family-2300:Unknown	ClassII_DNA_hAT_MITE	DXX-MITE	NA	NA	NA	337	TRUE	PASTEC
rnd-6_family-2316:Unknown	ClassII_DNA_hAT_MITE	NA	NA	NA	NA	231	TRUE
rnd-6_family-2327:Unknown	ClassII_DNA_TcMar_MITE	NA	NA	NA	NA	415	TRUE
rnd-6_family-234:Unknown	ClassII_DNA_hAT_MITE	RSX	NA	NA	NA	421	TRUE	PASTEC	SINE
rnd-6_family-2342:DNA	ClassI_LTR_Gypsy	NA	NA	NA	NA	483	FALSE
rnd-6_family-2365:Unknown	ClassII_DNA_TcMar_MITE	NA	NA	NA	NA	576	TRUE
rnd-6_family-2374:LINE.L2	ClassI_LTR_Gypsy	RIX	NA	NA	NA	1390	FALSE	ORDER_MATCH	LINE
rnd-6_family-2375:DNA.hAT-Blackjack	ClassII_DNA_TcMar_MITE	NA	NA	NA	NA	367	FALSE
rnd-6_family-238:LINE.L2	ClassI_LTR_ERV	RIX	NA	NA	NA	1030	FALSE	ORDER_MATCH	LINE
rnd-6_family-2401:LINE.Penelope	ClassII_DNA_TcMar_MITE	RPX	NA	NA	NA	838	FALSE	CLASS_MATCH
rnd-6_family-2405:Unknown	ClassI_LTR_Gypsy	NA	NA	NA	NA	958	TRUE
rnd-6_family-241:LINE.CR1	ClassI_nLTR_LINE_RTE	RIX	NA	NA	NA	1412	FALSE	ORDER_MATCH	LINE
rnd-6_family-25:Unknown	ClassI_LTR_ERV	NA	NA	DNA.TcMar-Tigger	DNA.TcMar-Tigger	712	TRUE
rnd-6_family-2501:Satellite	ClassI_LTR_ERV	NA	NA	NA	NA	267	FALSE
rnd-6_family-2504:LTR.Gypsy	ClassI_nLTR_LINE_R2	RLG	NA	NA	NA	1623	FALSE	ORDER_MATCH	LTR
rnd-6_family-2573:Unknown	ClassII_DNA_TcMar_nMITE	NA	NA	NA	LINE.L1	1417	TRUE
rnd-6_family-2615:LTR.Gypsy	ClassI_LTR_BEL	NA	NA	NA	NA	814	FALSE
rnd-6_family-2623:Unknown	ClassI_nLTR_LINE_R2	NA	NA	NA	NA	534	TRUE
rnd-6_family-268:LINE.Penelope	ClassI_nLTR_LINE_L1	RPX	NA	NA	NA	3127	FALSE	CLASS_MATCH
rnd-6_family-2693:Unknown	ClassII_DNA_hAT_MITE	NA	NA	NA	NA	360	TRUE
rnd-6_family-2717:Unknown	ClassII_DNA_hAT_nMITE	NA	NA	NA	NA	1858	TRUE
rnd-6_family-2772:Unknown	ClassI_nLTR_LINE_L1	NA	NA	NA	LTR.DIRS	1951	TRUE
rnd-6_family-284:LTR.Gypsy	ClassI_LTR_Gypsy	RXX	NA	NA	NA	595	FALSE	CLASS_MATCH
rnd-6_family-2874:LTR.DIRS	ClassI_nLTR_LINE_RTE	RYX	NA	NA	NA	444	FALSE	ORDER_MATCH	LTR
rnd-6_family-2882:Unknown	ClassII_DNA_TcMar_MITE	NA	NA	NA	NA	160	TRUE
rnd-6_family-292:Unknown	ClassII_DNA_Harbinger_MITE	NA	NA	NA	NA	559	TRUE
rnd-6_family-2966:Unknown	ClassI_LTR_ERV	NA	NA	LINE.CR1	NA	679	TRUE
rnd-6_family-2996:Unknown	ClassII_DNA_hAT_MITE	DXX-MITE	NA	NA	NA	284	TRUE	PASTEC
rnd-6_family-30:LINE.L2	ClassI_nLTR_LINE_Jockey	RIX	NA	NA	NA	1404	FALSE	ORDER_MATCH	LINE
rnd-6_family-3043:DNA	ClassII_DNA_CACTA_nMITE	NA	NA	NA	NA	1950	FALSE
rnd-6_family-3105:Unknown	ClassII_DNA_TcMar_MITE	NA	NA	NA	NA	293	TRUE
rnd-6_family-3124:Unknown	ClassI_LTR_Copia	SSR	NA	NA	NA	168	TRUE	PASTEC	Low_complexity
rnd-6_family-314:Unknown	ClassI_LTR_Gypsy	NA	NA	NA	NA	271	TRUE
rnd-6_family-3209:Unknown	ClassII_DNA_Mutator_MITE	DXX-MITE	NA	NA	NA	282	TRUE	PASTEC
rnd-6_family-3213:LTR.DIRS	ClassI_LTR_Gypsy	NA	NA	NA	NA	866	FALSE
rnd-6_family-3239:SINE.5S-Deu-L2	ClassI_nLTR_SINE_5S	RSX	NA	NA	NA	145	FALSE	ORDER_MATCH	SINE
rnd-6_family-325:Unknown	ClassII_DNA_TcMar_MITE	NA	NA	NA	NA	509	TRUE
rnd-6_family-3259:LINE.L2	ClassI_nLTR_LINE_L1	RIX	NA	NA	NA	3610	FALSE	ORDER_MATCH	LINE
rnd-6_family-3288:Unknown	ClassI_LTR_Gypsy	NA	NA	NA	NA	1436	TRUE
rnd-6_family-3305:Unknown	ClassII_DNA_Harbinger_MITE	NA	NA	NA	NA	178	TRUE
rnd-6_family-3317:LTR.DIRS	ClassI_LTR_Gypsy	RYX	NA	NA	NA	548	FALSE	ORDER_MATCH	LTR
rnd-6_family-3341:LINE.L1	ClassII_DNA_hAT_nMITE	RIX	NA	NA	NA	734	FALSE	ORDER_MATCH	LINE
rnd-6_family-3343:Unknown	ClassI_LTR_ERV	NA	NA	NA	NA	406	TRUE
rnd-6_family-336:LTR.Ngaro	ClassI_nLTR_LINE_L1	RYX	NA	NA	NA	5151	FALSE	ORDER_MATCH	LTR
rnd-6_family-3407:LTR.Gypsy	ClassI_LTR_ERV	NA	NA	NA	NA	1113	FALSE
rnd-6_family-3409:Unknown	ClassII_DNA_hAT_MITE	RSX	NA	NA	NA	159	TRUE	PASTEC	SINE
rnd-6_family-342:Unknown	ClassII_DNA_hAT_MITE	NA	NA	NA	NA	642	TRUE
rnd-6_family-356:Unknown	ClassI_LTR_Gypsy	NA	NA	NA	NA	849	TRUE
rnd-6_family-3562:Unknown	ClassI_LTR_ERV	NA	NA	NA	NA	473	TRUE
rnd-6_family-3595:LINE.L1-Tx1	ClassI_nLTR_LINE_I	RIX|RSX	NA	NA	NA	2425	FALSE	CLASS_MATCH	LINE
rnd-6_family-36:LINE.CR1	ClassI_nLTR_LINE_L1	RIX	NA	NA	NA	4513	FALSE	ORDER_MATCH	LINE
rnd-6_family-3601:Unknown	ClassI_LTR_Gypsy	NA	NA	NA	NA	299	TRUE
rnd-6_family-3608:Unknown	ClassI_nLTR_LINE_L1	NA	NA	NA	NA	2126	TRUE
rnd-6_family-3640:Unknown	ClassI_LTR_BEL	NA	NA	NA	NA	539	TRUE
rnd-6_family-3644:LINE.L1	ClassI_nLTR_LINE_L1	RIX	NA	NA	NA	3299	FALSE	ORDER_MATCH	LINE
rnd-6_family-3753:Unknown	ClassII_DNA_Harbinger_MITE	NA	NA	NA	NA	332	TRUE
rnd-6_family-3834:LTR.DIRS	ClassII_DNA_TcMar_nMITE	RYX	NA	NA	NA	2777	FALSE	ORDER_MATCH	LTR
rnd-6_family-3918:LINE.L2	ClassI_nLTR_LINE_R2	RIX	NA	NA	NA	3545	FALSE	ORDER_MATCH	LINE
rnd-6_family-4:Unknown	ClassII_DNA_hAT_MITE	NA	NA	NA	NA	159	TRUE
rnd-6_family-4019:DNA.MULE-MuDR	ClassII_DNA_TcMar_MITE	NA	NA	NA	NA	161	FALSE
rnd-6_family-402:Unknown	ClassII_DNA_hAT_MITE	RSX	NA	NA	NA	317	TRUE	PASTEC	SINE
rnd-6_family-410:LINE.RTE-X	ClassII_DNA_hAT_MITE	NA	NA	NA	NA	781	FALSE
rnd-6_family-4102:Unknown	ClassI_LTR_Copia	NA	NA	NA	NA	355	TRUE
rnd-6_family-412:DNA.Crypton	ClassI_LTR_Gypsy	NA	NA	NA	NA	548	FALSE
rnd-6_family-413:DNA.PIF-Harbinger	ClassII_DNA_Mutator_nMITE	NA	NA	NA	NA	4284	FALSE
rnd-6_family-4135:LINE.L1	ClassI_nLTR_LINE_L1	RIX	NA	NA	NA	3178	FALSE	ORDER_MATCH	LINE
rnd-6_family-4150:Unknown	ClassII_DNA_Harbinger_MITE	SSR	NA	NA	NA	62	TRUE	PASTEC	Low_complexity
rnd-6_family-4165:DNA	ClassII_DNA_hAT_MITE	DXX	NA	NA	NA	534	FALSE	CLASS_MATCH
rnd-6_family-4220:Unknown	ClassI_LTR_Copia	NA	NA	NA	NA	253	TRUE
rnd-6_family-4253:Unknown	ClassII_DNA_TcMar_nMITE	NA	NA	NA	NA	766	TRUE
rnd-6_family-4397:LINE.CR1	ClassII_DNA_TcMar_MITE	RIX	NA	NA	NA	353	FALSE	ORDER_MATCH	LINE
rnd-6_family-44:Unknown	ClassI_LTR_ERV	NA	NA	NA	NA	375	TRUE
rnd-6_family-4652:Unknown	ClassII_DNA_hAT_nMITE	NA	NA	NA	NA	794	TRUE
rnd-6_family-4723:Unknown	ClassI_LTR_Copia	NA	NA	NA	NA	122	TRUE
rnd-6_family-4745:Unknown	ClassII_DNA_TcMar_MITE	SSR	NA	NA	NA	89	TRUE	PASTEC	Low_complexity
rnd-6_family-4758:Unknown	ClassII_DNA_hAT_nMITE	NA	NA	NA	NA	2555	TRUE
rnd-6_family-476:Unknown	ClassII_DNA_hAT_MITE	NA	NA	NA	NA	589	TRUE
rnd-6_family-4802:Unknown	ClassII_DNA_hAT_MITE	NA	NA	NA	NA	488	TRUE
rnd-6_family-483:Unknown	ClassI_LTR_Gypsy	NA	NA	NA	NA	1254	TRUE
rnd-6_family-4833:DNA	ClassI_LTR_Gypsy	DXX-MITE	NA	NA	NA	412	FALSE	CLASS_MATCH
rnd-6_family-4889:Unknown	ClassII_DNA_hAT_MITE	DXX-MITE	NA	NA	NA	697	TRUE	PASTEC
rnd-6_family-491:Unknown	ClassII_DNA_TcMar_MITE	NA	NA	NA	NA	178	TRUE
rnd-6_family-495:DNA.hAT-Blackjack	ClassII_DNA_TcMar_MITE	NA	NA	NA	NA	283	FALSE
rnd-6_family-502:Unknown	ClassI_LTR_ERV	DXX-MITE	NA	NA	NA	420	TRUE	PASTEC
rnd-6_family-5078:Unknown	ClassI_nLTR_LINE_L1	NA	NA	NA	NA	581	TRUE
rnd-6_family-51:Unknown	ClassII_DNA_TcMar_MITE	NA	NA	NA	NA	273	TRUE
rnd-6_family-5139:Unknown	ClassII_DNA_TcMar_MITE	SSR	NA	NA	NA	44	TRUE	PASTEC	Low_complexity
rnd-6_family-5166:Unknown	ClassII_DNA_TcMar_MITE	NA	NA	NA	NA	483	TRUE
rnd-6_family-519:LINE.L1	ClassI_LTR_Gypsy	RIX|DTX	NA	NA	NA	1138	FALSE	ORDER_MATCH	LINE
rnd-6_family-5201:DNA.Crypton-A	ClassII_DNA_TcMar_MITE	DXX-MITE	NA	NA	NA	194	FALSE	CLASS_MATCH
rnd-6_family-5272:Unknown	ClassII_DNA_hAT_MITE	NA	NA	NA	NA	156	TRUE
rnd-6_family-54:Unknown	ClassI_LTR_Gypsy	NA	NA	NA	NA	381	TRUE
rnd-6_family-5420:Unknown	ClassII_DNA_hAT_MITE	NA	NA	NA	NA	434	TRUE
rnd-6_family-544:LINE.L1	ClassII_DNA_TcMar_nMITE	RIX	NA	NA	NA	962	FALSE	ORDER_MATCH	LINE
rnd-6_family-5522:DNA	ClassII_DNA_TcMar_MITE	NA	NA	NA	NA	213	FALSE
rnd-6_family-5543:Unknown	ClassI_LTR_Copia	NA	NA	NA	NA	406	TRUE
rnd-6_family-5545:LINE.L2	ClassI_LTR_Gypsy	NA	NA	NA	NA	679	FALSE
rnd-6_family-5553:Unknown	ClassII_DNA_TcMar_MITE	NA	NA	NA	NA	283	TRUE
rnd-6_family-5581:DNA.Sola-1	ClassI_LTR_BEL	NA	NA	NA	NA	948	FALSE
rnd-6_family-559:Unknown	ClassI_LTR_ERV	NA	NA	NA	NA	290	TRUE
rnd-6_family-560:Unknown	ClassII_DNA_TcMar_MITE	NA	NA	NA	NA	228	TRUE
rnd-6_family-5708:Unknown	ClassII_DNA_hAT_MITE	NA	NA	NA	NA	487	TRUE
rnd-6_family-571:Unknown	ClassII_DNA_hAT_nMITE	NA	NA	NA	NA	1497	TRUE
rnd-6_family-583:LINE.CR1	ClassI_LTR_Gypsy	NA	NA	NA	NA	1249	FALSE
rnd-6_family-586:LTR.DIRS	ClassI_nLTR_LINE_R2	RYX	NA	NA	NA	2002	FALSE	ORDER_MATCH	LTR
rnd-6_family-587:LTR.DIRS	ClassI_LTR_Gypsy	RYX	NA	NA	NA	747	FALSE	ORDER_MATCH	LTR
rnd-6_family-5884:Unknown	ClassII_DNA_TcMar_MITE	NA	NA	NA	NA	281	TRUE
rnd-6_family-593:DNA.hAT-Ac	ClassII_DNA_hAT_nMITE	DTX	NA	NA	NA	2321	FALSE	CLASS_MATCH
rnd-6_family-595:SINE.tRNA-Deu-L2	ClassI_nLTR_SINE_tRNA	RSX	NA	NA	NA	459	FALSE	ORDER_MATCH	SINE
rnd-6_family-6099:DNA.PIF-Harbinger	ClassII_DNA_Mutator_nMITE	DTX	NA	NA	NA	3494	FALSE	CLASS_MATCH
rnd-6_family-612:Unknown	ClassII_DNA_TcMar_nMITE	NA	NA	NA	NA	1245	TRUE
rnd-6_family-6177:Unknown	ClassII_DNA_hAT_nMITE	NA	NA	NA	NA	1953	TRUE
rnd-6_family-640:LINE	ClassI_nLTR_LINE_Jockey	RIX	NA	NA	NA	3438	FALSE	SUPERFAMILY_MATCH	LINE_
rnd-6_family-648:LINE.L1	ClassI_nLTR_LINE_L1	RIX	NA	NA	NA	3179	FALSE	ORDER_MATCH	LINE
rnd-6_family-6538:Unknown	ClassI_LTR_Gypsy	NA	NA	NA	NA	536	TRUE
rnd-6_family-663:Unknown	ClassII_DNA_hAT_MITE	NA	NA	NA	NA	486	TRUE
rnd-6_family-6654:Unknown	ClassI_LTR_Gypsy	NA	NA	NA	NA	488	TRUE
rnd-6_family-6685:Unknown	ClassI_LTR_ERV	NA	NA	NA	NA	445	TRUE
rnd-6_family-6891:Unknown	ClassI_LTR_Gypsy	NA	NA	NA	NA	2163	TRUE
rnd-6_family-693:Unknown	ClassI_LTR_ERV	NA	NA	NA	NA	218	TRUE
rnd-6_family-6991:Unknown	ClassII_DNA_hAT_MITE	DXX-MITE	NA	NA	NA	324	TRUE	PASTEC
rnd-6_family-70:Unknown	ClassII_DNA_Harbinger_MITE	NA	NA	NA	NA	129	TRUE
rnd-6_family-700:LTR.Gypsy	ClassI_nLTR_LINE_L1	RLG	NA	NA	NA	1903	FALSE	ORDER_MATCH	LTR
rnd-6_family-7076:DNA.MULE-MuDR	ClassI_LTR_ERV	NA	NA	NA	NA	1547	FALSE
rnd-6_family-708:Unknown	ClassI_LTR_Gypsy	NA	NA	NA	NA	1900	TRUE
rnd-6_family-718:Unknown	ClassI_LTR_ERV	NA	NA	NA	NA	268	TRUE
rnd-6_family-720:Unknown	ClassII_DNA_TcMar_MITE	NA	NA	NA	NA	717	TRUE
rnd-6_family-721:Unknown	ClassII_DNA_hAT_nMITE	NA	NA	NA	NA	736	TRUE
rnd-6_family-731:LINE.L2	ClassI_nLTR_LINE_Jockey	RIX	NA	NA	NA	3171	FALSE	ORDER_MATCH	LINE
rnd-6_family-732:DNA	ClassII_DNA_TcMar_nMITE	NA	NA	NA	NA	1010	FALSE
rnd-6_family-735:Unknown	ClassI_nLTR_LINE_L1	NA	NA	NA	NA	2748	TRUE
rnd-6_family-74:LTR.Gypsy	ClassI_LTR_Gypsy	RLG	NA	NA	NA	2276	FALSE	ORDER_MATCH	LTR
rnd-6_family-748:LTR.DIRS	ClassII_DNA_TcMar_nMITE	RYX	NA	NA	NA	5104	FALSE	ORDER_MATCH	LTR
rnd-6_family-78:DNA	ClassI_LTR_ERV	NA	NA	NA	NA	436	FALSE
rnd-6_family-793:Unknown	ClassII_DNA_TcMar_MITE	NA	NA	NA	NA	156	TRUE
rnd-6_family-794:Unknown	ClassII_DNA_hAT_nMITE	NA	NA	NA	DNA	1240	TRUE
rnd-6_family-8:Unknown	ClassI_nLTR_LINE_R2	NA	NA	NA	NA	1239	TRUE
rnd-6_family-81:Unknown	ClassII_DNA_hAT_MITE	NA	NA	NA	NA	518	TRUE
rnd-6_family-8107:Unknown	ClassI_LTR_ERV	NA	NA	NA	NA	475	TRUE
rnd-6_family-8138:LINE.L1	ClassI_LTR_Gypsy	RIX	NA	NA	NA	1545	FALSE	ORDER_MATCH	LINE
rnd-6_family-826:LINE.L2	ClassI_LTR_ERV	RIX	NA	NA	NA	919	FALSE	ORDER_MATCH	LINE
rnd-6_family-835:Unknown	ClassI_nLTR_SINE_tRNA	SSR	NA	NA	NA	99	TRUE	PASTEC	Low_complexity
rnd-6_family-836:LTR.Gypsy	ClassI_LTR_ERV	RXX	NA	NA	NA	2308	FALSE	CLASS_MATCH
rnd-6_family-838:LINE.L2	ClassI_nLTR_LINE_L1	RIX	NA	NA	NA	3438	FALSE	ORDER_MATCH	LINE
rnd-6_family-848:DNA.hAT-Ac	ClassII_DNA_TcMar_nMITE	DTX	NA	NA	NA	1175	FALSE	CLASS_MATCH
rnd-6_family-85:LINE.CR1	ClassI_nLTR_LINE_RTE	RIX	NA	NA	NA	4900	FALSE	ORDER_MATCH	LINE
rnd-6_family-859:Unknown	ClassII_DNA_hAT_MITE	NA	NA	NA	NA	536	TRUE
rnd-6_family-867:DNA.Crypton	ClassI_LTR_Gypsy	NA	NA	NA	NA	561	FALSE
rnd-6_family-8742:Unknown	ClassII_DNA_TcMar_MITE	DXX-MITE	NA	NA	NA	234	TRUE	PASTEC
rnd-6_family-8967:Unknown	ClassII_DNA_hAT_MITE	NA	NA	NA	NA	498	TRUE
rnd-6_family-9104:Unknown	ClassI_LTR_Copia	SSR	NA	NA	NA	71	TRUE	PASTEC	Low_complexity
rnd-6_family-917:Unknown	ClassI_LTR_Gypsy	DXX-MITE	NA	NA	NA	169	TRUE	PASTEC
rnd-6_family-918:Unknown	ClassII_DNA_hAT_MITE	NA	NA	NA	NA	529	TRUE
rnd-6_family-924:Unknown	ClassII_DNA_TcMar_nMITE	NA	NA	NA	NA	1305	TRUE
rnd-6_family-9345:Unknown	ClassII_DNA_TcMar_MITE	DXX-MITE	NA	NA	NA	163	TRUE	PASTEC
rnd-6_family-941:Unknown	ClassII_DNA_hAT_nMITE	NA	NA	NA	NA	1138	TRUE
rnd-6_family-978:Unknown	ClassII_DNA_TcMar_MITE	SSR	NA	NA	NA	89	TRUE	PASTEC	Low_complexity
rnd-6_family-988:Unknown	ClassI_LTR_Gypsy	NA	NA	NA	NA	177	TRUE
rnd-6_family-9986:Unknown	ClassI_LTR_Copia	DXX-MITE	NA	NA	NA	201	TRUE	PASTEC
