# Supplementary material for: Giant lungfish genome elucidates the conquest of land by vertebrates
Source: Nature. 2021 Jan 18;590(7845):284–9. doi: 10.1038/s41586-021-03198-8 (PMC7875771; doi:10.1038/s41586-021-03198-8)
Supplement: Supplementary file 10 — Repertoire of the small non-coding RNA processing machinery genes in vertebrates. Presence or absence of genes were taken from ref. 31 and data of Australian lungfish and axolotl added. Presence (green) or absence (red) is indicated. [file 41586_2021_3198_MOESM10_ESM.xls]

## Sheet: Data used
Supplementary table 7. Presence (green) or absence (red) of the small non-coding RNA processing machinery genes in vertebrates (updated from Biscotti et. al., 2017)
	Species	Piwil1	Piwil2	Piwil4	Ago1	Ago2	Ago3a	Ago3b	Ago4	Dicer	Drosha	Pld6	Mael	Actb	Setdb1	Dgcr8
Mammals	Mus musculus	ENSMUSG00000029423	ENSMUSG00000033644	ENSMUST00000076946	ENSMUSG00000041530	ENSMUSG00000036698	ENSMUSG00000028842	ENSMUSG00000028842	ENSMUSG00000042500	ENSMUST00000041987	ENSMUST00000090292	ENSMUSG00000043648	ENSMUSG00000040629	ENSMUSG00000029580	ENSMUST00000015841	ENSMUST00000201668
	Loxodonta africana	ENSLAFT00000013815	ENSLAFT00000032174	ENSLAFT00000008421	ENSLAFT00000010835	ENSLAFT00000012906	ENSLAFT00000002747	ENSLAFT00000002747	ENSLAFT00000010395	ENSLAFT00000013640	ENSLAFT00000013840	ENSLAFT00000031387	ENSLAFT00000022671	ENSLAFT00000001268	ENSLAFT00000004006	ENSLAFT00000013724
	Monodelphis domestica	ENSMODT00000019847	ENSMODT00000012071	ENSMODT00000000262	ENSMODT00000022673	ENSMODT00000000917	ENSMODT00000022667	ENSMODT00000022667	ENSMODT00000022668	ENSMODT00000033310	ENSMODT00000038332	ENSMODT00000005912	ENSMODT00000003078	ENSMODT00000003281	ENSMODT00000023890	ENSMODT00000013185
Amphibians	Xenopus tropicalis	ENSXETT00000027524	ENSXETT00000023096	ENSXETT00000014018	ENSXETT00000009509	ENSXETG00000023755	ENSXETG00000027042	ENSXETG00000027042	ENSXETT00000021272	ENSXETT00000050382	ENSXETT00000036419	ENSXETT00000012653	ENSXETT00000045377	ENSXETG00000003120	ENSXETT00000019584	ENSXETT00000013857
	Ambystoma mexicanum*	axo_63	axo_2245	axo_38236	axo_4855	axo_31366			axo_4856	axo_9387	axo_29822	axo_20021	axo_36276		axo_11692	axo_144
		axo_18223
	Pelodiscus sinensis	ENSPSIT00000013385	ENSPSIT00000006425	ENSPSIT00000016030	ENSPSIT00000019889	ENSPSIT00000004363	ENSPSIT00000008092	ENSPSIT00000008092	ENSPSIT00000015885	ENSPSIT00000012284	ENSPSIT00000009625		ENSPSIT00000010972	ENSPSIT00000002106	ENSPSIT00000009264	ENSPSIT00000002327
	Gallus gallus	ENSGALT00000004171	ENSGALT00000044059		ENSGALT00000003529	ENSGALT00000026092	ENSGALT00000003527	ENSGALT00000003527		ENSGALT00000037569	ENSGALT00000043783		ENSGALT00000024921	ENSGALT00000015673	ENSGALT00000040574	ENSGALT00000003227
Actinopterygii	Danio rerio	ENSDARG00000041699	NM001080199		ENSDARG00000092644	ENSDARG00000061268	ENSDARG00000059888	ENSDARG00000063079	ENSDARG00000086514	ENSDART00000045881	ENSDARG00000055563	ENSDARG00000059951		ENSDARG00000037746	ENSDART00000165824	ENSDART00000144560
	Lepisosteus oculatus	ENSLOCT00000007600	ENSLOCT00000018999		ENSLOCT00000000605	ENSLOCT00000009465	ENSLOCT00000000560	ENSLOCT00000000560	ENSLOCT00000000653	ENSLOCT00000010410	ENSLOCT00000015851	ENSLOCT00000009887		ENSLOCT00000005654		ENSLOCT00000002941
	Tetraodon nigroviridis		ENSTNIT00000020089		ENSTNIT00000015269	ENSTNIT00000021144			ENSTNIT00000009262	ENSTNIT00000008294	ENSTNIT00000011718	ENSTNIT00000008987		ENSTNIT00000009979	ENSTNIT00000011071	ENSTNIT00000020104
Chondrichthyes	Callorhincus milii	SINCAMG00000015063	SINCAMG00000001628	SINCAMG00000013850	SINCAMG00000011535	SINCAMG00000014824	XP_007906939.1	XP_007906939.1	XM_007908747.1	SINCAMG00000013785	XM_007895464_1	XM_007893529.1	SINCAMG00000015843	NM_001292743_1	Contig16536	SINCAMG00000006896
	Scyliorhinus canicula	contig79545	contig107069			contig16317			contig14785	contig66628	contig14541			Contig26629	Contig69486	Contig16954
	Leucoraja erinacea	contig61903		contig30920		contig89915				contig2789	contig90315			Contig91084	Contig20681	Contig11009
Sarcopterygii
	Protopterus annectens	Biscotti et. al.	Biscotti et. al.	Biscotti et. al.	Biscotti et. al.	Biscotti et. al.	Biscotti et. al.	Biscotti et. al.	Biscotti et. al.	Biscotti et. al.	Biscotti et. al.	Biscotti et. al.	Biscotti et. al.	Biscotti et. al.	Biscotti et. al.	Biscotti et. al.
	Neoceratodus forsteri*	lun_asmbl_57016.p1	lun_asmbl_202063.p1	lun_asmbl_57538.p1	lun_asmbl_89703.p1	lun_asmbl_45298.p1	lun_asmbl_89688.p1		lun_asmbl_89717.p1	lun_asmbl_53054.p1	lun_asmbl_122939.p1	lun_mrna_match.40517.80522_Target_XP_006014144.1	lun_asmbl_4866.p2	lun_asmbl_140678.p1	lun_asmbl_19281.p1	lun_asmbl_60736.p1
	Latimeria chalumnae	Biscotti et. al.	Biscotti et. al.	Biscotti et. al.	ENSLACT00000019471	Biscotti et. al.	Biscotti et. al.	Biscotti et. al.	Biscotti et. al.	ENSLACG00000008302	Biscotti et. al.	Biscotti et. al.	Biscotti et. al.	Biscotti et. al.	Biscotti et. al.	this study
* this study
