# Supplementary material for: Giant lungfish genome elucidates the conquest of land by vertebrates
Source: Nature. 2021 Jan 18;590(7845):284–9. doi: 10.1038/s41586-021-03198-8 (PMC7875771; doi:10.1038/s41586-021-03198-8)
Supplement: Supplementary file 11 — Comparison of intron sizes (in bp) between developmental and non-developmental genes in the lungfish genome. [file 41586_2021_3198_MOESM11_ESM.xlsx]

## Sheet: Sheet1
Supplementary Table 8. Comparison of intron size (bp) between developmental and non-developmental genes in lungfish genome
	Min.	1st Qu.	Median	Mean	3rd Qu.	Max.
developmental genes	30	3028	16527	48785	57536	1320456
non-development genes	24	6890	24977	50114	61893	5826046
