# Supplementary material for: Giant lungfish genome elucidates the conquest of land by vertebrates
Source: Nature. 2021 Jan 18;590(7845):284–9. doi: 10.1038/s41586-021-03198-8 (PMC7875771; doi:10.1038/s41586-021-03198-8)
Supplement: Supplementary file 12 — List of genes under positive selection in model 1 and model 2 and functional clustering. The spreadsheet has the following sections: (1) Positively selected genes in the lungfish genome (model 1) and in the common lineage of lungfish and tetrapods (model2). (2) Functional clustering by the DAVID and Ingenuitiy software for genes identified for model 1. (3) Functional clustering by the DAVID and Ingenuitiy software for genes identified for model 2. [file 41586_2021_3198_MOESM12_ESM.xlsx]

## Sheet: pos. selected genes
1. Positively selected genes in the lungfish genome (model 1) and in the common lineage of lungfish and tetrapods (model2)
Model 1				Model 2
assemblyID	symbol	description		assemblyID	symbol	description
lun_asmbl_100057.p1	Slc25a1	PREDICTED: tricarboxylate transport protein, mitochondrial-like [Latimeria chalumnae]		lun_asmbl_100653.p1	ITIH2	PREDICTED: inter-alpha-trypsin inhibitor heavy chain H2 [Latimeria chalumnae]
lun_asmbl_100426.p1	SALL4	PREDICTED: sal-like protein 4 [Latimeria chalumnae]		lun_asmbl_100845.p1	PTPRF	PREDICTED: receptor-type tyrosine-protein phosphatase F isoform X4 [Callorhinchus milii]
lun_asmbl_100653.p1	ITIH2	PREDICTED: inter-alpha-trypsin inhibitor heavy chain H2 [Latimeria chalumnae]		lun_asmbl_1012.p1	s1pr2	PREDICTED: sphingosine 1-phosphate receptor 2 [Cynoglossus semilaevis]
lun_asmbl_100845.p1	PTPRF	PREDICTED: receptor-type tyrosine-protein phosphatase F isoform X4 [Callorhinchus milii]		lun_asmbl_101219.p1	MRPS27	PREDICTED: 28S ribosomal protein S27, mitochondrial isoform X1 [Latimeria chalumnae]
lun_asmbl_1012.p1	s1pr2	PREDICTED: sphingosine 1-phosphate receptor 2 [Cynoglossus semilaevis]		lun_asmbl_103882.p1	CASC3	PREDICTED: protein CASC3 [Latimeria chalumnae]
lun_asmbl_104760.p1	CCNB2	PREDICTED: G2/mitotic-specific cyclin-B2 isoform X1 [Latimeria chalumnae]		lun_asmbl_10670.p1	ANXA11	PREDICTED: annexin A11 [Latimeria chalumnae]
lun_asmbl_105387.p1	Fn3krp	PREDICTED: ketosamine-3-kinase [Latimeria chalumnae]		lun_asmbl_109997.p1	GSR	PREDICTED: glutathione reductase, mitochondrial isoform X1 [Lepisosteus oculatus]
lun_asmbl_107047.p1	Trit1	PREDICTED: tRNA dimethylallyltransferase, mitochondrial [Latimeria chalumnae]		lun_asmbl_110378.p1	PIGS	PREDICTED: GPI transamidase component PIG-S isoform X2 [Latimeria chalumnae]
lun_asmbl_109635.p1	Eif2b4	PREDICTED: translation initiation factor eIF-2B subunit delta [Latimeria chalumnae]		lun_asmbl_110986.p1	WWC3	PREDICTED: protein WWC3 isoform X1 [Latimeria chalumnae]
lun_asmbl_109964.p1	TMCC2	PREDICTED: transmembrane and coiled-coil domains protein 2 [Callorhinchus milii]		lun_asmbl_111322.p1	NUDC	PREDICTED: nuclear migration protein nudC [Lepisosteus oculatus]
lun_asmbl_110214.p1	EDAR	PREDICTED: tumor necrosis factor receptor superfamily member EDAR [Lepisosteus oculatus]		lun_asmbl_111408.p1	PLCG2	PREDICTED: 1-phosphatidylinositol 4,5-bisphosphate phosphodiesterase gamma-2 isoform X1 [Lepisosteus oculatus]
lun_asmbl_110378.p1	PIGS	PREDICTED: GPI transamidase component PIG-S isoform X2 [Latimeria chalumnae]		lun_asmbl_112037.p1	ccdc90b	PREDICTED: coiled-coil domain-containing protein 90B, mitochondrial [Latimeria chalumnae]
lun_asmbl_111408.p1	PLCG2	PREDICTED: 1-phosphatidylinositol 4,5-bisphosphate phosphodiesterase gamma-2 isoform X1 [Lepisosteus oculatus]		lun_asmbl_112723.p1	EVI5	PREDICTED: ecotropic viral integration site 5 protein homolog isoform X3 [Latimeria chalumnae]
lun_asmbl_111468.p1	Traf3	PREDICTED: TNF receptor-associated factor 3 isoform X2 [Latimeria chalumnae]		lun_asmbl_11350.p1	PPP1R16B	PREDICTED: protein phosphatase 1 regulatory inhibitor subunit 16B [Latimeria chalumnae]
lun_asmbl_112037.p1	ccdc90b	PREDICTED: coiled-coil domain-containing protein 90B, mitochondrial [Latimeria chalumnae]		lun_asmbl_113956.p1	PTAR1	PREDICTED: protein prenyltransferase alpha subunit repeat-containing protein 1 [Latimeria chalumnae]
lun_asmbl_112391.p1	GNS	PREDICTED: N-acetylglucosamine-6-sulfatase [Latimeria chalumnae]		lun_asmbl_114026.p1	GRB10	PREDICTED: growth factor receptor-bound protein 10 [Latimeria chalumnae]
lun_asmbl_112663.p1	Gch1	PREDICTED: GTP cyclohydrolase 1 [Lepisosteus oculatus]		lun_asmbl_115759.p1	Angptl4	PREDICTED: angiopoietin-related protein 4 [Latimeria chalumnae]
lun_asmbl_114109.p1	CBS	PREDICTED: cystathionine beta-synthase isoform X1 [Scleropages formosus]		lun_asmbl_116046.p1	PPP1R12A	PREDICTED: protein phosphatase 1 regulatory subunit 12A [Latimeria chalumnae]
lun_asmbl_117260.p1	Hadha	PREDICTED: trifunctional enzyme subunit alpha, mitochondrial [Lepisosteus oculatus]		lun_asmbl_116243.p1	UNC93A	PREDICTED: protein unc-93 homolog A isoform X1 [Latimeria chalumnae]
lun_asmbl_117357.p1	CHD1	PREDICTED: chromodomain-helicase-DNA-binding protein 1 isoform X1 [Latimeria chalumnae]		lun_asmbl_117470.p1	zmynd10	PREDICTED: zinc finger MYND domain-containing protein 10 [Lepisosteus oculatus]
lun_asmbl_117437.p1	PUM3	PREDICTED: pumilio domain-containing protein KIAA0020 homolog [Lepisosteus oculatus]		lun_asmbl_117493.p1	ODF2	PREDICTED: outer dense fiber protein 2-like [Latimeria chalumnae]
lun_asmbl_117493.p1	ODF2	PREDICTED: outer dense fiber protein 2-like [Latimeria chalumnae]		lun_asmbl_118359.p1	paqr5b	PREDICTED: membrane progestin receptor gamma [Latimeria chalumnae]
lun_asmbl_118288.p1	Acot11	PREDICTED: acyl-coenzyme A thioesterase 11 isoform X2 [Lepisosteus oculatus]		lun_asmbl_118431.p1	dusp1-a	PREDICTED: dual specificity protein phosphatase 1 [Latimeria chalumnae]
lun_asmbl_11921.p1	SPATA2	PREDICTED: spermatogenesis-associated protein 2 [Latimeria chalumnae]		lun_asmbl_119217.p1	BRINP3	PREDICTED: BMP/retinoic acid-inducible neural-specific protein 3 isoform X2 [Latimeria chalumnae]
lun_asmbl_119456.p1	Yars1	PREDICTED: tyrosine--tRNA ligase, cytoplasmic [Latimeria chalumnae]		lun_asmbl_119364.p1	SVIL	PREDICTED: supervillin isoform X8 [Latimeria chalumnae]
lun_asmbl_121071.p1	Stam2	PREDICTED: signal transducing adapter molecule 2 isoform X2 [Latimeria chalumnae]		lun_asmbl_119891.p1	elp2	PREDICTED: elongator complex protein 2 [Latimeria chalumnae]
lun_asmbl_121445.p1	CSRNP3	PREDICTED: cysteine/serine-rich nuclear protein 3 [Latimeria chalumnae]		lun_asmbl_120405.p1	ENKUR	PREDICTED: enkurin isoform X1 [Lepisosteus oculatus]
lun_asmbl_122939.p1	DROSHA	Drosha Ribonuclease III [Protopterus annectens]		lun_asmbl_120741.p1	ADAMTS16	PREDICTED: A disintegrin and metalloproteinase with thrombospondin motifs 16 [Callorhinchus milii]
lun_asmbl_123417.p1	Nptxr	PREDICTED: neuronal pentraxin receptor [Latimeria chalumnae]		lun_asmbl_122256.p1	AAMP	PREDICTED: angio-associated migratory cell protein [Latimeria chalumnae]
lun_asmbl_123556.p1	LRRC38	PREDICTED: leucine-rich repeat-containing protein 38 [Latimeria chalumnae]		lun_asmbl_122312.p1	St8sia1	PREDICTED: LOW QUALITY PROTEIN: alpha-N-acetylneuraminide alpha-2,8-sialyltransferase [Latimeria chalumnae]
lun_asmbl_123949.p1	Cstf3	PREDICTED: cleavage stimulation factor subunit 3 [Latimeria chalumnae]		lun_asmbl_123474.p1	Arid4a	PREDICTED: AT-rich interactive domain-containing protein 4A isoform X2 [Latimeria chalumnae]
lun_asmbl_124429.p1	TSPAN7	tetraspanin-7 [Rhincodon typus]		lun_asmbl_12445.p1	PCIF1	PREDICTED: phosphorylated CTD-interacting factor 1 [Latimeria chalumnae]
lun_asmbl_124989.p1	DLG1	PREDICTED: disks large homolog 1 isoform X12 [Lepisosteus oculatus]		lun_asmbl_124482.p1	NTRK2	PREDICTED: BDNF/NT-3 growth factors receptor [Latimeria chalumnae]
lun_asmbl_128279.p1	CHPF2	PREDICTED: chondroitin sulfate glucuronyltransferase [Oreochromis niloticus]		lun_asmbl_128448.p1	LMF2	PREDICTED: lipase maturation factor 2 [Latimeria chalumnae]
lun_asmbl_129090.p1	Taf1	PREDICTED: transcription initiation factor TFIID subunit 1 isoform X1 [Lepisosteus oculatus]		lun_asmbl_128759.p1	rmdn2	PREDICTED: regulator of microtubule dynamics protein 2 [Lepisosteus oculatus]
lun_asmbl_12939.p1	ZMAT4	zinc finger matrin-type protein 4 [Seriola dumerili]		lun_asmbl_129090.p1	Taf1	PREDICTED: transcription initiation factor TFIID subunit 1 isoform X1 [Lepisosteus oculatus]
lun_asmbl_130761.p1	TWSG1	PREDICTED: twisted gastrulation protein homolog 1 [Latimeria chalumnae]		lun_asmbl_129550.p1	MARCHF7	PREDICTED: E3 ubiquitin-protein ligase MARCH7 [Latimeria chalumnae]
lun_asmbl_131769.p1	SCARB2	PREDICTED: lysosome membrane protein 2-like [Latimeria chalumnae]		lun_asmbl_129896.p1	Ctbs	PREDICTED: di-N-acetylchitobiase isoform X1 [Latimeria chalumnae]
lun_asmbl_133254.p1	KMT5A	PREDICTED: N-lysine methyltransferase SETD8 [Latimeria chalumnae]		lun_asmbl_13163.p1	ZFYVE1	PREDICTED: zinc finger FYVE domain-containing protein 1 [Latimeria chalumnae]
lun_asmbl_134669.p1	CTSZ	cathepsin Z [Oryzias melastigma]		lun_asmbl_135217.p1	PYROXD2	PREDICTED: pyridine nucleotide-disulfide oxidoreductase domain-containing protein 2 [Latimeria chalumnae]
lun_asmbl_135648.p1	ttc39a	PREDICTED: tetratricopeptide repeat protein 39A-like [Lepisosteus oculatus]		lun_asmbl_135300.p1	hoga1	PREDICTED: 4-hydroxy-2-oxoglutarate aldolase, mitochondrial [Latimeria chalumnae]
lun_asmbl_137400.p1	MSH6	PREDICTED: DNA mismatch repair protein Msh6 [Latimeria chalumnae]		lun_asmbl_136000.p1	F7	PREDICTED: coagulation factor VII [Latimeria chalumnae]
lun_asmbl_137488.p1	VIM	type III vimentin [Protopterus aethiopicus]		lun_asmbl_136219.p1	Map3k11	PREDICTED: mitogen-activated protein kinase kinase kinase 11 [Latimeria chalumnae]
lun_asmbl_139189.p1	SPR	PREDICTED: sepiapterin reductase [Latimeria chalumnae]		lun_asmbl_137029.p1	Tubgcp2	gamma-tubulin complex component 2 isoform X1 [Paramormyrops kingsleyae]
lun_asmbl_139487.p1	GABRB3	PREDICTED: gamma-aminobutyric acid receptor subunit beta-3 isoform X4 [Lepisosteus oculatus]		lun_asmbl_137400.p1	MSH6	PREDICTED: DNA mismatch repair protein Msh6 [Latimeria chalumnae]
lun_asmbl_13989.p1	PGP	PREDICTED: phosphoglycolate phosphatase [Lepisosteus oculatus]		lun_asmbl_137742.p1	CCDC18	PREDICTED: coiled-coil domain-containing protein 18 isoform X2 [Latimeria chalumnae]
lun_asmbl_141007.p1	SPG11	PREDICTED: spatacsin isoform X1 [Latimeria chalumnae]		lun_asmbl_138597.p1	Phf1	PREDICTED: PHD finger protein 1 isoform X1 [Latimeria chalumnae]
lun_asmbl_141476.p1	Tirap	PREDICTED: toll/interleukin-1 receptor domain-containing adapter protein [Latimeria chalumnae]		lun_asmbl_139410.p1	-	PREDICTED: leucine-rich alpha-2-glycoprotein [Latimeria chalumnae]
lun_asmbl_142423.p1	PPM1F	PREDICTED: protein phosphatase 1F [Latimeria chalumnae]		lun_asmbl_139513.p1	SH3KBP1	SH3 domain-containing kinase-binding protein 1 isoform X4 [Rhincodon typus]
lun_asmbl_142452.p1	MYSM1	PREDICTED: histone H2A deubiquitinase MYSM1 isoform X1 [Latimeria chalumnae]		lun_asmbl_140218.p1	samhd1	PREDICTED: deoxynucleoside triphosphate triphosphohydrolase SAMHD1 [Latimeria chalumnae]
lun_asmbl_142461.p1	Oma1	PREDICTED: metalloendopeptidase OMA1, mitochondrial [Latimeria chalumnae]		lun_asmbl_141073.p1	slc25a39	PREDICTED: solute carrier family 25 member 39 isoform X1 [Latimeria chalumnae]
lun_asmbl_143011.p1	NF2	PREDICTED: merlin isoform X2 [Latimeria chalumnae]		lun_asmbl_141118.p1	ZNF652	PREDICTED: zinc finger protein 652 isoform X1 [Latimeria chalumnae]
lun_asmbl_143240.p1	NAA15	PREDICTED: N-alpha-acetyltransferase 15, NatA auxiliary subunit [Latimeria chalumnae]		lun_asmbl_142461.p1	Oma1	PREDICTED: metalloendopeptidase OMA1, mitochondrial [Latimeria chalumnae]
lun_asmbl_144057.p1	SRGAP2	PREDICTED: SLIT-ROBO Rho GTPase-activating protein 2 isoform X1 [Latimeria chalumnae]		lun_asmbl_142709.p1	CDC25A	M-phase inducer phosphatase 2 [Boleophthalmus pectinirostris]
lun_asmbl_144510.p1	tdp2	LOW QUALITY PROTEIN: tyrosyl-DNA phosphodiesterase 2 [Rhincodon typus]		lun_asmbl_143919.p1	SGK3	PREDICTED: serine/threonine-protein kinase Sgk3 [Latimeria chalumnae]
lun_asmbl_144960.p1	lrrcc1	PREDICTED: leucine-rich repeat and coiled-coil domain-containing protein 1 isoform X1 [Latimeria chalumnae]		lun_asmbl_144057.p1	SRGAP2	PREDICTED: SLIT-ROBO Rho GTPase-activating protein 2 isoform X1 [Latimeria chalumnae]
lun_asmbl_146001.p1	Ggt1	PREDICTED: gamma-glutamyltranspeptidase 1 [Lepisosteus oculatus]		lun_asmbl_144207.p1	tmem82	PREDICTED: transmembrane protein 82, partial [Latimeria chalumnae]
lun_asmbl_151912.p1	STIM1	stromal interaction molecule 1 isoform X4 [Rhincodon typus]		lun_asmbl_145716.p1	Scyl3	PREDICTED: protein-associating with the carboxyl-terminal domain of ezrin isoform X1 [Latimeria chalumnae]
lun_asmbl_15300.p1	RHOT2	PREDICTED: mitochondrial Rho GTPase 2 isoform X1 [Latimeria chalumnae]		lun_asmbl_146147.p1	LACC1	PREDICTED: laccase domain-containing protein 1 [Latimeria chalumnae]
lun_asmbl_153346.p1	HNRNPR	PREDICTED: heterogeneous nuclear ribonucleoprotein R isoform X1 [Latimeria chalumnae]		lun_asmbl_148659.p1	Sh3bp4	PREDICTED: SH3 domain-binding protein 4 [Lepisosteus oculatus]
lun_asmbl_157681.p1	PDHB	hypothetical protein cypCar_00041086 [Cyprinus carpio]		lun_asmbl_150202.p1	C8a	PREDICTED: complement component C8 alpha chain [Latimeria chalumnae]
lun_asmbl_160894.p1	ADAM9	PREDICTED: disintegrin and metalloproteinase domain-containing protein 9, partial [Latimeria chalumnae]		lun_asmbl_150434.p1	Qsox2	PREDICTED: sulfhydryl oxidase 2 [Callorhinchus milii]
lun_asmbl_162167.p1	KCNH8	PREDICTED: potassium voltage-gated channel subfamily H member 8, partial [Latimeria chalumnae]		lun_asmbl_151912.p1	STIM1	stromal interaction molecule 1 isoform X4 [Rhincodon typus]
lun_asmbl_164741.p1	FGA	PREDICTED: fibrinogen alpha chain [Lepisosteus oculatus]		lun_asmbl_152478.p1	DCLRE1C	LOW QUALITY PROTEIN: protein artemis-like [Rhincodon typus]
lun_asmbl_167847.p1	Grik5	glutamate receptor ionotropic, kainate 5 isoform X1 [Paramormyrops kingsleyae]		lun_asmbl_153555.p1	SDCBP	PREDICTED: syntenin-1 [Latimeria chalumnae]
lun_asmbl_167877.p1	SLC30A7	PREDICTED: zinc transporter 7 isoform X2 [Latimeria chalumnae]		lun_asmbl_154643.p1	B3GNT4	PREDICTED: N-acetyllactosaminide beta-1,3-N-acetylglucosaminyltransferase 4 [Latimeria chalumnae]
lun_asmbl_169109.p1	THUMPD3	PREDICTED: THUMP domain-containing protein 3 [Latimeria chalumnae]		lun_asmbl_155080.p1	Cep57	PREDICTED: centrosomal protein of 57 kDa isoform X2 [Callorhinchus milii]
lun_asmbl_171224.p1	large2	PREDICTED: glycosyltransferase-like protein LARGE2 isoform X1 [Lepisosteus oculatus]		lun_asmbl_156183.p1	MAP3K4	PREDICTED: mitogen-activated protein kinase kinase kinase 4 [Latimeria chalumnae]
lun_asmbl_171779.p1	RNLS	PREDICTED: renalase-like isoform X1 [Sinocyclocheilus anshuiensis]		lun_asmbl_157426.p1	Chia	chitinase, partial [Protopterus aethiopicus]
lun_asmbl_172334.p1	CNOT6L	PREDICTED: CCR4-NOT transcription complex subunit 6-like [Latimeria chalumnae]		lun_asmbl_158106.p1	Dars2	PREDICTED: aspartate--tRNA ligase, mitochondrial isoform X1 [Latimeria chalumnae]
lun_asmbl_173329.p1	MCOLN2	PREDICTED: mucolipin-2 [Latimeria chalumnae]		lun_asmbl_158211.p1	smug1	PREDICTED: single-strand selective monofunctional uracil DNA glycosylase [Callorhinchus milii]
lun_asmbl_176009.p1	TBC1D4	PREDICTED: TBC1 domain family member 4 isoform X1 [Latimeria chalumnae]		lun_asmbl_159048.p1	tent2-b	PREDICTED: poly(A) RNA polymerase GLD2 isoform X2 [Latimeria chalumnae]
lun_asmbl_177418.p1	CA14	PREDICTED: carbonic anhydrase 14 isoform X1 [Latimeria chalumnae]		lun_asmbl_159599.p1	SEC23IP	PREDICTED: SEC23-interacting protein [Latimeria chalumnae]
lun_asmbl_179054.p1	IL2RG	PREDICTED: cytokine receptor common subunit gamma-like isoform X1 [Callorhinchus milii]		lun_asmbl_160468.p1	Itga6	PREDICTED: integrin alpha-6 isoform X1 [Latimeria chalumnae]
lun_asmbl_180017.p1	Dnajc2	PREDICTED: dnaJ homolog subfamily C member 2 [Latimeria chalumnae]		lun_asmbl_161092.p1	C2orf69	PREDICTED: UPF0565 protein C2orf69 homolog [Latimeria chalumnae]
lun_asmbl_180036.p1	NAPEPLD	PREDICTED: N-acyl-phosphatidylethanolamine-hydrolyzing phospholipase D [Callorhinchus milii]		lun_asmbl_161638.p1	ENPP4	PREDICTED: bis(5'-adenosyl)-triphosphatase ENPP4 isoform X1 [Latimeria chalumnae]
lun_asmbl_18112.p1	NOP16	PREDICTED: nucleolar protein 16 [Latimeria chalumnae]		lun_asmbl_163526.p1	Osbpl8	PREDICTED: oxysterol-binding protein-related protein 8 isoform X3 [Lepisosteus oculatus]
lun_asmbl_181601.p1	MATN1	PREDICTED: cartilage matrix protein [Latimeria chalumnae]		lun_asmbl_164230.p1	Nrbp1	PREDICTED: nuclear receptor-binding protein isoform X2 [Latimeria chalumnae]
lun_asmbl_18192.p1	Gpat4	PREDICTED: glycerol-3-phosphate acyltransferase 4 [Latimeria chalumnae]		lun_asmbl_165730.p1	ZNF592	PREDICTED: zinc finger protein 592 isoform X1 [Latimeria chalumnae]
lun_asmbl_181935.p1	INHA	PREDICTED: inhibin alpha chain [Latimeria chalumnae]		lun_asmbl_166448.p1	AFAP1L2	PREDICTED: actin filament-associated protein 1-like 2, partial [Latimeria chalumnae]
lun_asmbl_18222.p1	SEL1L	PREDICTED: LOW QUALITY PROTEIN: protein sel-1 homolog 1 [Lepisosteus oculatus]		lun_asmbl_166887.p1	COL4A6	PREDICTED: collagen alpha-6(IV) chain-like [Callorhinchus milii]
lun_asmbl_182636.p1	ARF4	PREDICTED: ADP-ribosylation factor 4 [Lepisosteus oculatus]		lun_asmbl_167085.p1	TFR2	PREDICTED: transferrin receptor protein 2 [Latimeria chalumnae]
lun_asmbl_183878.p1	8030462N17Rik	PREDICTED: uncharacterized protein C18orf25 homolog [Salmo salar]		lun_asmbl_167252.p1	polg	PREDICTED: DNA polymerase subunit gamma-1 [Latimeria chalumnae]
lun_asmbl_185806.p1	Cept1	PREDICTED: choline/ethanolaminephosphotransferase 1 isoform X1 [Latimeria chalumnae]		lun_asmbl_167425.p1	LATS1	PREDICTED: serine/threonine-protein kinase LATS1 isoform X1 [Latimeria chalumnae]
lun_asmbl_186653.p1	PRICKLE2	PREDICTED: prickle-like protein 2 isoform X1 [Latimeria chalumnae]		lun_asmbl_167629.p1	SLC2A6	PREDICTED: solute carrier family 2, facilitated glucose transporter member 6 isoform X1 [Esox lucius]
lun_asmbl_187624.p1	FBLN1	PREDICTED: fibulin-1 isoform X2 [Latimeria chalumnae]		lun_asmbl_168705.p1	Ankef1	PREDICTED: ankyrin repeat and EF-hand domain-containing protein 1 [Latimeria chalumnae]
lun_asmbl_188582.p1	Rb1cc1	PREDICTED: RB1-inducible coiled-coil protein 1 [Latimeria chalumnae]		lun_asmbl_169387.p1	Prpf40a	pre-mRNA-processing factor 40 homolog A-like isoform X1 [Oncorhynchus mykiss]
lun_asmbl_19116.p1	drc7	PREDICTED: dynein regulatory complex subunit 7 [Latimeria chalumnae]		lun_asmbl_169650.p1	GGH	PREDICTED: gamma-glutamyl hydrolase [Callorhinchus milii]
lun_asmbl_192312.p1	COG1	PREDICTED: conserved oligomeric Golgi complex subunit 1 [Latimeria chalumnae]		lun_asmbl_169737.p1	DUSP16	PREDICTED: dual specificity protein phosphatase 16 [Latimeria chalumnae]
lun_asmbl_192557.p1	MMP15	matrix metalloproteinase-15 [Fundulus heteroclitus]		lun_asmbl_170096.p1	Esf1	PREDICTED: ESF1 homolog isoform X2 [Latimeria chalumnae]
lun_asmbl_194351.p1	MTREX	PREDICTED: superkiller viralicidic activity 2-like 2 [Latimeria chalumnae]		lun_asmbl_170731.p1	gfm1	PREDICTED: elongation factor G, mitochondrial [Latimeria chalumnae]
lun_asmbl_19684.p1	KDM2B	PREDICTED: lysine-specific demethylase 2B isoform X4 [Latimeria chalumnae]		lun_asmbl_172462.p1	MRC1	PREDICTED: macrophage mannose receptor 1 isoform X1 [Latimeria chalumnae]
lun_asmbl_198501.p1	Erlin2	PREDICTED: erlin-2 [Latimeria chalumnae]		lun_asmbl_172867.p1	HDAC5	PREDICTED: histone deacetylase 5 [Latimeria chalumnae]
lun_asmbl_198600.p1	AATF	PREDICTED: protein AATF [Latimeria chalumnae]		lun_asmbl_173402.p1	Lpcat1	PREDICTED: lysophosphatidylcholine acyltransferase 1 [Lepisosteus oculatus]
lun_asmbl_199534.p1	COG4	PREDICTED: conserved oligomeric Golgi complex subunit 4 [Latimeria chalumnae]		lun_asmbl_174000.p1	LIFR	PREDICTED: leukemia inhibitory factor receptor-like [Latimeria chalumnae]
lun_asmbl_200016.p1	CNOT10	LOW QUALITY PROTEIN: CCR4-NOT transcription complex subunit 10 [Rhincodon typus]		lun_asmbl_174389.p1	FAM3A	PREDICTED: protein FAM3D [Latimeria chalumnae]
lun_asmbl_201348.p1	Acp5	PREDICTED: tartrate-resistant acid phosphatase type 5 [Latimeria chalumnae]		lun_asmbl_175327.p1	kiaa2013	PREDICTED: uncharacterized protein KIAA2013 homolog [Latimeria chalumnae]
lun_asmbl_205853.p1	CASC4	PREDICTED: protein CASC4 isoform X2 [Clupea harengus]		lun_asmbl_175545.p1	sgo1	PREDICTED: shugoshin-like 1 [Latimeria chalumnae]
lun_asmbl_208518.p1	KIAA1324	PREDICTED: UPF0577 protein KIAA1324 homolog [Latimeria chalumnae]		lun_asmbl_175598.p1	PLK2	PREDICTED: serine/threonine-protein kinase PLK2 [Lepisosteus oculatus]
lun_asmbl_209907.p1	CPN1	PREDICTED: carboxypeptidase N catalytic chain [Latimeria chalumnae]		lun_asmbl_175623.p1	HDX	PREDICTED: highly divergent homeobox [Latimeria chalumnae]
lun_asmbl_21096.p1	SCARB1	PREDICTED: scavenger receptor class B member 1 isoform X1 [Latimeria chalumnae]		lun_asmbl_176403.p1	Pacsin2	PREDICTED: protein kinase C and casein kinase substrate in neurons protein 2 isoform X3 [Callorhinchus milii]
lun_asmbl_212375.p1	dcun1d3	PREDICTED: DCN1-like protein 3 [Latimeria chalumnae]		lun_asmbl_176558.p1	Sez6	PREDICTED: seizure protein 6 homolog [Callorhinchus milii]
lun_asmbl_212682.p1	PLAA	PREDICTED: phospholipase A-2-activating protein-like [Latimeria chalumnae]		lun_asmbl_177077.p1	Akap2	PREDICTED: A-kinase anchor protein 2 [Latimeria chalumnae]
lun_asmbl_214291.p1	Stx11	PREDICTED: syntaxin-11 [Latimeria chalumnae]		lun_asmbl_177418.p1	CA14	PREDICTED: carbonic anhydrase 14 isoform X1 [Latimeria chalumnae]
lun_asmbl_214501.p1	SDE2	PREDICTED: protein SDE2 homolog [Latimeria chalumnae]		lun_asmbl_177905.p1	PSAT1	PREDICTED: phosphoserine aminotransferase isoform X1 [Latimeria chalumnae]
lun_asmbl_21473.p1	ADAM10	PREDICTED: disintegrin and metalloproteinase domain-containing protein 10 [Lepisosteus oculatus]		lun_asmbl_17802.p1	def6	PREDICTED: differentially expressed in FDCP 6 homolog [Latimeria chalumnae]
lun_asmbl_216833.p1	Cadps2	PREDICTED: calcium-dependent secretion activator 2 isoform X13 [Lepisosteus oculatus]		lun_asmbl_178812.p1	Xylb	PREDICTED: xylulose kinase isoform X2 [Latimeria chalumnae]
lun_asmbl_217264.p1	crispld2	PREDICTED: cysteine-rich secretory protein LCCL domain-containing 2 [Latimeria chalumnae]		lun_asmbl_179054.p1	IL2RG	PREDICTED: cytokine receptor common subunit gamma-like isoform X1 [Callorhinchus milii]
lun_asmbl_217733.p1	STS	PREDICTED: steryl-sulfatase isoform X1 [Latimeria chalumnae]		lun_asmbl_180532.p1	urod	PREDICTED: uroporphyrinogen decarboxylase [Lepisosteus oculatus]
lun_asmbl_219823.p1	DNAJC9	PREDICTED: dnaJ homolog subfamily C member 9 [Latimeria chalumnae]		lun_asmbl_180837.p1.1.5e468b21.pam.p1
lun_asmbl_231552.p1	SLC7A5	PREDICTED: large neutral amino acids transporter small subunit 1 [Pygocentrus nattereri]		lun_asmbl_181935.p1	INHA	PREDICTED: inhibin alpha chain [Latimeria chalumnae]
lun_asmbl_231599.p1	calcrl	PREDICTED: calcitonin gene-related peptide type 1 receptor [Latimeria chalumnae]		lun_asmbl_188905.p1	APBA1	PREDICTED: amyloid beta A4 precursor protein-binding family A member 1 isoform X2 [Latimeria chalumnae]
lun_asmbl_231901.p1	GXYLT1	PREDICTED: glucoside xylosyltransferase 1 isoform X1 [Latimeria chalumnae]		lun_asmbl_189230.p1	IRF2	PREDICTED: interferon regulatory factor 2 isoform X2 [Lepisosteus oculatus]
lun_asmbl_232441.p1	Rabl6	PREDICTED: rab-like protein 6 isoform X3 [Ictalurus punctatus]		lun_asmbl_190448.p1_asmbl_190450.p1	dlc	PREDICTED: delta-like protein 3 isoform X1 [Latimeria chalumnae]
lun_asmbl_233420.p1	ANGEL2	PREDICTED: protein angel homolog 2 isoform X1 [Lepisosteus oculatus]		lun_asmbl_190785.p1	Lyar	PREDICTED: cell growth-regulating nucleolar protein isoform X2 [Latimeria chalumnae]
lun_asmbl_233432.p1	PON2	PREDICTED: serum paraoxonase/arylesterase 2-like [Latimeria chalumnae]		lun_asmbl_19116.p1	drc7	PREDICTED: dynein regulatory complex subunit 7 [Latimeria chalumnae]
lun_asmbl_2504.p1	ALG5	dolichyl-phosphate beta-glucosyltransferase [Amphiprion ocellaris]		lun_asmbl_191202.p1	ZNF518A	PREDICTED: zinc finger protein 518A [Latimeria chalumnae]
lun_asmbl_25288.p1	Map3k8	PREDICTED: mitogen-activated protein kinase kinase kinase 8 isoform X1 [Latimeria chalumnae]		lun_asmbl_191331.p1	CASKIN1	PREDICTED: caskin-2 [Latimeria chalumnae]
lun_asmbl_29225.p1	PRRG1	PREDICTED: transmembrane gamma-carboxyglutamic acid protein 1 [Latimeria chalumnae]		lun_asmbl_191760.p1	NSRP1	PREDICTED: nuclear speckle splicing regulatory protein 1 [Latimeria chalumnae]
lun_asmbl_29933.p1	ACAN	PREDICTED: aggrecan core protein isoform X1 [Lepisosteus oculatus]		lun_asmbl_191775.p1	BLMH	PREDICTED: bleomycin hydrolase [Lepisosteus oculatus]
lun_asmbl_31032.p1	CPT1A	carnitine palmitoyltransferase 1a [Callorhinchus milii]		lun_asmbl_193325.p1	cnnm4	PREDICTED: metal transporter CNNM4 isoform X1 [Latimeria chalumnae]
lun_asmbl_31247.p1	AIFM1	PREDICTED: apoptosis-inducing factor 1, mitochondrial [Latimeria chalumnae]		lun_asmbl_194204.p1	coa7	PREDICTED: cytochrome c oxidase assembly factor 7 [Clupea harengus]
lun_asmbl_31818.p1	Chmp1a	charged multivesicular body protein 1a [Ictalurus punctatus]		lun_asmbl_194835.p1	SPATA5	PREDICTED: spermatogenesis-associated protein 5 isoform X1 [Latimeria chalumnae]
lun_asmbl_32088.p1	fdxr	PREDICTED: NADPH:adrenodoxin oxidoreductase, mitochondrial isoform X1 [Latimeria chalumnae]		lun_asmbl_19522.p1	CHAF1A	PREDICTED: chromatin assembly factor 1 subunit A isoform X1 [Latimeria chalumnae]
lun_asmbl_32849.p1	ilvbl	PREDICTED: acetolactate synthase-like protein [Latimeria chalumnae]		lun_asmbl_196371.p1	SHTN1	PREDICTED: shootin-1 isoform X1 [Latimeria chalumnae]
lun_asmbl_34826.p1	krt18	RecName: Full=Keratin, type I cytoskeletal 18; AltName: Full=Cytokeratin-18; Short=CK-18; AltName: Full=Keratin-18; Short=K18		lun_asmbl_196621.p1	LIPT1	PREDICTED: lipoyltransferase 1, mitochondrial [Latimeria chalumnae]
lun_asmbl_34843.p1_asmbl_34844.p1	MEGF10	PREDICTED: multiple epidermal growth factor-like domains protein 10 isoform X1 [Latimeria chalumnae]		lun_asmbl_197204.p1	C2CD2	hypothetical protein Z043_113877 [Scleropages formosus]
lun_asmbl_37214.p1	EEF1AKNMT	PREDICTED: methyltransferase-like protein 13 isoform X1 [Latimeria chalumnae]		lun_asmbl_197254.p1	TRIM9	PREDICTED: E3 ubiquitin-protein ligase TRIM9 isoform X1 [Latimeria chalumnae]
lun_asmbl_41633.p1	SOCS1	PREDICTED: suppressor of cytokine signaling 1 [Latimeria chalumnae]		lun_asmbl_197570.p1	GAL3ST1	PREDICTED: galactosylceramide sulfotransferase [Latimeria chalumnae]
lun_asmbl_42483.p1	cars2	PREDICTED: probable cysteine--tRNA ligase, mitochondrial isoform X2 [Latimeria chalumnae]		lun_asmbl_197794.p1	FDFT1	PREDICTED: squalene synthase [Latimeria chalumnae]
lun_asmbl_42502.p1	ZC3H6	PREDICTED: zinc finger CCCH domain-containing protein 6 [Latimeria chalumnae]		lun_asmbl_198574.p1	SYNRG	PREDICTED: synergin gamma [Latimeria chalumnae]
lun_asmbl_42525.p1	pxylp1	PREDICTED: 2-phosphoxylose phosphatase 1 [Latimeria chalumnae]		lun_asmbl_200592.p1	EPS15L1	PREDICTED: epidermal growth factor receptor substrate 15-like 1 isoform X3 [Latimeria chalumnae]
lun_asmbl_43239.p1	Dpy19l3	PREDICTED: probable C-mannosyltransferase DPY19L3 isoform X1 [Latimeria chalumnae]		lun_asmbl_201348.p1	Acp5	PREDICTED: tartrate-resistant acid phosphatase type 5 [Latimeria chalumnae]
lun_asmbl_44161.p1	Myh10	myosin-10 isoform X2 [Oncorhynchus mykiss]		lun_asmbl_203867.p1	TXNDC16	PREDICTED: thioredoxin domain-containing protein 16 isoform X1 [Latimeria chalumnae]
lun_asmbl_45388.p1	Rpgrip1l	PREDICTED: protein fantom isoform X1 [Latimeria chalumnae]		lun_asmbl_205874.p1	APEH	acylamino-acid-releasing enzyme-like [Scleropages formosus]
lun_asmbl_45791.p1	Sos2	PREDICTED: son of sevenless homolog 2 [Latimeria chalumnae]		lun_asmbl_206021.p1	CP	PREDICTED: ceruloplasmin isoform X1 [Latimeria chalumnae]
lun_asmbl_49980.p1	AKR1A1	PREDICTED: alcohol dehydrogenase [NADP(+)] [Latimeria chalumnae]		lun_asmbl_208518.p1	KIAA1324	PREDICTED: UPF0577 protein KIAA1324 homolog [Latimeria chalumnae]
lun_asmbl_50509.p1	DDX42	PREDICTED: ATP-dependent RNA helicase DDX42 isoform X1 [Latimeria chalumnae]		lun_asmbl_209764.p1	-	-
lun_asmbl_51169.p1	Slc6a1	PREDICTED: sodium- and chloride-dependent GABA transporter 1 [Lepisosteus oculatus]		lun_asmbl_212144.p1	Jarid2	PREDICTED: protein Jumonji isoform X2 [Callorhinchus milii]
lun_asmbl_51531.p1	Esyt2	PREDICTED: extended synaptotagmin-2 isoform X2 [Latimeria chalumnae]		lun_asmbl_212375.p1	dcun1d3	PREDICTED: DCN1-like protein 3 [Latimeria chalumnae]
lun_asmbl_53084.p1	Rufy1	PREDICTED: RUN and FYVE domain-containing protein 1 [Latimeria chalumnae]		lun_asmbl_213236.p1	Rad54l2	PREDICTED: helicase ARIP4 isoform X2 [Callorhinchus milii]
lun_asmbl_53377.p1	ccdc102a	PREDICTED: coiled-coil domain-containing protein 102A-like [Callorhinchus milii]		lun_asmbl_213630.p1	KMT2E	PREDICTED: histone-lysine N-methyltransferase 2E isoform X2 [Latimeria chalumnae]
lun_asmbl_54317.p1	DNER	PREDICTED: delta and Notch-like epidermal growth factor-related receptor [Latimeria chalumnae]		lun_asmbl_213731.p1	Krt42	PREDICTED: keratin, type I cytoskeletal 42-like [Latimeria chalumnae]
lun_asmbl_55446.p1	cnpy3	PREDICTED: protein canopy homolog 3 [Callorhinchus milii]		lun_asmbl_214484.p1	TMEM63A	PREDICTED: CSC1-like protein 2 [Lepisosteus oculatus]
lun_asmbl_55684.p1	SPATA20	PREDICTED: spermatogenesis-associated protein 20 [Latimeria chalumnae]		lun_asmbl_214608.p1	ITA	PREDICTED: baculoviral IAP repeat-containing protein 2 [Latimeria chalumnae]
lun_asmbl_56059.p1	UTP14A	PREDICTED: U3 small nucleolar RNA-associated protein 14 homolog A [Latimeria chalumnae]		lun_asmbl_214696.p1	MYF6	PREDICTED: myogenic factor 6 isoform X1 [Latimeria chalumnae]
lun_asmbl_57331.p1	TRNT1	PREDICTED: CCA tRNA nucleotidyltransferase 1, mitochondrial isoform X1 [Latimeria chalumnae]		lun_asmbl_214877.p1	lap3	PREDICTED: cytosol aminopeptidase [Latimeria chalumnae]
lun_asmbl_57427.p1	OGFOD1	PREDICTED: prolyl 3-hydroxylase OGFOD1 isoform X2 [Latimeria chalumnae]		lun_asmbl_215353.p1	CEMIP2	PREDICTED: transmembrane protein 2-like [Latimeria chalumnae]
lun_asmbl_60312.p1	CDS2	PREDICTED: phosphatidate cytidylyltransferase 2 [Latimeria chalumnae]		lun_asmbl_217019.p1	STXBP1	PREDICTED: syntaxin-binding protein 1 isoform X2 [Latimeria chalumnae]
lun_asmbl_60707.p1	pgam5	PREDICTED: serine/threonine-protein phosphatase PGAM5, mitochondrial isoform X1 [Latimeria chalumnae]		lun_asmbl_217270.p1	USP10	PREDICTED: ubiquitin carboxyl-terminal hydrolase 10 [Latimeria chalumnae]
lun_asmbl_61353.p1	LCMT1	PREDICTED: leucine carboxyl methyltransferase 1 isoform X1 [Latimeria chalumnae]		lun_asmbl_220571.p1	ISG20L2	PREDICTED: interferon-stimulated 20 kDa exonuclease-like 2 isoform X1 [Latimeria chalumnae]
lun_asmbl_61920.p1	abr	PREDICTED: active breakpoint cluster region-related protein isoform X2 [Lepisosteus oculatus]		lun_asmbl_221501.p1	Riok3	PREDICTED: serine/threonine-protein kinase RIO3 [Latimeria chalumnae]
lun_asmbl_62178.p1	Dlst	PREDICTED: dihydrolipoyllysine-residue succinyltransferase component of 2-oxoglutarate dehydrogenase complex, mitochondrial [Lepisosteus oculatus]		lun_asmbl_222338.p1	Ttc17	PREDICTED: tetratricopeptide repeat protein 17 [Latimeria chalumnae]
lun_asmbl_62234.p1	ADAP1	PREDICTED: arf-GAP with dual PH domain-containing protein 1-like [Latimeria chalumnae]		lun_asmbl_223224.p1	ANXA1	PREDICTED: annexin A1 [Lepisosteus oculatus]
lun_asmbl_6421.p1	Eef1akmt2	PREDICTED: protein-lysine N-methyltransferase METTL10 [Latimeria chalumnae]		lun_asmbl_224092.p1	DAG1	PREDICTED: dystroglycan [Latimeria chalumnae]
lun_asmbl_64636.p1	DIMT1	PREDICTED: probable dimethyladenosine transferase [Lepisosteus oculatus]		lun_asmbl_224600.p1	oaf	PREDICTED: out at first protein homolog [Latimeria chalumnae]
lun_asmbl_6540.p1	vsx1	PREDICTED: visual system homeobox 1 [Latimeria chalumnae]		lun_asmbl_225311.p1	AASDH	PREDICTED: acyl-CoA synthetase family member 4 [Latimeria chalumnae]
lun_asmbl_66430.p1	CCN2	PREDICTED: connective tissue growth factor-like [Latimeria chalumnae]		lun_asmbl_226169.p1	Efnb3	PREDICTED: ephrin-B3 [Clupea harengus]
lun_asmbl_67102.p1	Mon1b	PREDICTED: vacuolar fusion protein MON1 homolog A-like [Latimeria chalumnae]		lun_asmbl_229432.p1	NCOR1	PREDICTED: nuclear receptor corepressor 1 isoform X13 [Latimeria chalumnae]
				lun_asmbl_230386.p1	nol6	nucleolar protein 6 [Rhincodon typus]
				lun_asmbl_231344.p1	GBF1	PREDICTED: Golgi-specific brefeldin A-resistance guanine nucleotide exchange factor 1 isoform X4 [Latimeria chalumnae]
				lun_asmbl_23240.p1	narfl	cytosolic Fe-S cluster assembly factor NARFL [Rhincodon typus]
				lun_asmbl_23267.p1	Sqstm1	PREDICTED: sequestosome-1 [Latimeria chalumnae]
				lun_asmbl_233504.p1	AQP12B	PREDICTED: aquaporin-12-like [Callorhinchus milii]
				lun_asmbl_23521.p1	MAD2L1	PREDICTED: mitotic spindle assembly checkpoint protein MAD2A [Latimeria chalumnae]
				lun_asmbl_23804.p1	Adam11	PREDICTED: disintegrin and metalloproteinase domain-containing protein 11 [Latimeria chalumnae]
				lun_asmbl_24102.p1	UBE3C	PREDICTED: ubiquitin-protein ligase E3C isoform X1 [Latimeria chalumnae]
				lun_asmbl_24904.p1	SNAPC1	PREDICTED: snRNA-activating protein complex subunit 1 [Latimeria chalumnae]
				lun_asmbl_25790.p1	PAG1	PREDICTED: phosphoprotein associated with glycosphingolipid-enriched microdomains 1 [Latimeria chalumnae]
				lun_asmbl_2611.p1	SLC45A1	PREDICTED: proton-associated sugar transporter A [Latimeria chalumnae]
				lun_asmbl_26220.p1	TXNDC11	PREDICTED: thioredoxin domain-containing protein 11 [Callorhinchus milii]
				lun_asmbl_26415.p1	PLCXD1	PREDICTED: PI-PLC X domain-containing protein 1 isoform X1 [Latimeria chalumnae]
				lun_asmbl_29981.p1	Espl1	PREDICTED: separin [Latimeria chalumnae]
				lun_asmbl_30233.p1	Nlrx1	PREDICTED: NLR family member X1 [Latimeria chalumnae]
				lun_asmbl_32352.p1	RILPL1	RILP-like protein 1 [Salmo salar]
				lun_asmbl_34262.p1	CDK2	PREDICTED: cyclin-dependent kinase 2 [Ictalurus punctatus]
				lun_asmbl_34843.p1_asmbl_34844.p1	MEGF10	PREDICTED: multiple epidermal growth factor-like domains protein 10 isoform X1 [Latimeria chalumnae]
				lun_asmbl_35727.p1	MTMR9	PREDICTED: myotubularin-related protein 9 [Callorhinchus milii]
				lun_asmbl_36824.p1	-	PREDICTED: riboflavin-binding protein-like isoform X1 [Lepisosteus oculatus]
				lun_asmbl_37247.p1	PTRH2	hypothetical protein cypCar_00016022 [Cyprinus carpio]
				lun_asmbl_38830.p1	BCL9	PREDICTED: B-cell CLL/lymphoma 9 protein [Latimeria chalumnae]
				lun_asmbl_38982.p1	amotl2a	PREDICTED: angiomotin-like protein 2 [Callorhinchus milii]
				lun_asmbl_41118.p1	TRIP11	PREDICTED: thyroid receptor-interacting protein 11 isoform X1 [Latimeria chalumnae]
				lun_asmbl_42432.p1	PLEKHM3	pleckstrin homology domain-containing family M member 3 isoform X2 [Paramormyrops kingsleyae]
				lun_asmbl_42483.p1	cars2	PREDICTED: probable cysteine--tRNA ligase, mitochondrial isoform X2 [Latimeria chalumnae]
				lun_asmbl_43150.p1	RAB8A	PREDICTED: ras-related protein Rab-8A [Lepisosteus oculatus]
				lun_asmbl_44798.p1	SBF2	PREDICTED: myotubularin-related protein 13 [Latimeria chalumnae]
				lun_asmbl_45388.p1	Rpgrip1l	PREDICTED: protein fantom isoform X1 [Latimeria chalumnae]
				lun_asmbl_45533.p1	egr2b	PREDICTED: E3 SUMO-protein ligase EGR2 [Lepisosteus oculatus]
				lun_asmbl_48705.p1	LRRC34	PREDICTED: leucine-rich repeat-containing protein 34 isoform X1 [Lepisosteus oculatus]
				lun_asmbl_49539.p1	exoc8	exocyst complex component 8 [Paramormyrops kingsleyae]
				lun_asmbl_50441.p1	CTSO	PREDICTED: cathepsin O [Latimeria chalumnae]
				lun_asmbl_50505.p1	PTH1R	PREDICTED: parathyroid hormone/parathyroid hormone-related peptide receptor-like [Latimeria chalumnae]
				lun_asmbl_51373.p1	Serbp1	PREDICTED: plasminogen activator inhibitor 1 RNA-binding protein isoform X2 [Lepisosteus oculatus]
				lun_asmbl_52379.p1	SLAIN2	SLAIN motif-containing protein 2 [Rhincodon typus]
				lun_asmbl_52484.p1	RHAG	rhesus blood group-associated glycoprotein [Protopterus annectens]
				lun_asmbl_52697.p1	Tmem204	PREDICTED: transmembrane protein 204 [Latimeria chalumnae]
				lun_asmbl_53084.p1	Rufy1	PREDICTED: RUN and FYVE domain-containing protein 1 [Latimeria chalumnae]
				lun_asmbl_53377.p1	ccdc102a	PREDICTED: coiled-coil domain-containing protein 102A-like [Callorhinchus milii]
				lun_asmbl_53537.p1	FBXO8	PREDICTED: F-box only protein 8 [Latimeria chalumnae]
				lun_asmbl_54317.p1	DNER	PREDICTED: delta and Notch-like epidermal growth factor-related receptor [Latimeria chalumnae]
				lun_asmbl_54618.p1	RECQL	ATP-dependent DNA helicase Q1 [Rhincodon typus]
				lun_asmbl_55675.p1	Eif5b	PREDICTED: eukaryotic translation initiation factor 5B [Latimeria chalumnae]
				lun_asmbl_55684.p1	SPATA20	PREDICTED: spermatogenesis-associated protein 20 [Latimeria chalumnae]
				lun_asmbl_55781.p1	PPA1	PREDICTED: inorganic pyrophosphatase-like [Lates calcarifer]
				lun_asmbl_56059.p1	UTP14A	PREDICTED: U3 small nucleolar RNA-associated protein 14 homolog A [Latimeria chalumnae]
				lun_asmbl_56252.p1	USP36	PREDICTED: ubiquitin carboxyl-terminal hydrolase 36 [Latimeria chalumnae]
				lun_asmbl_56335.p1	SLC24A4	PREDICTED: sodium/potassium/calcium exchanger 4 isoform X2 [Lepisosteus oculatus]
				lun_asmbl_57331.p1	TRNT1	PREDICTED: CCA tRNA nucleotidyltransferase 1, mitochondrial isoform X1 [Latimeria chalumnae]
				lun_asmbl_57510.p1	GTSE1	PREDICTED: G2 and S phase-expressed protein 1 isoform X1 [Latimeria chalumnae]
				lun_asmbl_57773.p1	OBI1	PREDICTED: RING finger protein 219 [Callorhinchus milii]
				lun_asmbl_58170.p1	Ptx3	PREDICTED: pentraxin-related protein PTX3 isoform X2 [Latimeria chalumnae]
				lun_asmbl_58232.p1	mmp13	PREDICTED: collagenase 3-like [Latimeria chalumnae]
				lun_asmbl_58993.p1	SOAT1	PREDICTED: sterol O-acyltransferase 1 isoform X1 [Lepisosteus oculatus]
				lun_asmbl_60171.p1	dph2	PREDICTED: diphthamide biosynthesis protein 2 isoform X1 [Callorhinchus milii]
				lun_asmbl_60970.p1	NHLRC3	PREDICTED: NHL repeat-containing protein 3 [Callorhinchus milii]
				lun_asmbl_61381.p1	EZH2	PREDICTED: histone-lysine N-methyltransferase EZH2 isoform X3 [Lepisosteus oculatus]
				lun_asmbl_61920.p1	abr	PREDICTED: active breakpoint cluster region-related protein isoform X2 [Lepisosteus oculatus]
				lun_asmbl_62234.p1	ADAP1	PREDICTED: arf-GAP with dual PH domain-containing protein 1-like [Latimeria chalumnae]
				lun_asmbl_64276.p1	SMG7	PREDICTED: protein SMG7 isoform X4 [Lepisosteus oculatus]
				lun_asmbl_64502.p1	DCN	PREDICTED: decorin [Latimeria chalumnae]
				lun_asmbl_65670.p1	ROCK1	rho-associated protein kinase 1-like isoform X2 [Oncorhynchus tshawytscha]
				lun_asmbl_65925.p1	PPM1K	PREDICTED: protein phosphatase 1K, mitochondrial isoform X1 [Latimeria chalumnae]
				lun_asmbl_66430.p1	CCN2	PREDICTED: connective tissue growth factor-like [Latimeria chalumnae]
				lun_asmbl_66885.p1	TMEM181	PREDICTED: transmembrane protein 181 isoform X3 [Lepisosteus oculatus]
				lun_asmbl_70666.p1	Apaf1	PREDICTED: apoptotic protease-activating factor 1 isoform X2 [Latimeria chalumnae]
				lun_asmbl_70922.p1	ASNSD1	PREDICTED: asparagine synthetase domain-containing protein 1 isoform X1 [Latimeria chalumnae]
				lun_asmbl_72388.p1	MAN1A1	PREDICTED: mannosyl-oligosaccharide 1,2-alpha-mannosidase IA isoform X2 [Lepisosteus oculatus]
				lun_asmbl_7271.p1	SLC30A1	PREDICTED: zinc transporter 1 [Latimeria chalumnae]
				lun_asmbl_72864.p1	ZNF704	PREDICTED: zinc finger protein 704 [Latimeria chalumnae]
				lun_asmbl_74051.p1	THBS2	PREDICTED: thrombospondin-2 [Lepisosteus oculatus]
				lun_asmbl_75318.p1	Dus1l	PREDICTED: tRNA-dihydrouridine(16/17) synthase [NAD(P)(+)]-like isoform X1 [Latimeria chalumnae]
				lun_asmbl_75511.p1	NBR1	PREDICTED: next to BRCA1 gene 1 protein isoform X1 [Latimeria chalumnae]
				lun_asmbl_75929.p1	NICN1	PREDICTED: nicolin-1 [Latimeria chalumnae]
				lun_asmbl_78776.p1	pld3	PREDICTED: phospholipase D3 [Latimeria chalumnae]
				lun_asmbl_80007.p1	SETX	PREDICTED: probable helicase senataxin, partial [Latimeria chalumnae]
				lun_asmbl_80640.p1	FBH1	PREDICTED: F-box DNA helicase 1 isoform X1 [Lepisosteus oculatus]
				lun_asmbl_81305.p1	B4GALT3	PREDICTED: beta-1,4-galactosyltransferase 3-like [Lepisosteus oculatus]
				lun_asmbl_81465.p1	smc1a	hypothetical protein cypCar_00024168 [Cyprinus carpio]
				lun_asmbl_83739.p1	Trpm4	PREDICTED: transient receptor potential cation channel subfamily M member 4-like [Latimeria chalumnae]
				lun_asmbl_84315.p1	MASTL	PREDICTED: serine/threonine-protein kinase greatwall [Latimeria chalumnae]
				lun_asmbl_84944.p1	ANAPC2	PREDICTED: anaphase-promoting complex subunit 2 [Latimeria chalumnae]
				lun_asmbl_85237.p1	FGL1	PREDICTED: fibrinogen-like protein 1 [Latimeria chalumnae]
				lun_asmbl_86211.p1	FUBP3	PREDICTED: far upstream element-binding protein 3 isoform X3 [Latimeria chalumnae]
				lun_asmbl_87230.p1	fbxo43	PREDICTED: F-box only protein 43 [Latimeria chalumnae]
				lun_asmbl_87399.p1	HABP2	PREDICTED: hyaluronan-binding protein 2 [Latimeria chalumnae]
				lun_asmbl_88122.p1	Il1r1	PREDICTED: interleukin-1 receptor type 1-like [Latimeria chalumnae]
				lun_asmbl_90784.p1	FREM1	PREDICTED: FRAS1-related extracellular matrix protein 1-like [Latimeria chalumnae]
				lun_asmbl_91455.p1	C2cd4c	PREDICTED: C2 calcium-dependent domain-containing protein 4C-like [Lepisosteus oculatus]
				lun_asmbl_92689.p1	Taf5	PREDICTED: transcription initiation factor TFIID subunit 5 [Lepisosteus oculatus]
				lun_asmbl_92754.p1	ROR2	PREDICTED: tyrosine-protein kinase transmembrane receptor ROR2 isoform X2 [Lepisosteus oculatus]
				lun_asmbl_92865.p1_asmbl_92866.p1	C3	PREDICTED: complement C3 [Latimeria chalumnae]
				lun_asmbl_94111.p1	TOPORS	PREDICTED: E3 ubiquitin-protein ligase Topors isoform X2 [Latimeria chalumnae]
				lun_asmbl_94371.p1	Faah	PREDICTED: fatty-acid amide hydrolase 1 [Callorhinchus milii]
				lun_asmbl_94564.p1	Hells	PREDICTED: lymphoid-specific helicase isoform X1 [Latimeria chalumnae]
				lun_asmbl_95234.p1	pdxdc1	PREDICTED: pyridoxal-dependent decarboxylase domain-containing protein 1 [Latimeria chalumnae]
				lun_asmbl_95264.p1	RRN3	PREDICTED: RNA polymerase I-specific transcription initiation factor RRN3 [Latimeria chalumnae]
				lun_asmbl_96690.p1	UACA	PREDICTED: uveal autoantigen with coiled-coil domains and ankyrin repeats [Latimeria chalumnae]
				lun_asmbl_96836.p1	LRRC45	PREDICTED: leucine-rich repeat-containing protein 45 [Callorhinchus milii]
				lun_asmbl_99529.p1	VIPAS39	PREDICTED: spermatogenesis-defective protein 39 homolog isoform X2 [Lepisosteus oculatus]

## Sheet: functional clustering model1
2. Functional clustering by the DAVID and Ingenuitiy softwares for genes identified for model 1
Results DAVID Functional Annotation Tool
Category	Term	Count	%	PValue	Genes	List Total	Pop Hits	Pop Total	Fold Enrichment	Benjamini
UP_TISSUE	Liver	28	22.5806	0.000351003	GGT1, SLC7A5, CPN1, GCH1, CDS2, AKR1A1, FGA, SPR, SCARB1, SCARB2, MYSM1, DLG1, PAOX, CSTF3, STS, CTSZ, ADAM10, NF2, CNPY3, FDXR, EDAR, CPT1A, GNS, KRT18, PON2, MYH10, CBS, SEL1L	117	2222	18912	2.03688	0.0399054
UP_TISSUE	Trachea	10	8.06452	0.000602736	CADPS2, MATN1, TIRAP, TBC1D4, CALCRL, DPY19L3, MYSM1, CPT1A, SLC30A7, DDX42	117	384	18912	4.2094	0.0343649
UP_TISSUE	Osteosarcoma	3	2.41935	0.0311086	RB1CC1, VIM, DNAJC2	117	45	18912	10.7761	0.705351
UP_TISSUE	Epithelium	25	20.1613	0.0561503	GPAT4, STAM2, VIM, NAA15, ESYT2, SLC7A5, HADHA, CDS2, DROSHA, RB1CC1, TBC1D4, CHD1, AATF, DNAJC2, DLG1, DDX42, ADAM9, CSTF3, NF2, RABL6, KRT18, KDM2B, SDE2, MYH10, TRIT1	117	2816	18912	1.43502	0.812853
UP_TISSUE	Fibroblast	4	3.22581	0.0638853	CHMP1A, KDM2B, GABRB3, VIM	117	149	18912	4.33936	0.783811
KEGG_PATHWAY	hsa01130:Biosynthesis of antibiotics	6	4.83871	0.0303513	DLST, PGP, AKR1A1, HADHA, PDHB, CBS	58	212	6879	3.3567	0.98236
KEGG_PATHWAY	hsa01200:Carbon metabolism	4	3.22581	0.0666813	DLST, PGP, HADHA, PDHB	58	113	6879	4.19835	0.989112
KEGG_PATHWAY	hsa01100:Metabolic pathways	16	12.9032	0.0676582	DLST, GPAT4, ALG5, GGT1, CHPF2, HADHA, PDHB, GCH1, CDS2, GNS, CEPT1, PGP, AKR1A1, SPR, TRIT1, CBS	58	1219	6879	1.55673	0.95307
KEGG_PATHWAY	hsa00310:Lysine degradation	3	2.41935	0.0687351	DLST, HADHA, KMT5A	58	52	6879	6.84251	0.902916
GOTERM_MF_DIRECT	GO:0008237~metallopeptidase activity	4	3.22581	0.0187178	CHMP1A, ADAM10, MYSM1, ADAM9	118	81	16881	7.06466	0.996737
GOTERM_MF_DIRECT	GO:0016791~phosphatase activity	3	2.41935	0.0313026	PPM1F, PGAM5, PXYLP1	118	40	16881	10.7294	0.991918
GOTERM_MF_DIRECT	GO:0035252~UDP-xylosyltransferase activity	2	1.6129	0.0408772	GXYLT1, LARGE2	118	6	16881	47.6864	0.985233
GOTERM_MF_DIRECT	GO:0016491~oxidoreductase activity	5	4.03226	0.0504896	RNLS, PAOX, AKR1A1, AIFM1, FDXR	118	200	16881	3.57648	0.980248
GOTERM_MF_DIRECT	GO:0005201~extracellular matrix structural constituent	3	2.41935	0.0787356	FBLN1, MATN1, ACAN	118	67	16881	6.40564	0.993055
GOTERM_MF_DIRECT	GO:0004033~aldo-keto reductase (NADP) activity	2	1.6129	0.0991067	AKR1A1, SPR	118	15	16881	19.0746	0.99486
GOTERM_MF_DIRECT	GO:0008484~sulfuric ester hydrolase activity	2	1.6129	0.0991067	GNS, STS	118	15	16881	19.0746	0.99486
GOTERM_BP_DIRECT	GO:0034612~response to tumor necrosis factor	3	2.41935	0.0125859	ADAM10, ADAM9, GCH1	116	25	16792	17.371	0.999937
GOTERM_BP_DIRECT	GO:0021592~fourth ventricle development	2	1.6129	0.0136505	KDM2B, MYH10	116	2	16792	144.759	0.994755
GOTERM_BP_DIRECT	GO:0021678~third ventricle development	2	1.6129	0.0204063	KDM2B, MYH10	116	3	16792	96.5057	0.994755
GOTERM_BP_DIRECT	GO:0051088~PMA-inducible membrane protein ectodomain proteolysis	2	1.6129	0.0204063	ADAM10, ADAM9	116	3	16792	96.5057	0.994755
GOTERM_BP_DIRECT	GO:0032648~regulation of interferon-beta production	2	1.6129	0.0271163	TIRAP, TRAF3	116	4	16792	72.3793	0.994756
GOTERM_BP_DIRECT	GO:0072378~blood coagulation, fibrin clot formation	2	1.6129	0.0271163	FBLN1, FGA	116	4	16792	72.3793	0.994756
GOTERM_BP_DIRECT	GO:0019344~cysteine biosynthetic process	2	1.6129	0.0271163	GGT1, CBS	116	4	16792	72.3793	0.994756
GOTERM_BP_DIRECT	GO:0061157~mRNA destabilization	2	1.6129	0.0403998	CNOT6L, HNRNPR	116	6	16792	48.2529	0.998166
GOTERM_BP_DIRECT	GO:0000301~retrograde transport, vesicle recycling within Golgi	2	1.6129	0.0403998	COG4, COG1	116	6	16792	48.2529	0.998166
GOTERM_BP_DIRECT	GO:0030198~extracellular matrix organization	5	4.03226	0.0458124	FBLN1, FGA, CRISPLD2, MATN1, ACAN	116	196	16792	3.69282	0.997449
GOTERM_CC_DIRECT	GO:0070062~extracellular exosome	31	25	0.00479709	TWSG1, VIM, GGT1, SLC7A5, PDHB, PLAA, AKR1A1, FGA, CRISPLD2, ACOT11, TBC1D4, SPR, SCARB1, SLC25A1, SCARB2, SLC30A7, ADAM9, DLG1, DLST, CTSZ, ADAM10, ERLIN2, GNS, FBLN1, CHMP1A, KRT18, NAPEPLD, ARF4, RHOT2, SPG11, MYH10	122	2811	18224	1.64735	0.5812
GOTERM_CC_DIRECT	GO:0005730~nucleolus	13	10.4839	0.0115984	NF2, THUMPD3, HNRNPR, DIMT1, DROSHA, KDM2B, KRT18, TDP2, NOP16, SPATA2, AATF, PUM3, SPG11	122	857	18224	2.26593	0.652083
GOTERM_CC_DIRECT	GO:0005764~lysosome	6	4.83871	0.0174906	GNS, STS, CTSZ, PON2, CALCRL, SCARB2	122	226	18224	3.96576	0.655135
GOTERM_CC_DIRECT	GO:0043231~intracellular membrane-bounded organelle	9	7.25806	0.0326029	STS, CTSZ, SALL4, ADAM10, CADPS2, NOP16, STAM2, SCARB1, SLC7A5	122	558	18224	2.40931	0.77684
GOTERM_CC_DIRECT	GO:0031012~extracellular matrix	6	4.83871	0.0475439	FBLN1, ARF4, VIM, ACAN, MMP15, HADHA	122	296	18224	3.02791	0.82853
GOTERM_CC_DIRECT	GO:0016020~membrane	22	17.7419	0.0546928	DLST, GPAT4, STS, ADAM10, SLC6A1, NF2, CNOT10, NAA15, ALG5, CHPF2, ESYT2, SLC7A5, CPT1A, CDS2, CCNB2, ARF4, RHOT2, ILVBL, SCARB2, CALCRL, SLC30A7, DDX42	122	2200	18224	1.49377	0.816719
GOTERM_CC_DIRECT	GO:0005577~fibrinogen complex	2	1.6129	0.0582061	FBLN1, FGA	122	9	18224	33.1949	0.787884
GOTERM_CC_DIRECT	GO:0031965~nuclear membrane	5	4.03226	0.0664052	CEPT1, RB1CC1, PRICKLE2, DNAJC2, GCH1	122	229	18224	3.26151	0.788732
GOTERM_CC_DIRECT	GO:0017119~Golgi transport complex	2	1.6129	0.0829848	COG4, COG1	122	13	18224	22.9811	0.824874
GOTERM_CC_DIRECT	GO:0005737~cytoplasm	43	34.6774	0.0858999	STAM2, VIM, TIRAP, NAA15, LRRCC1, ANGEL2, SLC7A5, GCH1, DIMT1, PLAA, CNOT6L, RB1CC1, DNAJC9, ACOT11, MAP3K8, SPATA2, TBC1D4, CHD1, SPR, AATF, SCARB1, DNAJC2, EIF2B4, KMT5A, SLC30A7, DLG1, DDX42, ADAM10, NF2, RABL6, SOCS1, ERLIN2, THUMPD3, OGFOD1, KRT18, SALL4, NAPEPLD, TDP2, PRICKLE2, SPG11, MON1B, MYH10, CBS	122	5222	18224	1.23003	0.803217
Results Ingenuity Knowledge Base (Genes Only)
canonical pathways	-LOG(Pvalue)	%	Genes
Tetrahydrobiopterin Biosynthesis II	3.96	0.667	GCH1,SPR
Tetrahydrobiopterin Biosynthesis I	3.96	0.667	GCH1,SPR
Choline Biosynthesis III	2.44	0.133	CEPT1,NAPEPLD
IL-2 Signaling	2.21	0.0492	IL2RG,SOCS1,SOS2
CDP-diacylglycerol Biosynthesis I	2.19	0.1	CDS2,GPAT4
Phosphatidylglycerol Biosynthesis II (Non-plastidic)	2.11	0.0909	CDS2,GPAT4
Cysteine Biosynthesis III (mammalia)	2.03	0.0833	CBS/CBSL,EEF1AKMT2
Axonal Guidance Signaling	2.02	0.0165	ADAM10,ADAM9,CHMP1A,MMP15,MYSM1,PLCG2,SOS2,SRGAP2
Integrin Signaling	2.01	0.0235	ARF4,PLCG2,RHOT2,SOS2,TSPAN7
Erythropoietin Signaling	1.95	0.0395	PLCG2,SOCS1,SOS2

## Sheet: functional clustering model2
2. Functional clustering by the DAVID and Ingenuitiy softwares for genes identified for model 2
Results DAVID Functional Annotation Tool
Category	Term	Count	%	PValue	Genes	List Total	Pop Hits	Pop Total	Fold Enrichment	Benjamini
UP_TISSUE	Epithelium	62	24.5059	3.7019e-05	NRBP1, ARID4A, SHTN1, EZH2, EIF5B, EPS15L1, NSRP1, ZNF518A, LATS1, GTSE1, SETX, ESF1, GBF1, EVI5, PACSIN2, USP10, MASTL, NOL6, ANAPC2, ZNF592, STIM1, ESPL1, TOPORS, CDK2, GRB10, TMEM181, SERBP1, SH3KBP1, AKAP2, MAP3K11, KMT2E, IL1R1, CCDC18, EXOC8, ADAMTS16, ENPP4, AFAP1L2, PDXDC1, SQSTM1, PPP1R12A, USP36, TRIP11, NUDC, BCL9, PRPF40A, MSH6, RAB8A, OSBPL8, SMG7, ANXA1, SAMHD1, CASC3, SH3BP4, UACA,…	249	2816	18912	1.67223	0.00553756
UP_TISSUE	Bone marrow	23	9.09091	0.00178438	MRPS27, ZNF592, SMG7, ESPL1, UBE3C, NSRP1, RHAG, PDXDC1, TRNT1, GRB10, MAP3K4, MAD2L1, GBF1, CEP57, NBR1, COA7, WWC3, DUSP16, USP10, CP, SMC1A, LIPT1, HELLS	249	845	18912	2.06733	0.125364
UP_TISSUE	Liver	41	16.2055	0.0233326	KMT2E, FMOD, CCDC18, IL1R1, C3, TFR2, UNC93A, EIF5B, DCN, SMUG1, GTSE1, FDFT1, MAP3K4, PPP1R12A, USP10, IL2RG, ITIH2, MTMR9, FGL1, LIPT1, CTBS, OMA1, AASDH, PRPF40A, PLD3, ELP2, ROCK1, STIM1, F7, RHAG, C8A, LAP3, APEH, ITGA6, SBF2, FAAH, SLC25A39, CP, AKAP2, XYLB, MAP3K11	249	2222	18912	1.40145	0.692861
UP_TISSUE	Uterus endothel	3	1.18577	0.0361599	OSBPL8, SERBP1, SMC1A	249	23	18912	9.90676	0.748703
UP_TISSUE	Fibroblast	6	2.37154	0.0467368	SH3BP4, ABR, SMC1A, THBS2, TRIP11, GALNT14	249	149	18912	3.05846	0.762105
UP_TISSUE	Brain	122	48.2213	0.057758	SPATA20, NRBP1, SHTN1, EIF5B, KIAA1324, NSRP1, MEGF10, SETX, SLC2A6, PACSIN2, BRINP3, PAG1, PLD3, CASKIN1, ANAPC2, ZNF592, EFNB3, PTPRF, ROCK1, POLG, ISG20L2, GRB10, CCR7, MAD2L1, RIOK3, SERBP1, C2CD4C, ROR2, SDCBP, SLC25A39, AKAP2, IL1R1, ENPP4, TMEM63A, ACP5, AFAP1L2, ADAP1, PDXDC1, RILPL1, PPP1R16B, KIAA2013, B3GNT4, CCDC102A, DUSP16, SEC23IP, FBXO8, HELLS, TAF1, RAB8A, B4GALT3, OSBPL8, TAF5, …	249	8256	18912	1.12235	0.774025
UP_TISSUE	T-cell	9	3.55731	0.0777537	IL1R1, RASGRP1, PLCG2, SH3KBP1, PPP1R12A, SAMHD1, IRF2, EPS15L1, APAF1	249	338	18912	2.02239	0.82351
UP_TISSUE	Ovary	18	7.11462	0.0868634	ANAPC2, ADAM11, B4GALT3, ELP2, UNC93A, SMUG1, HDAC5, KIAA2013, NBR1, AAMP, USP10, ODF2, DCUN1D3, CHAF1A, NCOR1, FBXO8, ANGPT4, GALNT14	249	904	18912	1.51231	0.818011
Category	Term	Count	%	PValue	Genes	List Total	Pop Hits	Pop Total	Fold Enrichment	Benjamini
KEGG_PATHWAY	hsa04114:Oocyte meiosis	7	2.7668	0.00592079	ANAPC2, MAD2L1, SGO1, FBXO43, ESPL1, SMC1A, CDK2	103	111	6879	4.21176	0.592085
KEGG_PATHWAY	hsa04110:Cell cycle	6	2.37154	0.0365821	ANAPC2, MAD2L1, ESPL1, SMC1A, CDC25A, CDK2	103	124	6879	3.2316	0.94002
KEGG_PATHWAY	hsa00601:Glycosphingolipid biosynthesis - lacto and neolacto series	3	1.18577	0.0561843	B4GALT3, B3GNT4, ST8SIA1	103	26	6879	7.70612	0.945551
GOTERM_MF_DIRECT	GO:0042169~SH2 domain binding	4	1.58103	0.00727885	SQSTM1, DAG1, AFAP1L2, PAG1	234	29	16881	9.95049	0.965535
GOTERM_MF_DIRECT	GO:0005515~protein binding	140	55.336	0.0111788	NRBP1, SHTN1, EIF5B, NSRP1, SETX, S1PR2, MAP3K4, GBF1, PACSIN2, PAG1, PLD3, CASKIN1, ZNF592, ROCK1, POLG, LIFR, STIM1, ESPL1, F7, ISG20L2, SCYL3, DCLRE1C, GRB10, MAD2L1, SGO1, RIOK3, SERBP1, NBR1, ROR2, SDCBP, IL1R1, CCDC90B, PTH1R, DAG1, PTRH2, ADAP1, PPP1R16B, SLC30A1, GFM1, DRC7, SEC23IP, NUDC, HELLS, ANGPTL4, PRPF40A, MRC1, MRPS27, TAF1, RAB8A, PYROXD2, TAF5, SMG7, RPGRIP1L, CASC3, HDAC5, APE…	234	8785	16881	1.14966	0.925072
GOTERM_MF_DIRECT	GO:0004674~protein serine/threonine kinase activity	11	4.34783	0.0365522	TAF1, NRBP1, ROCK1, PLK2, SGK3, RIOK3, SQSTM1, MASTL, LATS1, CDK2, MAP3K11	234	376	16881	2.11051	0.996727
GOTERM_MF_DIRECT	GO:0008242~omega peptidase activity	2	0.790514	0.040841	APEH, GGH	234	3	16881	48.094	0.991817
GOTERM_MF_DIRECT	GO:0003824~catalytic activity	7	2.7668	0.0465569	PLD3, SPATA20, PPM1K, ESPL1, DUS1L, AASDH, PDXDC1	234	188	16881	2.6861	0.98767
GOTERM_MF_DIRECT	GO:0098641~cadherin binding involved in cell-cell adhesion	9	3.55731	0.0484895	ITGA6, SHTN1, PACSIN2, SERBP1, ANXA1, SDCBP, EPS15L1, NUDC, PDXDC1	234	290	16881	2.23886	0.978049
GOTERM_MF_DIRECT	GO:0016301~kinase activity	8	3.16206	0.0502174	TAF1, PACSIN2, NTRK2, SH3KBP1, MASTL, SCYL3, CDK2, MAP3K11	234	241	16881	2.39472	0.966396
GOTERM_MF_DIRECT	GO:0004197~cysteine-type endopeptidase activity	4	1.58103	0.052089	BLMH, CTSO, ESPL1, USP10	234	61	16881	4.73056	0.954161
GOTERM_MF_DIRECT	GO:0005524~ATP binding	29	11.4625	0.0600726	NRBP1, NLRX1, LATS1, SETX, MAP3K4, MASTL, SPATA5, HELLS, AASDH, TRPM4, TAF1, MSH6, ROCK1, SGK3, SCYL3, DARS2, CDK2, TRNT1, RECQL, PLK2, RIOK3, NTRK2, ROR2, RAD54L2, CARS2, APAF1, SMC1A, XYLB, MAP3K11	234	1495	16881	1.39939	0.958137
GOTERM_MF_DIRECT	GO:0001948~glycoprotein binding	4	1.58103	0.060777	SELP, TFR2, SDCBP, F7	234	65	16881	4.43945	0.944456
GOTERM_CC_DIRECT	GO:0005813~centrosome	15	5.92885	0.00203868	RAB8A, RPGRIP1L, LRRC45, ESPL1, TUBGCP2, CDK2, RILPL1, PLK2, CEP57, SGO1, SLAIN2, PPP1R12A, ODF2, MASTL, MAP3K11	247	426	18224	2.59794	0.441006
GOTERM_CC_DIRECT	GO:0005654~nucleoplasm	55	21.7391	0.00324367	NRBP1, ARID4A, EZH2, GTSE1, SETX, ESF1, RRN3, PACSIN2, USP10, MASTL, NOL6, TRPM4, ANAPC2, SNAPC1, STXBP1, ISG20L2, CDK2, LAP3, DCLRE1C, RECQL, SGO1, UROD, SRGAP2, KMT2E, DAG1, SMUG1, RILPL1, CEP57, SQSTM1, DUSP16, PPP1R12A, NUDC, BCL9, PRPF40A, MYF6, SELP, MSH6, TAF1, PCIF1, JARID2, TAF5, ANXA1, LRRC45, SAMHD1, CASC3, TUBGCP2, CDC25A, HDAC5, TRNT1, PHF1, ANXA11, IRF2, UTP14A, SMC1A, NCOR1	247	2784	18224	1.45761	0.370591
GOTERM_CC_DIRECT	GO:0000922~spindle pole	7	2.7668	0.00362527	MAD2L1, RMDN2, SGO1, ODF2, TOPORS, TUBGCP2, LATS1	247	109	18224	4.73825	0.291798
GOTERM_CC_DIRECT	GO:0005829~cytosol	62	24.5059	0.00561742	NRBP1, EIF5B, DPH2, LATS1, GTSE1, GSR, GBF1, EVI5, PACSIN2, WWC3, DUS1L, TRPM4, ANAPC2, C2CD2, SGK3, ROCK1, STXBP1, ESPL1, CDK2, GRB10, BLMH, MAD2L1, RIOK3, SGO1, NBR1, SH3KBP1, SDCBP, UROD, XYLB, SRGAP2, EXOC8, DAG1, ASNSD1, ACP5, PTRH2, RILPL1, CEP57, SQSTM1, RASGRP1, DUSP16, PPP1R12A, ODF2, SEC23IP, NUDC, APBA1, RAB8A, ABR, SMG7, GGH, RPGRIP1L, CASC3, TUBGCP2, CDC25A, PPA1, APEH, PLK2, NTRK2, …	247	3315	18224	1.37992	0.330597
GOTERM_CC_DIRECT	GO:0035098~ESC/E(Z) complex	3	1.18577	0.0192259	PHF1, JARID2, EZH2	247	16	18224	13.834	0.669302
GOTERM_CC_DIRECT	GO:0005737~cytoplasm	86	33.9921	0.0248058	CHIA, SHTN1, VIPAS39, EZH2, EIF5B, SETX, FUBP3, MAP3K4, SLC24A4, PACSIN2, TRIM9, USP10, MASTL, CASKIN1, SYNRG, ELP2, STXBP1, ESPL1, SCYL3, INHA, DARS2, MAN1A1, CDK2, LAP3, RECQL, GRB10, BLMH, SGO1, SERBP1, SH3KBP1, AAMP, SDCBP, UROD, XYLB, MAP3K11, SRGAP2, KMT2E, EXOC8, ZMYND10, PTH1R, DAG1, AFAP1L2, UBE3C, DCN, MACC1, ADAP1, RILPL1, CEP57, SLC30A1, SQSTM1, DUSP16, PPP1R12A, DRC7, MTMR9, SEC23IP,…	247	5222	18224	1.21509	0.696731
GOTERM_CC_DIRECT	GO:0005794~Golgi apparatus	20	7.90514	0.0252753	TRPM4, MSH6, B4GALT3, SYNRG, ST8SIA1, KIAA1324, SCYL3, MAN1A1, PDXDC1, HDAC5, GBF1, CEP57, EVI5, LPCAT1, SLC30A1, RASGRP1, TRIP11, GAL3ST1, APBA1, BCL9	247	863	18224	1.70988	0.647355
GOTERM_CC_DIRECT	GO:0000407~pre-autophagosomal structure	3	1.18577	0.0266817	SQSTM1, NBR1, ZFYVE1	247	19	18224	11.6497	0.618424
GOTERM_CC_DIRECT	GO:0005856~cytoskeleton	11	4.34783	0.0292875	UACA, ROCK1, PACSIN2, DEF6, TRIM9, FAAH, DAG1, SH3KBP1, SDCBP, DRC7, TRIP11	247	371	18224	2.18759	0.609876
GOTERM_CC_DIRECT	GO:0005913~cell-cell adherens junction	10	3.95257	0.0317795	ITGA6, SHTN1, PACSIN2, SERBP1, DAG1, ANXA1, SDCBP, EPS15L1, NUDC, PDXDC1	247	323	18224	2.28425	0.601648
GOTERM_BP_DIRECT	GO:0000086~G2/M transition of mitotic cell cycle	8	3.16206	0.00255751	RAB8A, CEP57, PPP1R12A, ODF2, MASTL, LATS1, CDC25A, CDK2	227	137	16792	4.31962	0.959382
GOTERM_BP_DIRECT	GO:0051301~cell division	13	5.13834	0.00287553	ANAPC2, MAD2L1, EVI5, SGO1, ANXA11, MASTL, SMC1A, LATS1, NUDC, CDC25A, HELLS, CDK2, PRPF40A	227	350	16792	2.74759	0.834905
GOTERM_BP_DIRECT	GO:0000070~mitotic sister chromatid segregation	4	1.58103	0.00444651	MAD2L1, CEP57, ESPL1, SMC1A	227	25	16792	11.8358	0.844067
GOTERM_BP_DIRECT	GO:0006897~endocytosis	7	2.7668	0.0113554	SH3BP4, SYNRG, ZFYVE9, DNER, SH3KBP1, RUFY1, EPS15L1	227	139	16792	3.72529	0.971892
GOTERM_BP_DIRECT	GO:0007265~Ras protein signal transduction	5	1.97628	0.014664	SHTN1, PLK2, RASGRP1, SDCBP, CDK2	227	70	16792	5.28383	0.97518
GOTERM_BP_DIRECT	GO:0007067~mitotic nuclear division	9	3.55731	0.0195047	ANAPC2, SGO1, PPP1R12A, MASTL, LATS1, NUDC, CDC25A, HELLS, CDK2	227	248	16792	2.68452	0.983542
GOTERM_BP_DIRECT	GO:0046847~filopodium assembly	3	1.18577	0.0214732	S1PR2, ITGA6, SRGAP2	227	17	16792	13.0542	0.979336
GOTERM_BP_DIRECT	GO:0006508~proteolysis	13	5.13834	0.0385999	ADAM11, C3, ADAMTS16, GGH, ESPL1, MMP13, LAP3, APEH, BLMH, CTSO, ZFYVE9, CELA2A, HABP2	227	500	16792	1.92331	0.997879
GOTERM_BP_DIRECT	GO:0007126~meiotic nuclear division	3	1.18577	0.0409869	SMC1A, TUBGCP2, CDK2	227	24	16792	9.2467	0.997024
GOTERM_BP_DIRECT	GO:0042327~positive regulation of phosphorylation	3	1.18577	0.0441643	GRB10, ITGA6, SDCBP	227	25	16792	8.87683	0.996485
Results Ingenuity Knowledge Base (Genes Only)
Upstream Regulator	p-value of overlap	Target molecules in dataset	Mechanistic Network
beta-estradiol	2.5e-06	ACP5,ANXA1,APAF1,APBA1,ARID4A,C3,C8orf44-SGK3/SGK3,CCN2,CDC25A,CDK2,CEMIP2,CHAF1A,CP,DCN,EZH2,F7,FAAH,FDFT1,FMOD,GRB10,GSR,HDAC5,IL1R1,INHA,ITIH2,KMT2E,MACC1,MAD2L1,MRC1,NCOR1,Pakap,PLK2,PPM1K,PPP1R12A,PSAT1,PTH1R,PTX3,RASGRP1,ROCK1,SELP,SEZ6,SQSTM1,ST8SIA1,STXBP1,TRNT1	CHUK,ESR2,NFKBIA,PGR,beta-estradiol,progesterone
CDKN2A	1.13e-05	APAF1,C3,CCN2,CCR7,CDC25A,CDK2,CHAF1A,EZH2,GTSE1,IL2RG,MAD2L1,MRC1,PTX3	CDKN2A,E2f,IL6,NFKBIA,Rb
levodopa	1.89e-05	C2CD4C,EPS15L1,FAAH,FAM3A,GRB10,LYAR,NCOR1,OMA1,Pakap,PLCG2,PLK2,RAB8A,RASGRP1,RILPL1,SEZ6,SLC2A6,STXBP1,TTC17,UBE3C,ZNF704
mir-185	0.000116	FDFT1,NTRK2,STIM1
WT1	0.000148	ANXA11,CCN2,FDFT1,GRB10,GSR,INHA,NTRK2,ROCK1,SQSTM1,STIM1
LDB1	0.000179	ANXA1,BCL9,C8orf44-SGK3/SGK3,GRB10,GTSE1,JARID2,NLRX1,PAG1,PLCG2,RASGRP1,SQSTM1
LMO2	0.000185	ANXA1,BCL9,C8orf44-SGK3/SGK3,GRB10,GTSE1,JARID2,NLRX1,PAG1,PLCG2,RASGRP1,SQSTM1
PC-SPES	0.00046	ANXA1,CDK2,DAG1,FDFT1,IRF2,MAD2L1
AGN194204	0.000513	ANGPTL4,ANXA11,DCN,EZH2,FDFT1,LIFR,MAD2L1,MAN1A1,STIM1
GDF9	0.000574	CCN2,INHA,ITGA6,PTX3
canonical pathways	-LOG(Pvalue)	%	Genes
3-phosphoinositide Degradation	3.8	0.0516	ACP5,CDC25A,DUSP16,MTMR9,PPM1K,PPP1R12A,PPP1R16B,PTPRF
Superpathway of Inositol Phosphate Compounds	3.79	0.0455	ACP5,CDC25A,DUSP16,MTMR9,PLCG2,PPM1K,PPP1R12A,PPP1R16B,PTPRF
3-phosphoinositide Biosynthesis	3.62	0.0485	ACP5,CDC25A,DUSP16,MTMR9,PPM1K,PPP1R12A,PPP1R16B,PTPRF
Mitotic Roles of Polo-Like Kinase	2.39	0.0606	ANAPC2,CDC25A,ESPL1,PLK2
Lipoate Salvage and Modification	2.01	1	LIPT1
Glutamate Removal from Folates	2.01	1	GGH
STAT3 Pathway	1.96	0.037	CDC25A,IL1R1,IL2RG,MAP3K11,NTRK2
GADD45 Signaling	1.83	0.105	CDK2,MAP3K4
CD27 Signaling in Lymphocytes	1.81	0.0566	APAF1,MAP3K11,MAP3K4
Lipoate Biosynthesis and Incorporation II	1.71	0.5	LIPT1
Epoxysqualene Biosynthesis	1.71	0.5	FDFT1
PD-1, PD-L1 cancer immunotherapy pathway	1.68	0.0377	CDK2,IL2RG,LATS1,RASGRP1
Autophagy	1.65	0.0492	CTSO,NBR1,SQSTM1
HGF Signaling	1.61	0.036	CDK2,MAP3K11,MAP3K4,PLCG2
NGF Signaling	1.58	0.0351	MAP3K11,MAP3K4,PLCG2,ROCK1
Estrogen-mediated S-phase Entry	1.57	0.0769	CDC25A,CDK2
