# Supplementary material for: Giant lungfish genome elucidates the conquest of land by vertebrates
Source: Nature. 2021 Jan 18;590(7845):284–9. doi: 10.1038/s41586-021-03198-8 (PMC7875771; doi:10.1038/s41586-021-03198-8)
Supplement: Supplementary file 13 — Numbers of gene families that are significantly expanded or contracted in lungfish and other vertebrates. Results are from analyses using the CAFE program, version 4. Numbers are given for each branch of the phylogeny depicted in Figure 1. [file 41586_2021_3198_MOESM13_ESM.xlsx]

## Sheet: 工作表1
Supplementaray Table 10. Numbers of gene families that were significanly expanded or contracted on each branch.
Branch ID	Description	number of significanly expanded gene family	number of significanly contract gene family
Anolis carolinensis		34	11
Gallus gallus		19	35
1	ancestor of Anolis carolinensis and Gallus gallus	1	3
Homo sapiens		109	6
3	ancestor of Homo sapiens and 1	5	17
Ambystoma mexicanum		73	14
Xenopus laevis		120	14
7	ancestor of Ambystoma mexicanum and Xenopus laevis	41	4
5	ancestor of 7 and 3	20	12
Neoceratodus forsteri		107	24
9	ancestor of Neoceratodus forsteri and 5	2	1
Latimeria chalumnae		40	12
11	ancestor of Latimeria chalumnae and 9	1	4
Danio rerio		119	11
Lepisosteus oculatus		18	26
15	ancestor of Danio rerio and Lepisosteus oculatus	38	9
13	ancestor of 15 and 11	0	6
Callorhinchus milii		33	43
