# Supplementary material for: Giant lungfish genome elucidates the conquest of land by vertebrates
Source: Nature. 2021 Jan 18;590(7845):284–9. doi: 10.1038/s41586-021-03198-8 (PMC7875771; doi:10.1038/s41586-021-03198-8)
Supplement: Supplementary file 14 — Gene family dynamics in lungfish and other vertebrates. The spreadsheet has the following sections: (1) Gene families that were significantly (p<0.01) expanded or contracted in the lungfish branch. (2) Gene families that were significantly (p<0.01) expanded or contracted on ancestral and terminal branches in 10 vertebrate species. [file 41586_2021_3198_MOESM14_ESM.xlsx]

## Sheet: lungfish
1. Gene families that were significantly (p<0.01) expanded or contracted on the lungfish branch
*axo: axolotol; coe: coelacanth; chi: chicken; ele: elephant shark; fro: frog; gar: spotted gar; hum: human; liz: lizard; lun: lungfish; zeb: zebrafish
*branches given as numbers are ancestral branches as indicated in Supplementary Table X
*BH2S: best balst hit in SwissProt database; BH2N: best blast hit in NR database (only vertebrata included)
ID	dynamic	in branch	p value	chi	ele	lun	axo	coe	fro	gar	hum	liz	zeb	*BH2S	*BH2N
10163	expand	lun	3.53551e-05	7	2	23	15	1	12	1	15	8	30	LOC526789//H4C4//H4C2//H4-16//H4C11	uncharacterized protein LOC101952834 [Chrysemys picta bellii]
10164	expand	lun	0.001321	0	4	5	1	0	3	0	0	0	1	LOC526789//H4C4//H4C2//H4-16//H4C11	PREDICTED: histone H4-like [Pygocentrus nattereri]
10307	expand	lun	6.42662e-07	4	3	20	7	3	20	4	2	1	9	Hes5	hypothetical protein CIB84_002769 [Bambusicola thoracicus]
10376	expand	lun	0.00119995	0	1	7	3	2	0	0	0	1	3	ATP8B2	phospholipid-transporting ATPase ID isoform X3 [Danio rerio]
10485	expand	lun	2.51692e-08	5	2	31	13	10	16	3	10	13	9	Sult1c1	PREDICTED: sulfotransferase 1C2-like [Xenopus laevis]
10640	expand	lun	3.00375e-10	0	1	18	0	2	0	2	0	0	1	-	PREDICTED: cathepsin L1-like isoform X1 [Austrofundulus limnaeus]
11504	expand	lun	0.0080234	3	1	9	6	3	10	2	5	2	1	Ifitm10	PREDICTED: interferon-induced transmembrane protein 10 [Anolis carolinensis]
1163	expand	lun	1.94604e-07	0	1	11	4	1	0	1	0	1	2	KLHL2	PREDICTED: kelch-like protein 2 [Callorhinchus milii]
12176	expand	lun	8.46792e-07	0	1	10	4	1	0	1	0	0	0	DOCK1	PREDICTED: dedicator of cytokinesis protein 1-like [Callorhinchus milii]
12207	expand	lun	0.00283771	0	3	8	2	0	5	0	3	0	10	-	uncharacterized protein LOC567537 [Danio rerio]
12265	expand	lun	4.47225e-08	0	1	12	1	1	2	1	1	2	0	NACA	PREDICTED: nascent polypeptide-associated complex subunit alpha, muscle-specific form isoform X1 [Xenopus laevis]
1261	expand	lun	6.97675e-05	0	1	7	0	0	7	1	0	0	1	MAP4K5	mitogen-activated protein kinase kinase kinase kinase 5-like [Danio rerio]
12684	expand	lun	0.00119995	0	4	7	4	0	1	0	1	1	1	-	PREDICTED: lymphocyte antigen 6 complex locus protein G6d [Anolis carolinensis]
12728	expand	lun	0.000303584	0	1	6	0	0	0	0	0	0	6	-	uncharacterized protein si:dkey-6e2.2 isoform X1 [Danio rerio]
13236	expand	lun	8.33008e-08	0	1	14	1	0	1	8	0	0	6	-	PREDICTED: uncharacterized protein LOC106705774 [Latimeria chalumnae]
13416	expand	lun	0.00920924	2	1	7	2	2	5	3	3	2	15	Tnni1	troponin I4b, tandem duplicate 2 [Danio rerio]
13597	expand	lun	5.35626e-06	1	1	11	4	1	1	2	2	0	0	NMRAL1	PREDICTED: nmrA-like family domain-containing protein 1 [Latimeria chalumnae]
14028	expand	lun	3.6847e-06	1	1	9	1	1	0	0	0	0	0	ZGRF1	protein ZGRF1 isoform X3 [Phascolarctos cinereus]
14240	expand	lun	6.97675e-05	1	1	7	0	1	0	3	0	0	0	GRN	PREDICTED: granulins-like [Latimeria chalumnae]
14406	expand	lun	4.94955e-05	3	1	13	5	2	7	3	3	5	6	Tpm3	PREDICTED: tropomyosin beta chain isoform X3 [Melopsittacus undulatus]
14441	expand	lun	0.00574816	0	2	4	0	0	8	0	0	0	0	-	PREDICTED: uncharacterized protein LOC108704742 [Xenopus laevis]
147	expand	lun	8.23957e-05	1	1	9	3	2	2	1	3	1	7	RBM4B	RNA binding motif protein 14 [Danio rerio]
15049	expand	lun	0.00119995	1	1	7	1	4	0	0	0	0	3	FMN2	PREDICTED: formin-2 [Cuculus canorus]
1576	expand	lun	2.11213e-05	1	1	10	1	0	2	1	1	2	2	ANKRD29	PREDICTED: ankyrin repeat domain-containing protein 29-like [Xenopus laevis]
1579	expand	lun	2.11213e-05	1	1	10	1	1	4	1	1	2	2	-	PREDICTED: death-associated protein kinase 1-like [Latimeria chalumnae]
16239	expand	lun	3.6827e-07	1	1	15	4	2	4	2	3	2	1	PSAP	prosaposin-like isoform X1 [Chrysemys picta bellii]
1717	expand	lun	1.94604e-07	0	1	11	11	0	4	1	0	0	1	h2ax	PREDICTED: uncharacterized protein LOC106906734 [Poecilia mexicana]
17257	expand	lun	0.00119995	1	1	7	0	1	3	1	5	1	2	NXF1	nuclear RNA export factor 1 [Danio rerio]
175	expand	lun	5.35626e-06	1	1	11	2	1	2	1	9	1	1	RBMY1J//RBMY1F	RNA-binding motif protein, Y chromosome, family 1 member F/J isoform 1 [Homo sapiens]
1767	expand	lun	0.000242986	13	1	10	10	0	0	5	0	0	0	CD163L1	PREDICTED: scavenger receptor cysteine-rich domain-containing protein SCART1-like isoform X1 [Gallus gallus]
1780	expand	lun	0.00574816	0	1	4	0	0	4	0	3	0	0	F13B	PREDICTED: coagulation factor XIII B chain-like [Xenopus laevis]
1797	expand	lun	1.67627e-08	1	1	23	7	5	0	12	3	0	15	-	PREDICTED: lectin-like [Latimeria chalumnae]
1892	expand	lun	6.97675e-05	0	1	7	1	0	0	1	2	1	0	SPEGNB	SPEG isoform 24, partial [Pongo abelii]
1950	expand	lun	0.0080234	3	1	9	1	6	3	2	1	4	6	EPHB2	ephrin type-B receptor 2 isoform 4 precursor [Homo sapiens]
2000	expand	lun	0.0044378	0	1	6	3	2	1	0	0	3	2	Gucy2f	PREDICTED: retinal guanylyl cyclase 2-like isoform X1 [Lepisosteus oculatus]
20486	expand	lun	1.60335e-05	1	1	8	0	0	2	1	1	1	0	BCAS1	PREDICTED: breast carcinoma-amplified sequence 1 isoform X1 [Lepisosteus oculatus]
2258	expand	lun	7.73055e-05	6	1	22	17	10	15	7	8	9	14	actg1.S	PREDICTED: LOW QUALITY PROTEIN: actin, cytoplasmic 2 [Equus przewalskii]
2459	expand	lun	0.000286485	11	1	28	5	15	12	8	98	10	23	-	Major histocompatibility complex class II beta chain BLB1, (similar to HLA class II, D beta chain) precursor [Gallus gallus]
248	expand	lun	0.00182551	2	1	13	6	7	6	2	6	34	3	BCAN	chondroitin sulfate proteoglycan 2 [Danio rerio]
2506	expand	lun	0.00574816	0	1	4	4	0	0	0	0	0	0	-	RecName: Full=Zinc-binding protein A33
2533	expand	lun	0.00250102	0	34	25	36	22	0	3	11	12	0	Trim39	PREDICTED: zinc finger protein RFP-like [Chlamydotis macqueenii]
2570	expand	lun	4.47225e-08	0	8	12	0	0	0	0	0	0	0	-	PREDICTED: zinc-binding protein A33-like isoform X2 [Callorhinchus milii]
2873	expand	lun	1.34637e-06	0	5	12	3	1	0	0	0	0	0	X-element\ORF2	rna-directed dna polymerase from mobile element jockey-like [Limosa lapponica baueri]
3099	expand	lun	6.97675e-05	0	1	7	2	0	0	0	0	0	1	Sh2b1	PREDICTED: SH2B adapter protein 1 [Latimeria chalumnae]
3169	expand	lun	0.00182551	0	17	13	2	3	1	5	18	3	2	-	PREDICTED: uncharacterized protein LOC107077209 [Lepisosteus oculatus]
3182	expand	lun	0.0044378	0	1	6	4	3	0	0	0	0	3	-	hypothetical protein XELAEV_18006276mg [Xenopus laevis]
322	expand	lun	0.000303584	0	1	6	2	0	0	0	0	0	0	MASP1	PREDICTED: mannan-binding lectin serine protease 1 isoform X3 [Latimeria chalumnae]
3241	expand	lun	0.0044378	6	2	6	0	1	0	0	8	0	1	Mog	BG10 [Gallus gallus]
3455	expand	lun	1.60335e-05	0	1	8	1	0	0	0	0	0	0	vwa2	PREDICTED: von Willebrand factor A domain-containing protein 2 [Latimeria chalumnae]
3473	expand	lun	0.00574816	0	1	4	4	0	0	3	0	0	0	PTPRH	PREDICTED: receptor-type tyrosine-protein phosphatase H-like, partial [Callorhinchus milii]
3500	expand	lun	0.00574816	2	3	4	6	0	0	1	0	0	0	MARCO	Macrophage receptor MARCO [Struthio camelus australis]
380	expand	lun	6.97675e-05	0	1	7	1	1	1	0	4	1	2	Crb1	PREDICTED: protein crumbs homolog 2 isoform X2 [Anolis carolinensis]
381	expand	lun	1.60335e-05	1	1	8	0	0	1	0	0	0	0	Celsr2	PREDICTED: cadherin EGF LAG seven-pass G-type receptor 2 [Latimeria chalumnae]
3824	expand	lun	0.000303584	0	1	6	4	0	1	2	0	0	0	Taar1	PREDICTED: trace amine-associated receptor 1-like [Callorhinchus milii]
3942	expand	lun	1.02778e-08	0	1	13	1	0	0	0	0	1	1	Dsg2	PREDICTED: desmoglein-2-like isoform X3 [Latimeria chalumnae]
3992	expand	lun	3.00375e-10	2	1	18	1	2	0	0	1	0	3	LRP1B	PREDICTED: low-density lipoprotein receptor-related protein 1B-like [Latimeria chalumnae]
415	expand	lun	0.001321	0	1	5	3	0	0	1	0	0	0	SCUBE2	PREDICTED: signal peptide, CUB and EGF-like domain-containing protein 1 [Nanorana parkeri]
4238	expand	lun	0.00250102	11	1	25	26	4	42	9	13	41	12	CYP2G1	Cytochrome P450 2G1, partial [Chaetura pelagica]
4258	expand	lun	5.35626e-06	0	2	11	7	0	1	1	0	1	0	Cyp2d3	PREDICTED: cytochrome P450 2D15-like [Callorhinchus milii]
4260	expand	lun	0.00574816	0	1	4	4	1	1	1	0	4	1	CYP2C20	PREDICTED: cytochrome P450 2J6-like [Nanorana parkeri]
4261	expand	lun	3.6847e-06	0	1	9	1	0	1	1	0	0	0	Cyp46a1	cholesterol 24-hydroxylase isoform X2 [Chrysemys picta bellii]
4274	expand	lun	0.001321	0	1	5	14	0	0	1	0	4	0	Cyp1b1	cytochrome P450 1B1-like [Boleophthalmus pectinirostris]
44	expand	lun	9.20944e-08	1	1	25	10	3	26	6	4	6	19	Fcn2	PREDICTED: ficolin-2 isoform X4 [Gallus gallus]
4588	expand	lun	8.46792e-07	1	1	10	1	1	1	0	1	0	1	ZNF414	PREDICTED: zinc finger protein 414 isoform X1 [Gallus gallus]
4775	expand	lun	6.97675e-05	0	1	7	2	0	0	0	2	0	0	HNRNPL	heterogeneous nuclear ribonucleoprotein L2 [Camelus ferus]
5149	expand	lun	6.84857e-05	3	1	11	1	0	5	1	3	3	3	PCBP3	PREDICTED: poly(rC)-binding protein 3 isoform X9 [Callorhinchus milii]
5188	expand	lun	0.00182551	4	1	13	5	9	11	4	7	3	7	GBP2	PREDICTED: guanylate-binding protein 1-like isoform X8 [Crocodylus porosus]
5202	expand	lun	1.46969e-18	2	1	34	6	1	3	2	3	3	6	UBC	ubiquitin C [Homo sapiens]
5218	expand	lun	0.000303584	2	1	6	0	0	0	1	0	0	0	AKR1D1	PREDICTED: 3-oxo-5-beta-steroid 4-dehydrogenase-like [Callorhinchus milii]
5390	expand	lun	0.00360421	1	1	11	5	5	10	3	8	3	7	Lgals9	PREDICTED: galectin-9 [Xenopus laevis]
5613	expand	lun	0.00182551	2	2	13	6	8	5	9	4	1	10	ZP1	PREDICTED: LOW QUALITY PROTEIN: zona pellucida sperm-binding protein 1 [Anolis carolinensis]
5614	expand	lun	1.2886e-14	2	2	34	5	5	3	6	1	2	8	ZP3	zone pellucid C protein, partial [Cynops pyrrhogaster]
5650	expand	lun	0.000303584	2	1	6	5	0	0	1	0	1	0	Tecta	PREDICTED: alpha-tectorin-like [Latimeria chalumnae]
5652	expand	lun	0.000317148	1	1	8	5	1	4	3	0	1	1	VWF	PREDICTED: von Willebrand factor [Latimeria chalumnae]
5776	expand	lun	2.11213e-05	0	1	10	1	2	1	2	0	4	1	Sema6d	PREDICTED: semaphorin-6C [Anolis carolinensis]
5789	expand	lun	0.001321	0	3	5	0	0	0	0	0	2	0	SEMA7A	PREDICTED: semaphorin-7A-like, partial [Callorhinchus milii]
6479	expand	lun	6.84857e-05	0	1	11	3	3	1	5	0	1	10	ASTL	PREDICTED: low choriolytic enzyme-like [Lepisosteus oculatus]
650	expand	lun	0.00360421	5	1	11	4	2	5	3	4	10	6	Sdr16c5	short chain dehydrogenase/reductase family 16C, member 5 [Gallus gallus]
658	expand	lun	0.00896391	3	1	10	5	5	6	2	10	4	5	Hsd17b10	hypothetical protein CIB84_015748, partial [Bambusicola thoracicus]
674	expand	lun	7.29382e-11	1	1	19	1	2	3	2	1	1	2	fabG	PREDICTED: 3-oxoacyl-[acyl-carrier-protein] reductase FabG-like [Latimeria chalumnae]
7154	expand	lun	0.000303584	3	1	6	3	0	0	1	0	0	1	KIF20B	PREDICTED: kinesin-like protein KIF20B [Latimeria chalumnae]
7157	expand	lun	3.6847e-06	1	1	9	1	0	0	2	0	0	0	KIF20A	PREDICTED: kinesin-like protein KIF20A [Lepisosteus oculatus]
7183	expand	lun	6.97675e-05	1	1	7	4	0	1	0	0	1	2	unc-15	myosin-16-like [Danio rerio]
7207	expand	lun	6.97675e-05	0	1	7	7	0	0	4	0	0	0	Vmn2r1	PREDICTED: vomeronasal type-2 receptor 26-like [Xenopus laevis]
7214	expand	lun	0.00119995	0	1	7	7	2	9	2	0	0	0	Vmn2r26	PREDICTED: vomeronasal type-2 receptor 26-like isoform X1 [Latimeria chalumnae]
7215	expand	lun	9.99226e-20	0	2	49	21	7	62	8	0	3	0	Vmn2r26	PREDICTED: vomeronasal type-2 receptor 26-like [Xenopus laevis]
7299	expand	lun	6.97675e-05	0	1	7	2	0	2	0	0	0	2	ADCY6	PREDICTED: adenylate cyclase type 6 isoform X1 [Lepisosteus oculatus]
7488	expand	lun	0.000303584	0	1	6	4	0	8	0	0	0	0	-	PREDICTED: uncharacterized protein LOC108704189 [Xenopus laevis]
773	expand	lun	1.51408e-12	0	1	19	0	0	0	0	0	0	0	P2RX7	PREDICTED: P2X purinoceptor 7-like [Cyprinus carpio]
804	expand	lun	7.53261e-08	5	26	30	9	9	0	12	8	13	1	TRIM27	PREDICTED: zinc finger protein RFP-like [Anolis carolinensis]
807	expand	lun	1.68077e-09	6	1	85	166	16	107	9	53	181	20	ZNF646	PREDICTED: zinc finger protein 646-like [Xenopus laevis]
812	expand	lun	1.8265e-53	0	9	90	1	0	0	0	0	0	0	TRIM27	PREDICTED: zinc finger protein RFP-like [Alligator sinensis]
8535	expand	lun	1.60335e-05	1	1	8	1	0	0	0	0	1	0	Abcb9	PREDICTED: antigen peptide transporter 1 [Latimeria chalumnae]
8536	expand	lun	0.00283771	1	2	8	2	3	3	1	18	2	5	TAP2	PREDICTED: LOW QUALITY PROTEIN: antigen peptide transporter 2 [Cebus capucinus imitator]
8537	expand	lun	1.02778e-08	0	1	13	3	2	0	0	0	0	0	Abcc3	PREDICTED: canalicular multispecific organic anion transporter 2 [Latimeria chalumnae]
8542	expand	lun	0.000303584	1	1	6	2	1	0	1	0	0	0	ABCG2	PREDICTED: ATP-binding cassette sub-family G member 2-like [Lepisosteus oculatus]
8549	expand	lun	8.46792e-07	2	1	10	0	0	1	1	0	1	0	ABCA2	ATP-binding cassette sub-family A member 2, partial [Rhincodon typus]
8772	expand	lun	6.97675e-05	1	1	7	0	0	2	0	0	1	0	FLNC	PREDICTED: LOW QUALITY PROTEIN: filamin-C, partial [Anolis carolinensis]
8779	expand	lun	8.23957e-05	2	1	9	1	1	0	1	5	2	7	-	PREDICTED: interferon alpha-inducible protein 27-like protein 2A isoform X1 [Anolis carolinensis]
8830	expand	lun	0.000303584	0	1	6	0	0	2	0	0	1	0	MYO1G	PREDICTED: unconventional myosin-Ig, partial [Anolis carolinensis]
8843	expand	lun	0.00574816	0	1	4	5	1	0	0	0	0	0	MYO18B	Myosin-XVIIIb [Chelonia mydas]
8844	expand	lun	0.001321	0	1	5	3	0	0	2	0	1	3	MYH11	PREDICTED: myosin-11, partial [Lepisosteus oculatus]
9295	expand	lun	1.60335e-05	1	1	8	1	2	0	0	0	0	0	DNAH3	PREDICTED: dynein heavy chain 3, axonemal [Callorhinchus milii]
9299	expand	lun	8.46792e-07	0	1	10	1	1	0	0	0	0	0	DNAH9	PREDICTED: dynein heavy chain 9, axonemal isoform X1 [Lepisosteus oculatus]
9752	expand	lun	6.97675e-05	0	1	7	0	2	0	0	0	1	1	NR1I3	PREDICTED: nuclear receptor subfamily 1 group I member 3 isoform X1 [Anolis carolinensis]
9802	expand	lun	1.60335e-05	1	1	8	1	1	2	1	0	2	0	KRT7	Keratin, type II cytoskeletal 75, partial [Aptenodytes forsteri]
9975	expand	lun	0.0044378	1	1	6	2	2	7	0	2	2	4	SPNS1	PREDICTED: protein spinster homolog 1 isoform X1 [Pan paniscus]
12661	contract	lun	0.00376532	7	4	1	5	6	10	5	4	7	19	Art5	PREDICTED: ecto-ADP-ribosyltransferase 5 isoform X2 [Coturnix japonica]
1716	contract	lun	0.00298205	12	1	2	17	4	21	0	21	12	31	HIST1H2AA	PREDICTED: histone H2A-beta, sperm-like [Gallus gallus]
1722	contract	lun	0.00124379	10	1	3	19	9	22	2	24	8	35	LOC100334559//h2bc1//zgc:114046//LOC100334869//si:ch211-113a14.28//LOC100329560//LOC100329290	PREDICTED: uncharacterized protein LOC105061668 [Camelus bactrianus]
1763	contract	lun	0.00399552	3	2	0	2	10	1	7	5	4	12	DMBT1	PREDICTED: deleted in malignant brain tumors 1 protein isoform X9 [Homo sapiens]
2319	contract	lun	0.00679493	11	1	2	7	5	22	7	10	6	23	Myh8	PREDICTED: myosin-4-like [Xenopus laevis]
2601	contract	lun	0.00399552	0	2	0	3	40	4	2	5	12	2	ZBED5	zinc finger BED domain-containing protein 5 [Homo sapiens]
2677	contract	lun	0.000824763	5	1	0	6	5	12	5	6	5	8	KCNA4	PREDICTED: potassium voltage-gated channel subfamily A member 4 [Xenopus laevis]
2719	contract	lun	0.00399552	7	1	0	6	2	9	3	7	6	6	Scn8a	PREDICTED: LOW QUALITY PROTEIN: sodium channel protein type 8 subunit alpha-like [Xenopus laevis]
284	contract	lun	8.38398e-05	0	1	1	13	5	33	19	16	10	25	PRSS36	uncharacterized protein LOC554458 isoform X1 [Danio rerio]
2878	contract	lun	3.46101e-08	0	5	0	209	83	0	1	0	46	0	X-element\ORF2	reverse transcriptase-like protein [Takifugu rubripes]
3178	contract	lun	0.000960233	20	1	14	44	27	1	99	118	32	20	IGKV4-1	immunoglobulin lambda-1 light chain-like, partial [Oncorhynchus mykiss]
3181	contract	lun	2.12722e-05	79	18	21	52	42	3	55	123	46	39	-	Ig heavy chain V-III region VH26 [Fukomys damarensis]
3267	contract	lun	0.000846777	0	3	1	38	13	4	12	0	45	2	Tf2-12	PREDICTED: retrotransposon-like protein 1, partial [Gekko japonicus]
3602	contract	lun	0.000832277	10	1	8	22	24	32	13	28	32	28	CMLKR1	PREDICTED: chemokine-like receptor 1 [Latimeria chalumnae]
3858	contract	lun	3.12512e-05	11	1	17	1	52	89	114	56	1	140	Or51e2	PREDICTED: olfactory receptor 52Z1-like [Latimeria chalumnae]
4062	contract	lun	0.00679493	5	2	2	13	8	16	7	9	7	8	mmp18	PREDICTED: matrix metalloproteinase-18-like [Xenopus laevis]
5279	contract	lun	0.00399552	1	1	0	7	9	1	4	32	4	2	NLRP1	NACHT, LRR and PYD domains-containing protein 1 isoform 1 [Homo sapiens]
5282	contract	lun	0.000824763	1	34	0	2	11	7	2	3	0	4	nlrp1	NACHT, LRR and PYD domains-containing protein 3-like isoform X1 [Danio rerio]
5526	contract	lun	4.16375e-06	36	7	1	3	1	55	2	37	51	23	PCDHGB2	PREDICTED: protocadherin gamma-B2-like [Xenopus laevis]
5527	contract	lun	3.72781e-05	7	1	0	4	2	30	6	17	19	41	PCDH10	PREDICTED: protocadherin-10 isoform X3 [Anolis carolinensis]
7678	contract	lun	8.38398e-05	14	1	1	13	1	1	51	9	10	94	Gvin1	interferon-induced very large GTPase 1-like [Danio rerio]
8506	contract	lun	0.00643103	0	14	6	48	7	87	10	6	0	52	cryg1	PREDICTED: gamma-crystallin-1-like [Xenopus laevis]
9784	contract	lun	0.00124379	10	1	3	19	4	35	8	38	14	23	KRT17	PREDICTED: keratin, type I cytoskeletal 19-like [Latimeria chalumnae]
9785	contract	lun	0.00679493	11	1	2	13	6	31	4	26	15	11	Krt6a	PREDICTED: keratin, type II cytoskeletal 6B-like isoform X2 [Gallus gallus]

## Sheet: all
2. Gene families that were significantly (p<0.01) expanded or contracted on ancestral and terminal branches
*axo: axolotol; coe: coelacanth; chi: chicken; ele: elephant shark; fro: frog; gar: spotted gar; hum: human; liz: lizard; lun: lungfish; zeb: zebrafish
**branches given as numbers are ancestral branches as indicated in Supplementary Table X
*BH2S: best balst hit in SwissProt database; BH2N: best blast hit in NR database (only vertebrata included)
ID	dynamic	in branch	chi	ele	lun	axo	coe	fro	gar	hum	liz	zeb	*BH2S	*BH2N
1793	contract	1 & chi & ele	2	1	24	13	18	26	28	14	7	40	CD209	unnamed protein product [Homo sapiens]
2870	expand	1 & chi & coe	185	5	1	2	7	0	1	0	1	1	pol	ORF2 [Acanthochelys spixii]
3858	contract	1 & axo & chi & ele & liz & lun	11	1	17	1	52	89	114	56	1	140	Or51e2	PREDICTED: olfactory receptor 52Z1-like [Latimeria chalumnae]
8506	contract	1 & 3 & chi & gar & liz & lun	0	14	6	48	7	87	10	6	0	52	cryg1	PREDICTED: gamma-crystallin-1-like [Xenopus laevis]
10307	contract	3	4	3	20	7	3	20	4	2	1	9	Hes5	hypothetical protein CIB84_002769 [Bambusicola thoracicus]
10775	contract	3	1	1	4	5	4	13	4	1	2	12	B3galt2	PREDICTED: beta-1,3-galactosyltransferase 2-like [Xenopus laevis]
12221	contract	3	0	2	4	2	1	2	1	0	0	18	-	PREDICTED: C-C motif chemokine 20-like [Sinocyclocheilus rhinocerous]
12416	contract	3 & chi	0	1	6	8	5	9	10	2	3	17	cnfn-a	PREDICTED: cornifelin homolog B-like [Nanorana parkeri]
16145	expand	3	6	1	0	1	1	1	1	6	6	1	LIPA	lysosomal acid lipase/cholesteryl ester hydrolase [Chrysemys picta bellii]
1848	expand	3 & liz	2	2	1	1	0	0	0	6	8	0	EPPIN	eppin isoform X2 [Pan troglodytes]
2495	contract	3 & 5 & chi & gar	1	24	20	9	61	6	13	3	6	49	-	PREDICTED: zinc-binding protein A33-like [Lepisosteus oculatus]
2501	expand	3 & 5 & axo & hum & liz	9	9	4	41	0	1	0	88	38	1	TRIM34	tripartite motif-containing 6 and tripartite motif-containing 34 [Homo sapiens]
2515	contract	3 & axo & zeb	1	1	1	1	7	135	7	0	0	0	Trim25	PREDICTED: uncharacterized protein LOC108709062 [Xenopus laevis]
3181	expand	3 & axo & chi & gar & hum	79	18	21	52	42	3	55	123	46	39	-	Ig heavy chain V-III region VH26 [Fukomys damarensis]
3290	contract	3	0	1	1	41	15	1	5	0	0	0	pol	uncharacterized protein LOC111188456 [Astyanax mexicanus]
3632	contract	3 & axo	0	1	2	0	11	17	17	0	0	41	or131-2	PREDICTED: olfactory receptor 51I1-like [Xenopus laevis]
44	contract	3 & chi & ele	1	1	25	10	3	26	6	4	6	19	Fcn2	PREDICTED: ficolin-2 isoform X4 [Gallus gallus]
5526	expand	3 & 5 & fro & liz & zeb	36	7	1	3	1	55	2	37	51	23	PCDHGB2	PREDICTED: protocadherin gamma-B2-like [Xenopus laevis]
6749	contract	3	0	1	2	5	6	7	6	1	2	12	Prf1	PREDICTED: perforin-1-like [Lepisosteus oculatus]
7214	contract	3	0	1	7	7	2	9	2	0	0	0	Vmn2r26	PREDICTED: vomeronasal type-2 receptor 26-like isoform X1 [Latimeria chalumnae]
7215	contract	3 & chi & ele & zeb	0	2	49	21	7	62	8	0	3	0	Vmn2r26	PREDICTED: vomeronasal type-2 receptor 26-like [Xenopus laevis]
7456	contract	3	0	1	2	2	17	7	1	0	1	7	pxn1	PREDICTED: pentraxin fusion protein isoform X1 [Xenopus laevis]
7457	contract	3	0	1	3	13	8	9	2	0	1	2	-	PREDICTED: fucolectin-like [Xenopus laevis]
7676	contract	3	0	1	0	4	4	10	7	0	0	19	GIMAP7	uncharacterized protein si:ch73-170d6.2 isoform X1 [Danio rerio]
7679	contract	3	1	1	1	5	6	29	7	1	0	18	GVINP1	interferon-induced very large GTPase 1-like [Chrysemys picta bellii]
10640	contract	5	0	1	18	0	2	0	2	0	0	1	-	PREDICTED: cathepsin L1-like isoform X1 [Austrofundulus limnaeus]
11843	expand	5	4	1	3	10	2	12	1	7	8	1	TGM3	PREDICTED: protein-glutamine gamma-glutamyltransferase E-like [Xenopus laevis]
12545	expand	5 & 7 & axo	1	1	3	57	1	22	2	4	9	4	Nnmt	PREDICTED: nicotinamide N-methyltransferase [Monodelphis domestica]
15483	expand	5 & hum	2	1	1	4	0	5	1	9	2	1	Padi2	PREDICTED: protein-arginine deiminase type-2-like [Xenopus laevis]
1716	expand	5 & hum & zeb	12	1	2	17	4	21	0	21	12	31	HIST1H2AA	PREDICTED: histone H2A-beta, sperm-like [Gallus gallus]
1794	contract	5 & 9	0	6	1	2	17	0	10	0	0	65	LY75	novel protein with Lectin C-type domains isoform X1 [Danio rerio]
1798	expand	5 & axo & hum & liz	13	2	8	27	1	10	7	24	23	0	CD69	PREDICTED: C-type lectin domain family 2 member B-like isoform X1 [Gallus gallus]
2483	contract	5 & axo & liz	3	8	3	0	20	9	21	0	0	15	BTN1A1	PREDICTED: butyrophilin-like protein 2, partial [Callorhinchus milii]
2796	contract	5	0	1	5	0	3	0	1	0	0	12	ADGRE3	adhesion G protein-coupled receptor E3 [Danio rerio]
297	expand	5 & fro & hum	9	1	8	13	5	20	3	24	9	10	-	transmembrane protease serine 9-like [Cyanistes caeruleus]
300	expand	5 & 7 & fro	3	1	0	6	0	16	0	5	2	0	ACR	uncharacterized protein LOC734611 [Xenopus laevis]
3172	contract	5 & 7	2	4	4	0	9	0	5	9	0	8	-	TCR gamma alternate reading frame protein [Gallus gallus]
3179	contract	5	0	13	5	2	8	1	4	0	3	1	-	PREDICTED: uncharacterized protein LOC102358435 [Latimeria chalumnae]
3183	contract	5	0	14	8	2	4	0	5	6	0	12	TRDV1	PREDICTED: uncharacterized protein LOC103191091 [Callorhinchus milii]
3190	contract	5 & zeb	0	3	2	0	4	0	17	0	0	0	-	PREDICTED: uncharacterized protein LOC102354169 [Latimeria chalumnae]
4236	expand	5 & liz & zeb	9	1	4	13	1	9	3	10	23	13	CYP2F3	PREDICTED: cytochrome P450 family 2 subfamily C member 18 L homeolog isoform X1 [Xenopus laevis]
4238	expand	5 & 7 & fro & liz & lun	11	1	25	26	4	42	9	13	41	12	CYP2G1	Cytochrome P450 2G1, partial [Chaetura pelagica]
5527	expand	5 & 15 & fro & liz & zeb	7	1	0	4	2	30	6	17	19	41	PCDH10	PREDICTED: protocadherin-10 isoform X3 [Anolis carolinensis]
5644	expand	5 & fro	2	1	1	5	1	12	1	5	3	0	MUC5B	mucin-5B precursor [Homo sapiens]
5727	expand	5 & liz	6	1	1	9	1	4	2	11	12	2	ADAM9	ADAM metallopeptidase domain 9 L homeolog [Xenopus laevis]
651	expand	5 & liz	1	1	3	9	1	10	0	3	9	1	RDH16	PREDICTED: retinol dehydrogenase 16-like [Gallus gallus]
7218	contract	5 & 11	0	20	0	0	2	0	14	0	0	25	Casr	PREDICTED: extracellular calcium-sensing receptor-like [Callorhinchus milii]
7673	contract	5	0	6	0	1	7	1	4	0	0	11	-	PREDICTED: uncharacterized protein LOC103179749 [Callorhinchus milii]
787	expand	5 & 7 & axo & liz	3	17	28	224	14	0	8	5	233	7	-	-
807	expand	5 & 7 & 9 & 11 & axo & liz & lun	6	1	85	166	16	107	9	53	181	20	ZNF646	PREDICTED: zinc finger protein 646-like [Xenopus laevis]
808	expand	5 & 7 & fro & hum	2	1	0	10	0	16	0	16	5	0	-	PREDICTED: zinc finger protein 436-like isoform X2 [Xenopus laevis]
812	contract	5 & 15	0	9	90	1	0	0	0	0	0	0	TRIM27	PREDICTED: zinc finger protein RFP-like [Alligator sinensis]
9784	expand	5 & fro & hum & zeb	10	1	3	19	4	35	8	38	14	23	KRT17	PREDICTED: keratin, type I cytoskeletal 19-like [Latimeria chalumnae]
9785	expand	5 & fro & hum	11	1	2	13	6	31	4	26	15	11	Krt6a	PREDICTED: keratin, type II cytoskeletal 6B-like isoform X2 [Gallus gallus]
10224	expand	7 & fro	0	1	0	4	3	11	1	1	1	2	hspb11	PREDICTED: heat shock protein 30C-like [Haliaeetus leucocephalus]
10526	expand	7 & fro & zeb	7	1	12	18	3	29	7	11	2	21	HBB	hypothetical protein [Sorex araneus]
10776	expand	7 & axo	0	2	1	9	0	3	0	0	2	0	B3GNT6	N-acetyllactosaminide beta-1,3-N-acetylglucosaminyltransferase 4-like isoform X2 [Chrysemys picta bellii]
11743	expand	7	4	1	5	13	1	14	3	7	11	8	ADH5	unnamed protein product, partial [Tetraodon nigroviridis]
12045	expand	7 & fro	2	1	3	8	3	15	4	6	4	6	Plscr1	phospholipid scramblase family member 5-like [Danio rerio]
1290	expand	7 & axo	2	1	3	16	3	10	2	2	3	5	SBK1	PREDICTED: uncharacterized serine/threonine-protein kinase SBK3 [Anolis carolinensis]
1295	expand	7 & fro	0	1	6	1	2	83	1	3	1	3	PRKCD	PREDICTED: protein kinase C delta type-like [Xenopus laevis]
13321	expand	7 & axo	2	1	0	13	2	11	1	4	2	0	FUT4	alpha-(1,3)-fucosyltransferase 4 [Homo sapiens]
13525	expand	7 & axo	1	2	7	14	5	10	0	4	5	9	FTMT	ferritin, mitochondrial precursor [Homo sapiens]
13753	expand	7 & axo	1	1	1	11	1	3	1	1	1	1	RPLP0	60S acidic ribosomal protein P0 [Numida meleagris]
14597	expand	7 & fro	0	1	3	5	1	11	2	4	2	0	Rtp3	PREDICTED: receptor-transporting protein 3-like [Pelodiscus sinensis]
15028	expand	7 & chi	5	1	5	7	1	5	2	0	0	2	AVR2	avidin-related protein 2 precursor [Gallus gallus]
15213	expand	7	2	1	4	9	1	7	2	4	0	1	YBX1	PREDICTED: nuclease-sensitive element-binding protein 1 [Galeopterus variegatus]
16373	contract	7	2	1	0	0	5	0	0	2	2	4	MSLNL	PREDICTED: mesothelin-like protein [Gallus gallus]
16391	expand	7 & axo & zeb	1	1	2	12	1	4	0	2	2	6	METTL7A	PREDICTED: methyltransferase-like protein 7A [Latimeria chalumnae]
16470	expand	7 & axo & ele	0	6	3	15	0	5	0	2	1	0	FUT2	galactoside 2-alpha-L-fucosyltransferase 2-like [Chrysemys picta bellii]
1717	expand	7 & axo & lun	0	1	11	11	0	4	1	0	0	1	h2ax	PREDICTED: uncharacterized protein LOC106906734 [Poecilia mexicana]
2461	expand	7 & coe & fro	0	1	1	5	9	18	0	0	1	0	Tapbpl	PREDICTED: uncharacterized protein LOC108704180 [Xenopus laevis]
2465	expand	7 & fro	0	1	0	3	0	7	0	0	0	0	NCR3LG1	PREDICTED: uncharacterized protein LOC102345720 isoform X1 [Latimeria chalumnae]
2515	expand	7 & coe & fro & gar	1	1	1	1	7	135	7	0	0	0	Trim25	PREDICTED: uncharacterized protein LOC108709062 [Xenopus laevis]
262	expand	7 & coe & fro	2	1	0	11	7	17	0	0	1	0	astl3a.1.L	PREDICTED: astacin-like metalloendopeptidase [Xenopus tropicalis]
284	expand	7 & 15 & fro & hum & zeb	0	1	1	13	5	33	19	16	10	25	PRSS36	uncharacterized protein LOC554458 isoform X1 [Danio rerio]
2863	expand	7 & fro	1	7	5	15	1	25	2	4	4	9	NXPE1	PREDICTED: NXPE family member 1-like [Xenopus laevis]
2878	expand	7 & axo & coe & liz	0	5	0	209	83	0	1	0	46	0	X-element\ORF2	reverse transcriptase-like protein [Takifugu rubripes]
3195	contract	7 & liz	7	35	1	0	0	0	1	23	0	0	TRAV1-2	PREDICTED: uncharacterized protein LOC769422 [Gallus gallus]
3241	contract	7	6	2	6	0	1	0	0	8	0	1	Mog	BG10 [Gallus gallus]
4094	expand	7	0	1	0	4	0	4	1	0	2	0	MUC3B	hypothetical protein XELAEV_18019153mg [Xenopus laevis]
4198	expand	7 & fro & zeb	2	1	2	7	5	29	3	2	6	8	pxn1	PREDICTED: uncharacterized protein LOC100563079 [Anolis carolinensis]
5612	expand	7 & axo & fro	2	1	6	17	1	17	2	0	1	2	UMODL1	PREDICTED: uromodulin-like 1 [Gallus gallus]
5637	expand	7 & zeb	1	1	0	6	2	6	1	2	4	5	FCGBP	IgGFc-binding protein precursor [Homo sapiens]
6993	expand	7 & 9 & axo	0	1	5	88	0	4	1	4	9	0	Syna	PREDICTED: syncytin-1-like [Xenopus laevis]
7214	expand	7 & lun	0	1	7	7	2	9	2	0	0	0	Vmn2r26	PREDICTED: vomeronasal type-2 receptor 26-like isoform X1 [Latimeria chalumnae]
7215	expand	7 & fro & lun	0	2	49	21	7	62	8	0	3	0	Vmn2r26	PREDICTED: vomeronasal type-2 receptor 26-like [Xenopus laevis]
7217	expand	7 & coe & fro & liz	0	1	10	2	45	190	1	0	40	4	Vmn2r26	PREDICTED: vomeronasal type-2 receptor 26-like [Xenopus laevis]
7457	expand	7 & axo & coe	0	1	3	13	8	9	2	0	1	2	-	PREDICTED: fucolectin-like [Xenopus laevis]
7488	expand	7 & fro & lun	0	1	6	4	0	8	0	0	0	0	-	PREDICTED: uncharacterized protein LOC108704189 [Xenopus laevis]
8506	expand	7 & axo & fro & zeb	0	14	6	48	7	87	10	6	0	52	cryg1	PREDICTED: gamma-crystallin-1-like [Xenopus laevis]
9255	expand	7 & axo	2	1	2	24	4	9	1	1	2	4	HARBI1	putative nuclease HARBI1 [Paramormyrops kingsleyae]
2517	contract	11	1	5	2	1	0	2	31	1	1	122	TRIM25	E3 ubiquitin/ISG15 ligase TRIM25 isoform X1 [Danio rerio]
2544	contract	11 & gar	0	1	0	0	0	0	15	0	0	346	Nlrc3	uncharacterized protein LOC568664 isoform X2 [Danio rerio]
3185	contract	11 & chi & fro & gar	0	30	4	6	8	1	3	14	4	61	-	PREDICTED: uncharacterized protein LOC103190412 [Callorhinchus milii]
11514	contract	13	0	14	0	0	0	0	0	0	0	0	eef1akmt3	PREDICTED: protein-lysine methyltransferase METTL21B-like [Callorhinchus milii]
2	contract	13	0	21	0	0	0	0	0	0	0	0	COL4A4	PREDICTED: collagen alpha-4(IV) chain [Callorhinchus milii]
3170	contract	13	0	17	0	0	0	0	0	0	0	0	-	PREDICTED: uncharacterized protein LOC103185942 [Callorhinchus milii]
3174	contract	13	0	16	0	0	0	0	0	0	0	0	-	PREDICTED: zygotic DNA replication licensing factor mcm3-like, partial [Callorhinchus milii]
3184	contract	13	0	104	0	0	0	0	0	0	0	0	-	PREDICTED: uncharacterized protein LOC103190412 [Callorhinchus milii]
61	contract	13	0	22	0	0	0	0	0	0	0	0	-	-
10629	expand	15 & zeb	0	1	0	2	1	0	3	0	0	17	UGT2B17	UDP glucuronosyltransferase 5 family, polypeptide F1 isoform X1 [Danio rerio]
12416	expand	15 & zeb	0	1	6	8	5	9	10	2	3	17	cnfn-a	PREDICTED: cornifelin homolog B-like [Nanorana parkeri]
1277	expand	15 & zeb	2	1	2	3	3	2	5	3	3	121	PIM1	uncharacterized protein pimr197 [Danio rerio]
1279	expand	15 & zeb	0	1	2	1	1	2	0	0	1	164	PIM3	pollen-specific leucine-rich repeat extensin-like protein 1 [Danio rerio]
12986	expand	15 & zeb	0	1	3	0	1	0	2	0	0	11	Baat	acyl-coenzyme A thioesterase 4-like [Callorhinchus milii]
13236	expand	15 & lun	0	1	14	1	0	1	8	0	0	6	-	PREDICTED: uncharacterized protein LOC106705774 [Latimeria chalumnae]
14470	expand	15 & fro	1	1	1	2	0	5	4	0	0	6	-	PREDICTED: hornerin-like isoform X1 [Gallus gallus]
15107	expand	15 & zeb	0	1	2	2	0	0	8	2	3	20	IFI44L	uncharacterized protein LOC555357 isoform X1 [Danio rerio]
15635	contract	15	2	2	4	4	9	20	0	2	2	0	A4GNT	PREDICTED: alpha-1,4-N-acetylglucosaminyltransferase [Ceratotherium simum simum]
1793	expand	15 & fro & zeb	2	1	24	13	18	26	28	14	7	40	CD209	unnamed protein product [Homo sapiens]
1794	expand	15 & coe & zeb	0	6	1	2	17	0	10	0	0	65	LY75	novel protein with Lectin C-type domains isoform X1 [Danio rerio]
1797	expand	15 & lun	1	1	23	7	5	0	12	3	0	15	-	PREDICTED: lectin-like [Latimeria chalumnae]
1898	expand	15 & axo & zeb	1	1	1	5	1	1	2	1	1	13	HEPACAM2	HEPACAM family member 2 isoform 3 [Homo sapiens]
1908	expand	15 & fro & zeb	1	2	5	7	5	28	17	12	7	59	SIGLEC12	PREDICTED: sialic acid-binding Ig-like lectin 12 [Xenopus laevis]
2434	expand	15 & axo & zeb	0	1	0	5	1	2	5	2	1	18	HMCN1	hemicentin-1 [Chrysemys picta bellii]
2483	expand	15 & coe & fro & gar	3	8	3	0	20	9	21	0	0	15	BTN1A1	PREDICTED: butyrophilin-like protein 2, partial [Callorhinchus milii]
2494	expand	15 & hum	1	2	0	1	0	0	9	7	0	9	BTN1A1	E3 ubiquitin-protein ligase TRIM39 isoform X1 [Danio rerio]
2501	contract	15 & chi & coe & fro	9	9	4	41	0	1	0	88	38	1	TRIM34	tripartite motif-containing 6 and tripartite motif-containing 34 [Homo sapiens]
2517	expand	15 & zeb	1	5	2	1	0	2	31	1	1	122	TRIM25	E3 ubiquitin/ISG15 ligase TRIM25 isoform X1 [Danio rerio]
2533	contract	15 & chi & fro & zeb	0	34	25	36	22	0	3	11	12	0	Trim39	PREDICTED: zinc finger protein RFP-like [Chlamydotis macqueenii]
2542	expand	15 & zeb	0	1	0	1	0	2	2	0	0	31	NLRC3	NLR family CARD domain-containing protein 3-like [Danio rerio]
2544	expand	15 & zeb	0	1	0	0	0	0	15	0	0	346	Nlrc3	uncharacterized protein LOC568664 isoform X2 [Danio rerio]
2781	expand	15 & zeb	0	1	1	2	0	0	2	0	0	53	-	L-rhamnose-binding lectin-like precursor [Danio rerio]
2878	contract	15 & chi & fro & hum & lun	0	5	0	209	83	0	1	0	46	0	X-element\ORF2	reverse transcriptase-like protein [Takifugu rubripes]
313	expand	15 & zeb	4	4	7	8	7	13	10	10	4	44	Prss57	PREDICTED: serine protease 57 [Xenopus laevis]
3178	expand	15 & axo & gar & hum	20	1	14	44	27	1	99	118	32	20	IGKV4-1	immunoglobulin lambda-1 light chain-like, partial [Oncorhynchus mykiss]
3608	expand	15 & fro & gar	0	1	2	2	3	5	16	1	0	7	GPR4	PREDICTED: G-protein coupled receptor 4-like [Lepisosteus oculatus]
3632	expand	15 & coe & fro & zeb	0	1	2	0	11	17	17	0	0	41	or131-2	PREDICTED: olfactory receptor 51I1-like [Xenopus laevis]
3736	expand	15 & zeb	0	1	0	0	0	0	12	0	0	117	taar13c	PREDICTED: trace amine-associated receptor 13c-like [Lepisosteus oculatus]
3792	expand	15 & zeb	2	1	5	0	5	5	6	6	3	52	Taar4	trace amine associated receptor 12j [Danio rerio]
3858	expand	15 & coe & fro & gar & hum & zeb	11	1	17	1	52	89	114	56	1	140	Or51e2	PREDICTED: olfactory receptor 52Z1-like [Latimeria chalumnae]
4239	expand	15 & zeb	0	1	5	0	0	1	2	0	0	27	CYP2J2	PREDICTED: cytochrome P450 2C31-like [Callorhinchus milii]
47	expand	15 & zeb	0	1	6	4	2	0	4	0	1	21	TRIM39	PREDICTED: multimerin-2-like [Lepisosteus oculatus]
7217	contract	15 & axo & chi & ele & gar & hum	0	1	10	2	45	190	1	0	40	4	Vmn2r26	PREDICTED: vomeronasal type-2 receptor 26-like [Xenopus laevis]
7218	expand	15 & ele & zeb	0	20	0	0	2	0	14	0	0	25	Casr	PREDICTED: extracellular calcium-sensing receptor-like [Callorhinchus milii]
7221	expand	15 & zeb	0	1	0	0	0	3	5	0	1	24	CASR	PREDICTED: extracellular calcium-sensing receptor-like [Lepisosteus oculatus]
7676	expand	15 & fro & zeb	0	1	0	4	4	10	7	0	0	19	GIMAP7	uncharacterized protein si:ch73-170d6.2 isoform X1 [Danio rerio]
7678	expand	15 & zeb	14	1	1	13	1	1	51	9	10	94	Gvin1	interferon-induced very large GTPase 1-like [Danio rerio]
7679	expand	15 & fro & zeb	1	1	1	5	6	29	7	1	0	18	GVINP1	interferon-induced very large GTPase 1-like [Chrysemys picta bellii]
787	contract	15 & chi & fro & hum	3	17	28	224	14	0	8	5	233	7	-	-
807	contract	15 & chi & coe & ele & gar	6	1	85	166	16	107	9	53	181	20	ZNF646	PREDICTED: zinc finger protein 646-like [Xenopus laevis]
9019	expand	15 & zeb	1	1	0	0	0	0	0	0	0	34	Htra2	serine protease HTRA2, mitochondrial-like isoform X1, partial [Danio rerio]
91	contract	15	1	2	4	3	5	27	0	5	2	0	Ly9	PREDICTED: uncharacterized protein LOC108699392 [Xenopus laevis]
9502	expand	15 & fro	0	2	0	1	6	5	12	3	0	10	PGBD4	PREDICTED: piggyBac transposable element-derived protein 4-like isoform X2 [Lepisosteus oculatus]
10387	expand	axo	1	1	3	6	0	0	0	0	0	1	ATP13A4	probable cation-transporting ATPase 13A5 [Chrysemys picta bellii]
10391	expand	axo	0	1	0	6	0	0	0	0	0	0	ATP13A4	PREDICTED: probable cation-transporting ATPase 13A5 [Chelonia mydas]
11494	expand	axo	1	1	0	7	0	0	1	1	0	3	COX8A	cytochrome c oxidase subunit 8A, mitochondrial-like [Rhincodon typus]
11499	expand	axo & zeb	0	1	1	15	1	1	1	0	0	5	syndig1l	PREDICTED: synapse differentiation-inducing gene protein 1-like [Pygocentrus nattereri]
1163	expand	axo & lun	0	1	11	4	1	0	1	0	1	2	KLHL2	PREDICTED: kelch-like protein 2 [Callorhinchus milii]
12176	expand	axo & lun	0	1	10	4	1	0	1	0	0	0	DOCK1	PREDICTED: dedicator of cytokinesis protein 1-like [Callorhinchus milii]
1295	contract	axo	0	1	6	1	2	83	1	3	1	3	PRKCD	PREDICTED: protein kinase C delta type-like [Xenopus laevis]
14625	expand	axo	3	1	2	10	3	4	5	4	9	8	Cht10	hypothetical protein ASZ78_000295 [Callipepla squamata]
15453	expand	axo	1	1	4	9	1	2	1	1	2	1	rpsa	40S ribosomal protein SA [Xenopus laevis]
1762	expand	axo & chi	9	1	6	10	2	3	2	1	2	0	CD163	PREDICTED: scavenger receptor cysteine-rich type 1 protein M130-like isoform X1 [Xenopus laevis]
1767	expand	axo & chi & lun	13	1	10	10	0	0	5	0	0	0	CD163L1	PREDICTED: scavenger receptor cysteine-rich domain-containing protein SCART1-like isoform X1 [Gallus gallus]
19910	expand	axo	1	1	2	8	1	1	0	1	0	0	SUGP2	PREDICTED: LOW QUALITY PROTEIN: SURP and G-patch domain-containing protein 2 [Apaloderma vittatum]
2442	contract	axo	0	4	4	0	3	8	1	22	0	0	CEACAM5	carcinoembryonic antigen-related cell adhesion molecule 5 isoform 1 preproprotein [Homo sapiens]
2459	contract	axo & ele & gar	11	1	28	5	15	12	8	98	10	23	-	Major histocompatibility complex class II beta chain BLB1, (similar to HLA class II, D beta chain) precursor [Gallus gallus]
2497	expand	axo & ele	1	7	0	17	0	0	0	0	0	0	Trim39	E3 ubiquitin-protein ligase TRIM39-like [Chrysemys picta bellii]
2506	expand	axo & lun	0	1	4	4	0	0	0	0	0	0	-	RecName: Full=Zinc-binding protein A33
2533	expand	axo & ele & lun	0	34	25	36	22	0	3	11	12	0	Trim39	PREDICTED: zinc finger protein RFP-like [Chlamydotis macqueenii]
2594	expand	axo & coe	0	1	0	5	15	0	1	1	1	0	KIAA1586	PREDICTED: E3 SUMO-protein ligase KIAA1586 homolog [Oreochromis niloticus]
2700	expand	axo	0	1	3	4	0	0	0	0	1	2	CACNA1A	PREDICTED: LOW QUALITY PROTEIN: voltage-dependent P/Q-type calcium channel subunit alpha-1A [Anolis carolinensis]
2877	expand	axo & coe	0	3	0	26	11	0	0	0	1	0	pol	ORF2-encoded protein, partial [Danio rerio]
2879	expand	axo & ele	0	42	2	63	1	0	0	0	2	1	RTase	ORF2 protein [Salmo salar]
2880	expand	axo & ele	0	5	0	20	1	0	0	0	0	0	pol	PREDICTED: RNA-directed DNA polymerase from mobile element jockey-like [Cyprinus carpio]
2882	expand	axo & ele	0	5	0	5	0	0	0	0	0	0	X-element\ORF2	PREDICTED: RNA-directed DNA polymerase from mobile element jockey-like, partial [Nothobranchius furzeri]
3182	expand	axo & lun	0	1	6	4	3	0	0	0	0	3	-	hypothetical protein XELAEV_18006276mg [Xenopus laevis]
3214	contract	axo & ele & gar	20	1	11	9	21	27	8	65	22	25	-	PREDICTED: class I histocompatibility antigen, F10 alpha chain-like isoform X1 [Gallus gallus]
3267	expand	axo & gar & liz	0	3	1	38	13	4	12	0	45	2	Tf2-12	PREDICTED: retrotransposon-like protein 1, partial [Gekko japonicus]
3268	expand	axo	0	2	1	47	0	0	0	0	0	0	pro-pol	PREDICTED: uncharacterized protein LOC106706345 [Latimeria chalumnae]
3290	expand	axo & coe & gar	0	1	1	41	15	1	5	0	0	0	pol	uncharacterized protein LOC111188456 [Astyanax mexicanus]
3311	expand	axo & ele	0	5	1	4	0	0	2	0	0	0	gag-pol	PREDICTED: uncharacterized protein LOC103461714 [Poecilia reticulata]
3473	expand	axo & lun	0	1	4	4	0	0	3	0	0	0	PTPRH	PREDICTED: receptor-type tyrosine-protein phosphatase H-like, partial [Callorhinchus milii]
3500	expand	axo & lun	2	3	4	6	0	0	1	0	0	0	MARCO	Macrophage receptor MARCO [Struthio camelus australis]
3792	contract	axo	2	1	5	0	5	5	6	6	3	52	Taar4	trace amine associated receptor 12j [Danio rerio]
3824	expand	axo & lun	0	1	6	4	0	1	2	0	0	0	Taar1	PREDICTED: trace amine-associated receptor 1-like [Callorhinchus milii]
4051	expand	axo	1	1	3	6	0	0	1	0	1	0	CD163	deleted in malignant brain tumors 1 protein-like [Maylandia zebra]
4158	contract	axo	7	1	2	1	5	10	8	5	7	1	CTSE	cathepsin E [Cynops pyrrhogaster]
4215	expand	axo & coe	0	1	0	5	13	3	1	0	0	0	-	PREDICTED: uncharacterized protein LOC108708171 [Xenopus laevis]
4237	expand	axo & zeb	2	1	6	8	2	5	2	2	3	9	Cyp4v2	PREDICTED: cytochrome P450 4V2 [Anolis carolinensis]
4258	expand	axo & lun	0	2	11	7	0	1	1	0	1	0	Cyp2d3	PREDICTED: cytochrome P450 2D15-like [Callorhinchus milii]
4260	expand	axo & liz & lun	0	1	4	4	1	1	1	0	4	1	CYP2C20	PREDICTED: cytochrome P450 2J6-like [Nanorana parkeri]
4274	expand	axo & liz & lun	0	1	5	14	0	0	1	0	4	0	Cyp1b1	cytochrome P450 1B1-like [Boleophthalmus pectinirostris]
5214	contract	axo	7	1	3	1	3	13	6	10	4	4	AKR1D1	3-oxo-5-beta-steroid 4-dehydrogenase [Gallus gallus]
5395	expand	axo	0	2	0	6	0	0	0	0	0	0	LGALS3	PREDICTED: galectin-4-like [Xenopus tropicalis]
5526	contract	axo & coe & gar & lun	36	7	1	3	1	55	2	37	51	23	PCDHGB2	PREDICTED: protocadherin gamma-B2-like [Xenopus laevis]
5527	contract	axo & coe & ele & lun	7	1	0	4	2	30	6	17	19	41	PCDH10	PREDICTED: protocadherin-10 isoform X3 [Anolis carolinensis]
5646	expand	axo	0	1	0	7	0	1	0	0	1	0	MUC6	mucin-6 [Numida meleagris]
5649	expand	axo	2	1	3	5	0	1	0	0	0	0	MUC5B	mucin-5B-like [Chrysemys picta bellii]
5650	expand	axo & lun	2	1	6	5	0	0	1	0	1	0	Tecta	PREDICTED: alpha-tectorin-like [Latimeria chalumnae]
6091	expand	axo & zeb	0	1	0	5	0	0	0	0	0	20	-	uncharacterized protein si:ch211-108c17.2 isoform X1 [Danio rerio]
663	expand	axo & hum	1	1	0	9	1	1	0	4	1	1	DHRS4	PREDICTED: dehydrogenase/reductase SDR family member 4-like [Latimeria chalumnae]
678	expand	axo & chi & zeb	10	1	6	8	1	2	3	0	6	15	SPCC663.06c	C-factor, partial [Ophiophagus hannah]
6997	expand	axo & ele	0	7	0	8	0	0	0	0	0	0	-	PREDICTED: endogenous retrovirus group 3 member 1 Env polyprotein-like, partial [Latimeria chalumnae]
7183	expand	axo & lun	1	1	7	4	0	1	0	0	1	2	unc-15	myosin-16-like [Danio rerio]
7207	expand	axo & gar & lun	0	1	7	7	0	0	4	0	0	0	Vmn2r1	PREDICTED: vomeronasal type-2 receptor 26-like [Xenopus laevis]
7514	expand	axo & gar & hum	2	1	1	7	1	1	7	8	3	0	CD300LG	CMRF35-like molecule 9 isoform 1 precursor [Homo sapiens]
833	expand	axo	2	1	0	8	0	1	0	0	2	0	-	-
8616	expand	axo	0	1	3	5	0	0	0	0	0	0	NXPE3	PREDICTED: NXPE family member 3-like [Nanorana parkeri]
8843	expand	axo & lun	0	1	4	5	1	0	0	0	0	0	MYO18B	Myosin-XVIIIb [Chelonia mydas]
9062	expand	axo	3	1	1	15	1	0	1	3	5	2	GLIPR1L2	GLIPR1-like protein 2 isoform 1 [Homo sapiens]
9307	expand	axo	0	1	1	6	1	0	0	0	3	0	DNHD1	LOW QUALITY PROTEIN: dynein heavy chain domain-containing protein 1, partial [Chrysemys picta bellii]
10485	contract	chi & ele & gar	5	2	31	13	10	16	3	10	13	9	Sult1c1	PREDICTED: sulfotransferase 1C2-like [Xenopus laevis]
11070	contract	chi	0	2	1	1	2	3	0	3	69	2	NANOS3	PREDICTED: uncharacterized protein LOC108703496 isoform X2 [Xenopus laevis]
11165	expand	chi	14	1	2	3	2	2	1	2	2	2	itprip	inositol 1,4,5-trisphosphate receptor-interacting protein [Danio rerio]
11581	contract	chi & ele & gar	1	1	7	5	7	7	1	19	5	9	PSMB11	proteasome subunit beta type-11 [Danio rerio]
11840	contract	chi	0	4	8	7	10	3	4	2	7	10	IRGC	PREDICTED: interferon-inducible GTPase 5-like [Thamnophis sirtalis]
120	expand	chi	6	1	0	0	0	0	0	0	0	0	-	-
12133	contract	chi & ele	1	1	6	9	7	6	5	18	4	9	Hspa8	PREDICTED: heat shock cognate 71 kDa protein-like isoform X1 [Xenopus laevis]
12545	contract	chi	1	1	3	57	1	22	2	4	9	4	Nnmt	PREDICTED: nicotinamide N-methyltransferase [Monodelphis domestica]
13525	contract	chi & gar	1	2	7	14	5	10	0	4	5	9	FTMT	ferritin, mitochondrial precursor [Homo sapiens]
14816	expand	chi	10	1	1	2	0	0	1	3	1	0	SPAG4	sperm-associated antigen 4 protein isoform 1 [Homo sapiens]
15418	expand	chi	8	1	0	1	1	2	1	1	1	1	MANBAL	PREDICTED: protein MANBAL [Gallus gallus]
15	expand	chi	8	1	0	0	0	0	0	0	0	0	-	-
1908	contract	chi & ele	1	2	5	7	5	28	17	12	7	59	SIGLEC12	PREDICTED: sialic acid-binding Ig-like lectin 12 [Xenopus laevis]
22587	expand	chi	4	3	0	0	0	0	0	0	0	0	-	rCG27336 [Rattus norvegicus]
248	contract	chi	2	1	13	6	7	6	2	6	34	3	BCAN	chondroitin sulfate proteoglycan 2 [Danio rerio]
2595	contract	chi & ele & gar & hum	1	2	10	8	181	5	1	2	17	5	ZMYM1	zinc finger MYM-type protein 1 isoform a [Homo sapiens]
2601	contract	chi & lun	0	2	0	3	40	4	2	5	12	2	ZBED5	zinc finger BED domain-containing protein 5 [Homo sapiens]
284	contract	chi & ele & lun	0	1	1	13	5	33	19	16	10	25	PRSS36	uncharacterized protein LOC554458 isoform X1 [Danio rerio]
3169	contract	chi	0	17	13	2	3	1	5	18	3	2	-	PREDICTED: uncharacterized protein LOC107077209 [Lepisosteus oculatus]
3178	contract	chi & ele & fro & lun & zeb	20	1	14	44	27	1	99	118	32	20	IGKV4-1	immunoglobulin lambda-1 light chain-like, partial [Oncorhynchus mykiss]
3241	expand	chi & hum & lun	6	2	6	0	1	0	0	8	0	1	Mog	BG10 [Gallus gallus]
3267	contract	chi & hum & lun & zeb	0	3	1	38	13	4	12	0	45	2	Tf2-12	PREDICTED: retrotransposon-like protein 1, partial [Gekko japonicus]
3479	expand	chi & fro	5	1	0	0	1	4	1	0	0	0	-	PREDICTED: fibrinogen-like protein 1-like protein [Latimeria chalumnae]
3602	contract	chi & ele & lun	10	1	8	22	24	32	13	28	32	28	CMLKR1	PREDICTED: chemokine-like receptor 1 [Latimeria chalumnae]
4052	expand	chi	5	2	2	2	0	0	4	0	0	1	DMBT1	antigen WC1.1-like [Numida meleagris]
4238	contract	chi & coe & ele	11	1	25	26	4	42	9	13	41	12	CYP2G1	Cytochrome P450 2G1, partial [Chaetura pelagica]
4240	contract	chi	2	1	5	8	5	9	3	11	7	3	CYP4F22	PREDICTED: cytochrome P450 4F22-like isoform X1 [Xenopus laevis]
4299	contract	chi	0	1	1	5	8	12	7	5	2	10	HTR3A	PREDICTED: 5-hydroxytryptamine receptor 3A-like [Xenopus laevis]
57	expand	chi & zeb	4	1	0	3	0	0	0	0	0	18	TECR	PREDICTED: very-long-chain enoyl-CoA reductase isoform X4 [Manis javanica]
5934	expand	chi	5	1	2	2	0	1	0	0	0	0	A2M	PREDICTED: alpha-2-macroglobulin isoform X1 [Macaca fascicularis]
6993	contract	chi & fro	0	1	5	88	0	4	1	4	9	0	Syna	PREDICTED: syncytin-1-like [Xenopus laevis]
734	expand	chi	7	1	1	0	0	0	0	0	0	0	LIMS2	PREDICTED: LIM and senescent cell antigen-like-containing domain protein 2 isoform X1 [Callorhinchus milii]
7895	expand	chi	5	1	1	3	1	5	0	3	0	0	Il5ra	interleukin-5 receptor subunit alpha-like [Chrysemys picta bellii]
9275	contract	chi	0	1	0	5	6	3	5	2	3	2	DNAH3	PREDICTED: dynein heavy chain 3, axonemal-like isoform X1 [Xenopus laevis]
10163	contract	coe & ele & gar	7	2	23	15	1	12	1	15	8	30	LOC526789//H4C4//H4C2//H4-16//H4C11	uncharacterized protein LOC101952834 [Chrysemys picta bellii]
10526	contract	coe & ele & liz	7	1	12	18	3	29	7	11	2	21	HBB	hypothetical protein [Sorex araneus]
11594	expand	coe & fro	1	1	0	1	6	4	0	0	2	0	Chst8	PREDICTED: carbohydrate sulfotransferase 8 [Callorhinchus milii]
15635	expand	coe & fro	2	2	4	4	9	20	0	2	2	0	A4GNT	PREDICTED: alpha-1,4-N-acetylglucosaminyltransferase [Ceratotherium simum simum]
1763	expand	coe & zeb	3	2	0	2	10	1	7	5	4	12	DMBT1	PREDICTED: deleted in malignant brain tumors 1 protein isoform X9 [Homo sapiens]
1764	expand	coe	4	1	1	3	10	3	5	2	3	0	Dmbt1	PREDICTED: uncharacterized protein LOC102354532 [Latimeria chalumnae]
1765	expand	coe & gar	1	1	3	0	10	1	6	0	1	1	DMBT1	PREDICTED: scavenger receptor cysteine-rich type 1 protein M130-like [Latimeria chalumnae]
1798	contract	coe & zeb	13	2	8	27	1	10	7	24	23	0	CD69	PREDICTED: C-type lectin domain family 2 member B-like isoform X1 [Gallus gallus]
2027	expand	coe	1	1	5	1	6	3	0	0	0	3	EPHA7	ephrin type-A receptor 10 precursor [Xenopus tropicalis]
2495	expand	coe & zeb	1	24	20	9	61	6	13	3	6	49	-	PREDICTED: zinc-binding protein A33-like [Lepisosteus oculatus]
2502	expand	coe & fro	0	1	0	2	8	19	0	0	0	1	NCR3LG1	PREDICTED: uncharacterized protein LOC108713436 [Xenopus laevis]
2595	expand	coe & liz	1	2	10	8	181	5	1	2	17	5	ZMYM1	zinc finger MYM-type protein 1 isoform a [Homo sapiens]
2601	expand	coe & liz	0	2	0	3	40	4	2	5	12	2	ZBED5	zinc finger BED domain-containing protein 5 [Homo sapiens]
2610	expand	coe	0	2	1	3	16	1	3	0	0	0	GTF2IRD2	PREDICTED: general transcription factor II-I repeat domain-containing protein 2-like [Ictalurus punctatus]
3172	expand	coe & hum	2	4	4	0	9	0	5	9	0	8	-	TCR gamma alternate reading frame protein [Gallus gallus]
3278	expand	coe	0	2	0	0	12	0	0	0	0	0	-	uncharacterized protein K02A2.6-like [Fundulus heteroclitus]
3870	expand	coe & fro	0	1	2	0	13	12	3	4	0	1	VN1R2	vomeronasal type-1 receptor 2 [Homo sapiens]
4236	contract	coe & ele	9	1	4	13	1	9	3	10	23	13	CYP2F3	PREDICTED: cytochrome P450 family 2 subfamily C member 18 L homeolog isoform X1 [Xenopus laevis]
5190	expand	coe & fro	1	1	4	4	7	14	4	3	3	2	RNF112	PREDICTED: uncharacterized protein LOC108703874 [Xenopus laevis]
5279	expand	coe & hum	1	1	0	7	9	1	4	32	4	2	NLRP1	NACHT, LRR and PYD domains-containing protein 1 isoform 1 [Homo sapiens]
5282	expand	coe & ele	1	34	0	2	11	7	2	3	0	4	nlrp1	NACHT, LRR and PYD domains-containing protein 3-like isoform X1 [Danio rerio]
5290	expand	coe	0	1	0	3	7	0	2	0	1	0	nlrp1	PREDICTED: protein NLRC3-like isoform X1 [Callorhinchus milii]
7410	expand	coe & liz	0	1	0	0	27	1	0	4	14	0	JRKL	PREDICTED: jerky protein homolog-like isoform X2 [Anolis carolinensis]
7411	expand	coe	0	2	0	0	25	0	0	2	1	0	TIGD6	tigger transposable element-derived protein 6 [Homo sapiens]
7412	expand	coe	0	1	0	0	34	0	0	0	1	0	TIGD6	PREDICTED: tigger transposable element-derived protein 6-like [Latimeria chalumnae]
7413	expand	coe	0	1	1	0	13	0	0	0	0	0	TIGD6	PREDICTED: tigger transposable element-derived protein 6-like [Latimeria chalumnae]
7456	expand	coe & fro & zeb	0	1	2	2	17	7	1	0	1	7	pxn1	PREDICTED: pentraxin fusion protein isoform X1 [Xenopus laevis]
7678	contract	coe & ele & fro & lun	14	1	1	13	1	1	51	9	10	94	Gvin1	interferon-induced very large GTPase 1-like [Danio rerio]
8741	expand	coe	1	1	4	0	23	0	0	1	1	0	CGGBP1	PREDICTED: CGG triplet repeat-binding protein 1-like [Latimeria chalumnae]
8957	contract	coe	1	1	7	8	0	5	5	5	5	3	ALOXE3	arachidonate lipoxygenase 3, isoform CRA_a [Homo sapiens]
9525	expand	coe & liz	1	1	3	2	36	0	3	2	12	1	ZBED6	PREDICTED: zinc finger BED domain-containing protein 6-like [Anolis carolinensis]
9784	contract	coe & ele & lun	10	1	3	19	4	35	8	38	14	23	KRT17	PREDICTED: keratin, type I cytoskeletal 19-like [Latimeria chalumnae]
10164	expand	ele & lun	0	4	5	1	0	3	0	0	0	1	LOC526789//H4C4//H4C2//H4-16//H4C11	PREDICTED: histone H4-like [Pygocentrus nattereri]
10165	contract	ele & gar	10	1	6	13	7	20	6	21	10	32	H3C13//H3C14	PREDICTED: LOW QUALITY PROTEIN: uncharacterized protein LOC103665197 [Ursus maritimus]
10636	contract	ele	4	1	5	5	7	23	8	4	3	20	CTSS	PREDICTED: cathepsin S isoform X1 [Gallus gallus]
11514	expand	ele	0	14	0	0	0	0	0	0	0	0	eef1akmt3	PREDICTED: protein-lysine methyltransferase METTL21B-like [Callorhinchus milii]
12302	contract	ele & liz	5	1	9	11	4	11	7	10	1	8	S100A1	S100 calcium binding protein A1, isoform CRA_a [Homo sapiens]
14443	expand	ele & fro	0	5	1	0	0	16	0	0	0	0	-	PREDICTED: uncharacterized protein LOC108703278 [Xenopus laevis]
1716	contract	ele & gar & lun	12	1	2	17	4	21	0	21	12	31	HIST1H2AA	PREDICTED: histone H2A-beta, sperm-like [Gallus gallus]
1722	contract	ele & gar & lun	10	1	3	19	9	22	2	24	8	35	LOC100334559//h2bc1//zgc:114046//LOC100334869//si:ch211-113a14.28//LOC100329560//LOC100329290	PREDICTED: uncharacterized protein LOC105061668 [Camelus bactrianus]
1766	expand	ele	0	10	0	0	1	0	1	1	0	0	DMBT1	PREDICTED: deleted in malignant brain tumors 1 protein-like [Callorhinchus milii]
1797	contract	ele & fro	1	1	23	7	5	0	12	3	0	15	-	PREDICTED: lectin-like [Latimeria chalumnae]
2258	contract	ele	6	1	22	17	10	15	7	8	9	14	actg1.S	PREDICTED: LOW QUALITY PROTEIN: actin, cytoplasmic 2 [Equus przewalskii]
2319	contract	ele & lun	11	1	2	7	5	22	7	10	6	23	Myh8	PREDICTED: myosin-4-like [Xenopus laevis]
2460	expand	ele	0	13	0	1	0	1	0	0	0	0	V-TCR	PREDICTED: tyrosine-protein phosphatase non-receptor type substrate 1-like [Callorhinchus milii]
2496	expand	ele & zeb	1	8	2	2	1	0	5	0	0	10	Vtcn1	PREDICTED: butyrophilin-like protein 1 [Lepisosteus oculatus]
2570	expand	ele & lun	0	8	12	0	0	0	0	0	0	0	-	PREDICTED: zinc-binding protein A33-like isoform X2 [Callorhinchus milii]
297	contract	ele	9	1	8	13	5	20	3	24	9	10	-	transmembrane protease serine 9-like [Cyanistes caeruleus]
2	expand	ele	0	21	0	0	0	0	0	0	0	0	COL4A4	PREDICTED: collagen alpha-4(IV) chain [Callorhinchus milii]
3169	expand	ele & hum & lun	0	17	13	2	3	1	5	18	3	2	-	PREDICTED: uncharacterized protein LOC107077209 [Lepisosteus oculatus]
3170	expand	ele	0	17	0	0	0	0	0	0	0	0	-	PREDICTED: uncharacterized protein LOC103185942 [Callorhinchus milii]
3174	expand	ele	0	16	0	0	0	0	0	0	0	0	-	PREDICTED: zygotic DNA replication licensing factor mcm3-like, partial [Callorhinchus milii]
3179	expand	ele	0	13	5	2	8	1	4	0	3	1	-	PREDICTED: uncharacterized protein LOC102358435 [Latimeria chalumnae]
3181	contract	ele & fro & lun	79	18	21	52	42	3	55	123	46	39	-	Ig heavy chain V-III region VH26 [Fukomys damarensis]
3183	expand	ele & zeb	0	14	8	2	4	0	5	6	0	12	TRDV1	PREDICTED: uncharacterized protein LOC103191091 [Callorhinchus milii]
3184	expand	ele	0	104	0	0	0	0	0	0	0	0	-	PREDICTED: uncharacterized protein LOC103190412 [Callorhinchus milii]
3185	expand	ele & hum & zeb	0	30	4	6	8	1	3	14	4	61	-	PREDICTED: uncharacterized protein LOC103190412 [Callorhinchus milii]
3195	expand	ele & hum	7	35	1	0	0	0	1	23	0	0	TRAV1-2	PREDICTED: uncharacterized protein LOC769422 [Gallus gallus]
3197	expand	ele & hum	0	22	3	1	1	1	1	5	0	0	-	PREDICTED: uncharacterized protein LOC103171806 [Callorhinchus milii]
3387	expand	ele	1	6	4	0	0	0	0	0	0	2	-	hypothetical protein N306_08859, partial [Opisthocomus hoazin]
3855	contract	ele	7	1	7	6	7	14	7	18	6	11	TUBB3	PREDICTED: tubulin beta 3 class III L homeolog isoform X1 [Xenopus laevis]
3877	expand	ele	0	37	0	0	0	1	0	0	0	0	-	PREDICTED: C-C chemokine receptor type 1-like, partial [Callorhinchus milii]
4062	contract	ele & lun	5	2	2	13	8	16	7	9	7	8	mmp18	PREDICTED: matrix metalloproteinase-18-like [Xenopus laevis]
4900	contract	ele	5	1	6	7	6	14	5	6	8	11	AQP8	PREDICTED: aquaporin-8 [Calidris pugnax]
5188	contract	ele	4	1	13	5	9	11	4	7	3	7	GBP2	PREDICTED: guanylate-binding protein 1-like isoform X8 [Crocodylus porosus]
5300	expand	ele	0	11	0	1	0	0	0	0	0	0	Nlrp3	PREDICTED: NACHT, LRR and PYD domains-containing protein 3-like [Python bivittatus]
5935	contract	ele	6	1	6	11	9	20	7	7	12	23	CPAMD8	PREDICTED: C3 and PZP-like alpha-2-macroglobulin domain-containing protein 8 isoform X1 [Homo sapiens]
61	expand	ele	0	22	0	0	0	0	0	0	0	0	-	-
6855	contract	ele	6	1	8	9	9	10	7	9	12	17	CABP5	PREDICTED: calcium-binding protein 1-like [Xenopus laevis]
7557	contract	ele	11	2	9	21	13	25	22	14	11	22	CLDN7	claudin-7 [Ictidomys tridecemlineatus]
7971	contract	ele	10	1	11	13	9	23	7	8	9	12	-	PREDICTED: tubulin alpha chain isoform X3 [Lepisosteus oculatus]
804	expand	ele & lun	5	26	30	9	9	0	12	8	13	1	TRIM27	PREDICTED: zinc finger protein RFP-like [Anolis carolinensis]
812	expand	ele & lun	0	9	90	1	0	0	0	0	0	0	TRIM27	PREDICTED: zinc finger protein RFP-like [Alligator sinensis]
9785	contract	ele & lun	11	1	2	13	6	31	4	26	15	11	Krt6a	PREDICTED: keratin, type II cytoskeletal 6B-like isoform X2 [Gallus gallus]
9788	contract	ele	6	1	8	7	7	14	7	7	5	16	prph	peripherin [Xenopus tropicalis]
10165	expand	fro & hum & zeb	10	1	6	13	7	20	6	21	10	32	H3C13//H3C14	PREDICTED: LOW QUALITY PROTEIN: uncharacterized protein LOC103665197 [Ursus maritimus]
10179	expand	fro	1	1	0	1	0	11	1	1	1	1	dram1	PREDICTED: DNA damage-regulated autophagy modulator protein 1-like [Xenopus laevis]
10247	expand	fro	3	1	0	3	3	8	4	3	2	7	MESP1	Thylacine 2 [Xenopus laevis]
10307	expand	fro & lun	4	3	20	7	3	20	4	2	1	9	Hes5	hypothetical protein CIB84_002769 [Bambusicola thoracicus]
10382	expand	fro & zeb	2	1	3	7	4	11	3	7	6	12	ATP1A3	ATP1A3 isoform 1, partial [Pongo abelii]
10383	expand	fro & liz	2	1	0	4	3	9	1	3	8	0	ATP13A3	PREDICTED: probable cation-transporting ATPase 13A3 isoform X1 [Gallus gallus]
10515	expand	fro & zeb	4	1	1	5	4	10	1	7	3	20	H1-5	Histone H1a [Macaca fascicularis]
10636	expand	fro & zeb	4	1	5	5	7	23	8	4	3	20	CTSS	PREDICTED: cathepsin S isoform X1 [Gallus gallus]
10775	expand	fro & zeb	1	1	4	5	4	13	4	1	2	12	B3galt2	PREDICTED: beta-1,3-galactosyltransferase 2-like [Xenopus laevis]
10790	expand	fro	2	1	8	2	4	10	3	4	3	7	c1galt1a	glycoprotein-N-acetylgalactosamine 3-beta-galactosyltransferase 1-A isoform X1 [Danio rerio]
10826	expand	fro	3	1	0	2	2	8	5	4	2	6	ASIC1	PREDICTED: acid-sensing ion channel 1 isoform X1 [Gallus gallus]
10944	expand	fro	0	1	1	1	1	15	2	0	0	4	Nodal	nodal-related 2 precursor [Danio rerio]
11463	expand	fro & zeb	1	1	5	1	1	8	2	3	0	9	ABO	PREDICTED: histo-blood group ABO system transferase-like [Xenopus laevis]
11504	expand	fro & lun	3	1	9	6	3	10	2	5	2	1	Ifitm10	PREDICTED: interferon-induced transmembrane protein 10 [Anolis carolinensis]
12459	expand	fro & zeb	2	1	3	4	4	8	2	5	1	8	Efna3	disintegrin and metalloproteinase domain-containing protein 15 [Amazona aestiva]
12495	expand	fro	2	1	0	1	3	9	2	2	2	1	OTOP3	PREDICTED: otopetrin-3-like, partial [Xenopus laevis]
1249	expand	fro	1	1	0	2	1	13	1	1	1	1	TNIK	PREDICTED: nik-related protein kinase-like [Xenopus laevis]
1261	expand	fro & lun	0	1	7	0	0	7	1	0	0	1	MAP4K5	mitogen-activated protein kinase kinase kinase kinase 5-like [Danio rerio]
1262	expand	fro	0	1	1	1	2	24	0	0	0	0	MYO3A	PREDICTED: myosin-IIIa [Latimeria chalumnae]
12871	expand	fro & zeb	1	1	3	2	8	11	8	0	2	12	-	unnamed protein product [Oncorhynchus mykiss]
1341	expand	fro	0	1	2	0	0	21	0	0	0	0	Taok1	serine/threonine-protein kinase TAO1 [Rattus norvegicus]
13957	expand	fro & zeb	3	1	0	3	2	7	4	3	2	9	SLC8A1	PREDICTED: sodium/calcium exchanger 1 isoform X1 [Xenopus laevis]
14106	expand	fro	3	1	0	5	1	12	2	5	6	6	Fmo5	dimethylaniline monooxygenase [N-oxide-forming] 5-like protein [Cricetulus griseus]
14441	expand	fro & lun	0	2	4	0	0	8	0	0	0	0	-	PREDICTED: uncharacterized protein LOC108704742 [Xenopus laevis]
1461	expand	fro	0	1	2	1	0	15	0	1	0	0	Pkn1	PREDICTED: serine/threonine-protein kinase N1-like [Xenopus laevis]
14754	expand	fro & hum	2	1	3	2	2	7	3	9	1	4	CST3	cystatin precursor [Gallus gallus]
14865	expand	fro & hum	1	1	2	2	2	5	1	10	2	2	ATP6V1G2	ATP6V1G2 isoform 4, partial [Pan troglodytes]
15174	expand	fro	3	1	5	6	7	12	2	4	3	6	nat8l	PREDICTED: N-acetylaspartate synthetase-like [Xenopus laevis]
15262	expand	fro	3	1	2	3	1	14	2	4	2	0	Pnliprp2	PREDICTED: pancreatic triacylglycerol lipase-like [Callorhinchus milii]
15407	expand	fro	0	1	0	0	0	8	0	0	0	0	spdya-a	PREDICTED: speedy protein 1-A-like [Xenopus laevis]
15762	expand	fro & hum	3	1	2	4	0	8	2	8	2	4	FXYD3	FXYD domain-containing ion transport regulator 3 isoform 3 [Homo sapiens]
1741	expand	fro	2	1	0	2	1	9	3	1	1	2	PARP14	PREDICTED: poly [ADP-ribose] polymerase 14-like [Chelonia mydas]
1767	contract	fro & liz & zeb	13	1	10	10	0	0	5	0	0	0	CD163L1	PREDICTED: scavenger receptor cysteine-rich domain-containing protein SCART1-like isoform X1 [Gallus gallus]
1780	expand	fro & lun	0	1	4	0	0	4	0	3	0	0	F13B	PREDICTED: coagulation factor XIII B chain-like [Xenopus laevis]
17820	expand	fro	0	1	3	0	1	8	0	0	0	0	FAM135B	protein FAM135B isoform X1 [Columba livia]
2319	expand	fro & zeb	11	1	2	7	5	22	7	10	6	23	Myh8	PREDICTED: myosin-4-like [Xenopus laevis]
2442	expand	fro & hum	0	4	4	0	3	8	1	22	0	0	CEACAM5	carcinoembryonic antigen-related cell adhesion molecule 5 isoform 1 preproprotein [Homo sapiens]
2450	expand	fro & hum	2	1	1	2	2	31	2	9	1	2	FCRL3	PREDICTED: uncharacterized protein LOC100174808 [Xenopus laevis]
2454	expand	fro	0	2	0	0	3	6	2	0	0	3	NECTIN1	hypothetical protein XELAEV_18014393mg [Xenopus laevis]
2528	expand	fro	0	1	1	0	0	6	0	0	0	2	TRIM25	PREDICTED: uncharacterized protein LOC108700412 [Xenopus laevis]
2677	expand	fro	5	1	0	6	5	12	5	6	5	8	KCNA4	PREDICTED: potassium voltage-gated channel subfamily A member 4 [Xenopus laevis]
282	expand	fro & gar	2	1	4	3	8	9	11	3	4	4	OVCH1	ovochymase 1 L homeolog precursor [Xenopus laevis]
286	expand	fro	2	1	1	2	1	16	2	2	1	3	Tmprss2	PREDICTED: atrial natriuretic peptide-converting enzyme-like [Xenopus laevis]
2879	contract	fro	0	42	2	63	1	0	0	0	2	1	RTase	ORF2 protein [Salmo salar]
303	expand	fro & zeb	3	1	5	2	6	13	7	6	3	12	Cela1	PREDICTED: chymotrypsin-like elastase family member 1 isoform X2 [Gallus gallus]
3214	expand	fro & hum & zeb	20	1	11	9	21	27	8	65	22	25	-	PREDICTED: class I histocompatibility antigen, F10 alpha chain-like isoform X1 [Gallus gallus]
3429	expand	fro & hum	2	1	2	3	5	9	3	10	4	7	COL5A1	collagen type V alpha-1, partial [Danio rerio]
3472	expand	fro & zeb	0	1	0	1	0	8	1	1	1	7	Fndc7	PREDICTED: fibronectin type III domain-containing protein 7-like isoform X2 [Xenopus laevis]
3602	expand	fro & liz & zeb	10	1	8	22	24	32	13	28	32	28	CMLKR1	PREDICTED: chemokine-like receptor 1 [Latimeria chalumnae]
3795	expand	fro	5	1	3	4	3	23	4	3	3	6	HRH3	PREDICTED: histamine H3 receptor-like [Xenopus laevis]
3855	expand	fro & hum	7	1	7	6	7	14	7	18	6	11	TUBB3	PREDICTED: tubulin beta 3 class III L homeolog isoform X1 [Xenopus laevis]
4158	expand	fro & gar	7	1	2	1	5	10	8	5	7	1	CTSE	cathepsin E [Cynops pyrrhogaster]
4299	expand	fro	0	1	1	5	8	12	7	5	2	10	HTR3A	PREDICTED: 5-hydroxytryptamine receptor 3A-like [Xenopus laevis]
431	expand	fro	1	1	2	4	2	12	5	5	3	6	Adgre1	PREDICTED: adhesion G protein-coupled receptor E4-like isoform X1 [Xenopus laevis]
43	expand	fro	4	1	8	6	1	11	2	5	7	8	SFTPD	PREDICTED: pulmonary surfactant-associated protein D-like [Chelonia mydas]
44	expand	fro & lun & zeb	1	1	25	10	3	26	6	4	6	19	Fcn2	PREDICTED: ficolin-2 isoform X4 [Gallus gallus]
454	expand	fro & zeb	1	1	1	4	4	9	1	0	3	8	Tlr13	Toll-like receptor 21 precursor [Gallus gallus]
4900	expand	fro	5	1	6	7	6	14	5	6	8	11	AQP8	PREDICTED: aquaporin-8 [Calidris pugnax]
5188	expand	fro & lun	4	1	13	5	9	11	4	7	3	7	GBP2	PREDICTED: guanylate-binding protein 1-like isoform X8 [Crocodylus porosus]
5214	expand	fro & hum	7	1	3	1	3	13	6	10	4	4	AKR1D1	3-oxo-5-beta-steroid 4-dehydrogenase [Gallus gallus]
5232	expand	fro & zeb	1	1	3	1	2	17	2	5	2	12	IFIT5	interferon-induced protein with tetratricopeptide repeats 5 [Danio rerio]
5390	expand	fro & lun	1	1	11	5	5	10	3	8	3	7	Lgals9	PREDICTED: galectin-9 [Xenopus laevis]
5645	expand	fro	0	1	0	2	2	7	0	0	0	1	Muc2	PREDICTED: mucin-2-like [Xenopus laevis]
5677	expand	fro & zeb	1	1	3	1	0	5	2	0	2	16	Tecta	PREDICTED: mucin-like protein [Xenopus laevis]
5935	expand	fro & zeb	6	1	6	11	9	20	7	7	12	23	CPAMD8	PREDICTED: C3 and PZP-like alpha-2-macroglobulin domain-containing protein 8 isoform X1 [Homo sapiens]
6088	expand	fro	0	1	0	0	0	18	0	0	0	0	CCDC51	PREDICTED: uncharacterized protein LOC108715911 isoform X1 [Xenopus laevis]
6207	expand	fro & zeb	0	1	1	1	1	6	1	0	0	4	TM4SF5	PREDICTED: transmembrane 4 L6 family member 4-like [Nanorana parkeri]
6895	expand	fro	3	1	6	7	3	20	7	2	2	11	Pvalb	PREDICTED: parvalbumin alpha-like [Lepisosteus oculatus]
6909	expand	fro & zeb	6	2	3	9	3	18	7	6	6	18	CAPN11	calpain 1, large subunit [Xenopus tropicalis]
7493	expand	fro & hum	0	1	0	2	0	5	0	8	0	0	Ncr3	PREDICTED: natural cytotoxicity triggering receptor 3-like [Xenopus laevis]
7557	expand	fro	11	2	9	21	13	25	22	14	11	22	CLDN7	claudin-7 [Ictidomys tridecemlineatus]
7971	expand	fro	10	1	11	13	9	23	7	8	9	12	-	PREDICTED: tubulin alpha chain isoform X3 [Lepisosteus oculatus]
804	contract	fro & zeb	5	26	30	9	9	0	12	8	13	1	TRIM27	PREDICTED: zinc finger protein RFP-like [Anolis carolinensis]
9061	expand	fro & liz	2	2	1	4	0	9	2	3	8	1	-	PREDICTED: serotriflin-like [Meleagris gallopavo]
9062	contract	fro	3	1	1	15	1	0	1	3	5	2	GLIPR1L2	GLIPR1-like protein 2 isoform 1 [Homo sapiens]
91	expand	fro	1	2	4	3	5	27	0	5	2	0	Ly9	PREDICTED: uncharacterized protein LOC108699392 [Xenopus laevis]
9262	expand	fro & zeb	1	1	1	1	3	8	3	0	6	12	harbi1	PREDICTED: uncharacterized protein LOC103280956 isoform X3 [Anolis carolinensis]
9788	expand	fro & zeb	6	1	8	7	7	14	7	7	5	16	prph	peripherin [Xenopus tropicalis]
9975	expand	fro & lun	1	1	6	2	2	7	0	2	2	4	SPNS1	PREDICTED: protein spinster homolog 1 isoform X1 [Pan paniscus]
9992	expand	fro	2	1	1	2	1	14	2	2	2	3	SLC18A1	PREDICTED: solute carrier family 18 (vesicular monoamine transporter), member 2 L homeolog isoform X1 [Xenopus laevis]
10515	contract	gar	4	1	1	5	4	10	1	7	3	20	H1-5	Histone H1a [Macaca fascicularis]
12207	contract	gar	0	3	8	2	0	5	0	3	0	10	-	uncharacterized protein LOC567537 [Danio rerio]
1277	contract	gar	2	1	2	3	3	2	5	3	3	121	PIM1	uncharacterized protein pimr197 [Danio rerio]
1279	contract	gar	0	1	2	1	1	2	0	0	1	164	PIM3	pollen-specific leucine-rich repeat extensin-like protein 1 [Danio rerio]
14466	expand	gar	0	1	3	3	0	3	5	0	1	1	frrs1	PREDICTED: putative ferric-chelate reductase 1 [Anolis carolinensis]
14857	contract	gar	1	3	0	1	3	6	0	10	11	3	LYZ	c-type ysozyme [Andrias davidianus]
1692	contract	gar	1	1	6	2	4	0	0	5	2	9	ARHGAP11A	PREDICTED: rho GTPase-activating protein 11A isoform X1 [Ceratotherium simum simum]
2479	expand	gar & hum	1	4	0	3	3	4	16	18	1	0	BTN1A1	butyrophilin subfamily 1 member A1-like isoform X4 [Chrysemys picta bellii]
2781	contract	gar	0	1	1	2	0	0	2	0	0	53	-	L-rhamnose-binding lectin-like precursor [Danio rerio]
3190	expand	gar	0	3	2	0	4	0	17	0	0	0	-	PREDICTED: uncharacterized protein LOC102354169 [Latimeria chalumnae]
3641	expand	gar	1	1	0	3	2	1	14	0	2	0	GPR17	PREDICTED: lysophosphatidic acid receptor 6-like [Latimeria chalumnae]
3736	contract	gar	0	1	0	0	0	0	12	0	0	117	taar13c	PREDICTED: trace amine-associated receptor 13c-like [Lepisosteus oculatus]
7208	expand	gar	0	4	2	0	0	1	6	0	0	0	CASR	PREDICTED: extracellular calcium-sensing receptor-like [Callorhinchus milii]
9019	contract	gar	1	1	0	0	0	0	0	0	0	34	Htra2	serine protease HTRA2, mitochondrial-like isoform X1, partial [Danio rerio]
10088	expand	hum	0	1	1	1	1	3	1	6	0	2	FOXD4	forkhead box protein D4 [Homo sapiens]
10146	expand	hum	0	1	0	1	1	1	0	8	1	1	DHX16	PREDICTED: putative pre-mRNA-splicing factor ATP-dependent RNA helicase DHX16 [Anolis carolinensis]
10440	expand	hum	0	1	2	2	2	3	1	9	2	4	DDX39B	PREDICTED: ATP-dependent RNA helicase DDX39A [Callorhinchus milii]
10628	expand	hum & zeb	2	1	2	3	3	5	3	23	5	15	UGT2A1	UDP-glucuronosyltransferase 2A1 isoform 2 precursor [Homo sapiens]
10687	expand	hum	1	2	4	1	1	2	1	32	1	1	MAGEE1	melanoma-associated antigen E1 [Homo sapiens]
11236	expand	hum	6	1	8	3	1	5	2	11	6	8	SERPINC1	PREDICTED: antithrombin-III isoform X1 [Latimeria chalumnae]
11242	expand	hum & zeb	5	1	4	4	3	6	2	13	7	12	SERPINA1	PREDICTED: alpha-1-antiproteinase-like [Pelodiscus sinensis]
11286	expand	hum	1	1	3	3	2	4	2	11	2	3	mboat2	lysophospholipid acyltransferase 2 isoform X1 [Chrysemys picta bellii]
11581	expand	hum	1	1	7	5	7	7	1	19	5	9	PSMB11	proteasome subunit beta type-11 [Danio rerio]
11696	expand	hum	1	1	1	2	2	3	1	11	2	1	Tmc7	PREDICTED: transmembrane channel-like protein 7 isoform X1 [Latimeria chalumnae]
12133	expand	hum	1	1	6	9	7	6	5	18	4	9	Hspa8	PREDICTED: heat shock cognate 71 kDa protein-like isoform X1 [Xenopus laevis]
12214	expand	hum & zeb	11	2	2	8	3	7	5	37	1	25	CCL8	C-C motif chemokine 8-like isoform X1 [Danio rerio]
12913	expand	hum	1	1	0	2	1	4	2	8	2	4	slc44a4	PREDICTED: choline transporter-like protein 4 [Xenopus laevis]
13230	expand	hum & zeb	1	1	2	1	2	4	2	7	1	6	LSM4	PREDICTED: U6 snRNA-associated Sm-like protein LSm4 isoform X1 [Mandrillus leucophaeus]
13251	expand	hum	1	1	0	2	2	4	1	8	1	1	PRRC2B	PREDICTED: protein PRRC2B isoform X1 [Callorhinchus milii]
13483	expand	hum	1	1	6	2	2	5	2	11	2	3	RPS9	PREDICTED: 40S ribosomal protein S9 [Oreochromis niloticus]
13579	expand	hum	2	1	0	0	1	2	1	14	2	2	MSH4	PREDICTED: mutS protein homolog 4 [Latimeria chalumnae]
14552	expand	hum	0	1	2	1	2	3	1	12	2	2	vars1	PREDICTED: valine--tRNA ligase [Latimeria chalumnae]
14804	expand	hum	2	1	2	2	2	3	2	14	2	2	MIA3	PREDICTED: melanoma inhibitory activity protein 3-like isoform X1 [Xenopus laevis]
14857	expand	hum & liz	1	3	0	1	3	6	0	10	11	3	LYZ	c-type ysozyme [Andrias davidianus]
15408	expand	hum	1	1	1	2	2	3	0	19	1	1	SPDYE3	speedy protein E3 [Homo sapiens]
15471	expand	hum	0	1	1	1	1	1	0	8	1	1	Znrd1	PREDICTED: DNA-directed RNA polymerase I subunit RPA12 isoform X1 [Callithrix jacchus]
15516	expand	hum	1	1	3	3	2	4	2	11	2	2	NOP58	Nop58 protein, partial [Danio rerio]
15814	expand	hum & zeb	3	1	9	2	4	5	3	12	5	10	NEU3	PREDICTED: sialidase-3 isoform X1 [Gallus gallus]
1583	expand	hum	0	1	0	0	0	0	0	19	0	0	POTEE	POTE ankyrin domain family member E [Homo sapiens]
16194	expand	hum & zeb	1	1	2	1	2	2	1	6	1	8	GGT1	gamma-glutamyltranspeptidase 1 [Danio rerio]
16582	expand	hum	2	1	3	3	2	4	2	12	3	4	APOBEC3B	apolipoprotein B mRNA editing enzyme, catalytic polypeptide-like 3B, isoform CRA_a [Homo sapiens]
16763	expand	hum	0	1	3	1	2	2	1	17	1	1	LY6G5B	chimera CSNK2B-LY6G5B splicing isoform 991 [Homo sapiens]
1692	expand	hum & zeb	1	1	6	2	4	0	0	5	2	9	ARHGAP11A	PREDICTED: rho GTPase-activating protein 11A isoform X1 [Ceratotherium simum simum]
1722	expand	hum & zeb	10	1	3	19	9	22	2	24	8	35	LOC100334559//h2bc1//zgc:114046//LOC100334869//si:ch211-113a14.28//LOC100329560//LOC100329290	PREDICTED: uncharacterized protein LOC105061668 [Camelus bactrianus]
17257	expand	hum & lun	1	1	7	0	1	3	1	5	1	2	NXF1	nuclear RNA export factor 1 [Danio rerio]
17402	expand	hum	0	1	1	1	1	2	1	10	1	2	CNOT3	CCR4-NOT transcription complex subunit 3 [Danio rerio]
17431	expand	hum	1	1	0	3	1	3	2	7	0	1	UPK3B	RecName: Full=Uroplakin-3b; Short=UP3b; AltName: Full=Uroplakin IIIb; Short=UPIIIb; AltName: Full=p35; Flags: Precursor
175	expand	hum & lun	1	1	11	2	1	2	1	9	1	1	RBMY1J//RBMY1F	RNA-binding motif protein, Y chromosome, family 1 member F/J isoform 1 [Homo sapiens]
17737	expand	hum	1	1	0	0	1	1	1	12	3	1	GPRASP1	G-protein coupled receptor-associated sorting protein 1 [Homo sapiens]
179	expand	hum	0	1	1	2	1	2	1	14	1	3	HNRNPC	heterogeneous nuclear ribonucleoprotein C [Danio rerio]
18055	expand	hum & zeb	1	1	3	2	2	4	2	12	2	7	PPT1	PPT1 isoform 2 [Pan troglodytes]
18125	expand	hum	0	1	0	1	1	2	0	7	1	1	TCF19	transcription factor 19 [Danio rerio]
18272	expand	hum	0	1	3	0	1	2	0	7	1	1	C23H6orf136	PREDICTED: uncharacterized protein C6orf136 homolog [Latimeria chalumnae]
18293	expand	hum	6	1	2	2	1	2	1	8	1	1	RANBP2	E3 SUMO-protein ligase RanBP2 isoform X2 [Chrysemys picta bellii]
18586	expand	hum	1	1	0	1	1	1	1	15	1	1	Taf11	PREDICTED: transcription initiation factor TFIID subunit 11 [Ficedula albicollis]
19190	expand	hum	1	1	1	2	2	4	1	9	2	1	RAI1	PREDICTED: retinoic acid-induced protein 1 [Alligator mississippiensis]
19340	expand	hum	0	3	1	1	1	1	0	7	1	1	-	PREDICTED: uncharacterized protein LOC103172341 [Callorhinchus milii]
2146	expand	hum	1	1	0	1	1	2	1	15	0	1	ANKRD26	PREDICTED: ankyrin repeat domain-containing protein 26-like isoform X1 [Xenopus laevis]
2451	expand	hum	1	1	5	1	1	2	1	8	1	3	ALCAM	CD166 antigen precursor [Gallus gallus]
2459	expand	hum & lun & zeb	11	1	28	5	15	12	8	98	10	23	-	Major histocompatibility complex class II beta chain BLB1, (similar to HLA class II, D beta chain) precursor [Gallus gallus]
298	expand	hum	1	1	0	0	0	3	0	6	1	0	Tmprss11bnl	PREDICTED: transmembrane protease serine 11D-like [Xenopus laevis]
321	expand	hum	2	1	0	3	0	2	0	6	0	0	CFD	hypothetical protein CIB84_011352 [Bambusicola thoracicus]
3470	expand	hum	1	1	0	2	2	4	1	8	1	3	TNXB	tenascin-X isoform X7 [Pan troglodytes]
3660	expand	hum	6	1	1	2	1	2	6	8	5	6	CCR5	C-C chemokine receptor type 5 [Danio rerio]
380	expand	hum & lun	0	1	7	1	1	1	0	4	1	2	Crb1	PREDICTED: protein crumbs homolog 2 isoform X2 [Anolis carolinensis]
4142	expand	hum	1	2	0	2	0	0	0	8	3	0	MROH7	RecName: Full=Maestro heat-like repeat-containing protein family member 7; AltName: Full=HEAT repeat-containing protein 8
4240	expand	hum	2	1	5	8	5	9	3	11	7	3	CYP4F22	PREDICTED: cytochrome P450 4F22-like isoform X1 [Xenopus laevis]
4401	expand	hum & zeb	2	1	1	1	2	4	2	5	1	8	ESX1	homeobox protein ESX1 [Homo sapiens]
441	expand	hum	1	1	0	0	1	2	1	8	1	1	NOTCH2	PREDICTED: neurogenic locus notch homolog protein 2 [Latimeria chalumnae]
4532	expand	hum	0	1	0	0	0	0	0	9	1	0	POU5F1	POU domain, class 5, transcription factor 1 isoform 1 [Homo sapiens]
4558	expand	hum	3	1	0	1	1	6	3	10	3	4	PBX1	PREDICTED: pre-B-cell leukemia transcription factor 4 [Gallus gallus]
4708	expand	hum	1	1	1	5	3	5	3	10	2	4	CYPA	PREDICTED: peptidyl-prolyl cis-trans isomerase A-like isoform X1 [Latimeria chalumnae]
5890	expand	hum	1	1	2	1	1	2	1	48	1	1	GOLGA2	golgin subfamily A member 2 isoform X1 [Numida meleagris]
5944	expand	hum	2	1	0	1	1	1	1	9	1	2	C4B//C4B_2	complement C4-B-like preproprotein [Homo sapiens]
6018	expand	hum	2	1	5	3	0	4	2	8	2	4	GSTT1	glutathione S-transferase theta-1 [Gallus gallus]
6035	expand	hum	0	1	0	1	1	1	1	53	1	1	lrrc14	leucine-rich repeat-containing protein 14-like [Danio rerio]
645	expand	hum	0	1	3	1	1	1	1	11	0	0	RDH13	PREDICTED: retinol dehydrogenase 13 isoform X1 [Callorhinchus milii]
658	expand	hum & lun	3	1	10	5	5	6	2	10	4	5	Hsd17b10	hypothetical protein CIB84_015748, partial [Bambusicola thoracicus]
678	contract	hum	10	1	6	8	1	2	3	0	6	15	SPCC663.06c	C-factor, partial [Ophiophagus hannah]
7475	expand	hum	0	1	0	0	0	0	0	7	0	0	MUC21	Mucin 21, cell surface associated [Homo sapiens]
7690	expand	hum	1	1	0	1	1	3	1	32	1	1	USP51	ubiquitin carboxyl-terminal hydrolase 51 [Homo sapiens]
7737	expand	hum	1	1	0	1	1	2	1	20	1	2	Usp6nl	PREDICTED: uncharacterized protein LOC103174934 isoform X1 [Callorhinchus milii]
8087	expand	hum	1	1	4	3	5	6	2	16	3	2	Lta	tumor necrosis factor [Chrysemys picta bellii]
8091	expand	hum	0	1	0	1	0	2	0	8	0	0	CD40LG	PREDICTED: tumor necrosis factor ligand superfamily member 10-like [Callorhinchus milii]
8532	expand	hum	1	1	0	2	2	3	1	9	1	3	Abcf1	PREDICTED: ATP-binding cassette sub-family F member 1 isoform X1 [Latimeria chalumnae]
8536	expand	hum & lun	1	2	8	2	3	3	1	18	2	5	TAP2	PREDICTED: LOW QUALITY PROTEIN: antigen peptide transporter 2 [Cebus capucinus imitator]
8678	expand	hum	1	1	2	3	2	4	2	13	1	3	TSPYL1	uncharacterized protein LOC337214 [Danio rerio]
8779	expand	hum & lun & zeb	2	1	9	1	1	0	1	5	2	7	-	PREDICTED: interferon alpha-inducible protein 27-like protein 2A isoform X1 [Anolis carolinensis]
8939	expand	hum	0	3	0	5	3	3	4	7	1	6	APOL6	uncharacterized protein LOC560271 [Danio rerio]
9958	expand	hum	2	1	3	10	4	6	3	10	6	6	SLC22A14	solute carrier family 22 member 14 [Homo sapiens]
10683	expand	liz & zeb	0	1	3	0	1	0	2	0	4	8	ssuh2	PREDICTED: protein SSUH2 homolog isoform X1 [Lepisosteus oculatus]
11070	expand	liz	0	2	1	1	2	3	0	3	69	2	NANOS3	PREDICTED: uncharacterized protein LOC108703496 isoform X2 [Xenopus laevis]
12214	contract	liz	11	2	2	8	3	7	5	37	1	25	CCL8	C-C motif chemokine 8-like isoform X1 [Danio rerio]
14828	expand	liz	5	1	2	1	2	4	2	3	11	4	Aadacl3	PREDICTED: arylacetamide deacetylase-like 4 [Lepisosteus oculatus]
15597	expand	liz	2	1	0	4	2	7	4	3	8	3	LOC784768	Clca1 protein, partial [Xenopus tropicalis]
2463	contract	liz	3	1	5	2	3	4	1	6	0	6	TAPBPL	PREDICTED: tapasin-related protein isoform X1 [Latimeria chalumnae]
248	expand	liz & lun	2	1	13	6	7	6	2	6	34	3	BCAN	chondroitin sulfate proteoglycan 2 [Danio rerio]
2870	contract	liz	185	5	1	2	7	0	1	0	1	1	pol	ORF2 [Acanthochelys spixii]
4496	expand	liz	1	1	3	1	0	0	0	2	8	0	hoxc11a	PREDICTED: homeobox protein Hox-C11 [Panthera tigris altaica]
5776	expand	liz & lun	0	1	10	1	2	1	2	0	4	1	Sema6d	PREDICTED: semaphorin-6C [Anolis carolinensis]
5974	expand	liz	2	1	3	4	0	7	3	2	11	3	ACHE	RecName: Full=Acetylcholinesterase; Short=AChE; Flags: Precursor
6000	contract	liz	3	2	1	4	0	4	2	3	0	13	SPINK2	serine protease inhibitor Kazal-type 2 isoform 1 precursor [Homo sapiens]
650	expand	liz & lun	5	1	11	4	2	5	3	4	10	6	Sdr16c5	short chain dehydrogenase/reductase family 16C, member 5 [Gallus gallus]
9776	expand	liz	1	1	1	5	2	6	5	5	8	6	PLAAT4	PREDICTED: Ca(2+)-independent N-acyltransferase-like [Xenopus laevis]
10163	expand	lun & zeb	7	2	23	15	1	12	1	15	8	30	LOC526789//H4C4//H4C2//H4-16//H4C11	uncharacterized protein LOC101952834 [Chrysemys picta bellii]
10376	expand	lun	0	1	7	3	2	0	0	0	1	3	ATP8B2	phospholipid-transporting ATPase ID isoform X3 [Danio rerio]
10485	expand	lun	5	2	31	13	10	16	3	10	13	9	Sult1c1	PREDICTED: sulfotransferase 1C2-like [Xenopus laevis]
10640	expand	lun	0	1	18	0	2	0	2	0	0	1	-	PREDICTED: cathepsin L1-like isoform X1 [Austrofundulus limnaeus]
12207	expand	lun & zeb	0	3	8	2	0	5	0	3	0	10	-	uncharacterized protein LOC567537 [Danio rerio]
12265	expand	lun	0	1	12	1	1	2	1	1	2	0	NACA	PREDICTED: nascent polypeptide-associated complex subunit alpha, muscle-specific form isoform X1 [Xenopus laevis]
12661	contract	lun	7	4	1	5	6	10	5	4	7	19	Art5	PREDICTED: ecto-ADP-ribosyltransferase 5 isoform X2 [Coturnix japonica]
12684	expand	lun	0	4	7	4	0	1	0	1	1	1	-	PREDICTED: lymphocyte antigen 6 complex locus protein G6d [Anolis carolinensis]
12728	expand	lun & zeb	0	1	6	0	0	0	0	0	0	6	-	uncharacterized protein si:dkey-6e2.2 isoform X1 [Danio rerio]
13416	expand	lun & zeb	2	1	7	2	2	5	3	3	2	15	Tnni1	troponin I4b, tandem duplicate 2 [Danio rerio]
13597	expand	lun	1	1	11	4	1	1	2	2	0	0	NMRAL1	PREDICTED: nmrA-like family domain-containing protein 1 [Latimeria chalumnae]
14028	expand	lun	1	1	9	1	1	0	0	0	0	0	ZGRF1	protein ZGRF1 isoform X3 [Phascolarctos cinereus]
14240	expand	lun	1	1	7	0	1	0	3	0	0	0	GRN	PREDICTED: granulins-like [Latimeria chalumnae]
14406	expand	lun	3	1	13	5	2	7	3	3	5	6	Tpm3	PREDICTED: tropomyosin beta chain isoform X3 [Melopsittacus undulatus]
147	expand	lun & zeb	1	1	9	3	2	2	1	3	1	7	RBM4B	RNA binding motif protein 14 [Danio rerio]
15049	expand	lun	1	1	7	1	4	0	0	0	0	3	FMN2	PREDICTED: formin-2 [Cuculus canorus]
1576	expand	lun	1	1	10	1	0	2	1	1	2	2	ANKRD29	PREDICTED: ankyrin repeat domain-containing protein 29-like [Xenopus laevis]
1579	expand	lun	1	1	10	1	1	4	1	1	2	2	-	PREDICTED: death-associated protein kinase 1-like [Latimeria chalumnae]
16239	expand	lun	1	1	15	4	2	4	2	3	2	1	PSAP	prosaposin-like isoform X1 [Chrysemys picta bellii]
1763	contract	lun	3	2	0	2	10	1	7	5	4	12	DMBT1	PREDICTED: deleted in malignant brain tumors 1 protein isoform X9 [Homo sapiens]
1892	expand	lun	0	1	7	1	0	0	1	2	1	0	SPEGNB	SPEG isoform 24, partial [Pongo abelii]
1950	expand	lun	3	1	9	1	6	3	2	1	4	6	EPHB2	ephrin type-B receptor 2 isoform 4 precursor [Homo sapiens]
2000	expand	lun	0	1	6	3	2	1	0	0	3	2	Gucy2f	PREDICTED: retinal guanylyl cyclase 2-like isoform X1 [Lepisosteus oculatus]
20486	expand	lun	1	1	8	0	0	2	1	1	1	0	BCAS1	PREDICTED: breast carcinoma-amplified sequence 1 isoform X1 [Lepisosteus oculatus]
2258	expand	lun	6	1	22	17	10	15	7	8	9	14	actg1.S	PREDICTED: LOW QUALITY PROTEIN: actin, cytoplasmic 2 [Equus przewalskii]
2677	contract	lun	5	1	0	6	5	12	5	6	5	8	KCNA4	PREDICTED: potassium voltage-gated channel subfamily A member 4 [Xenopus laevis]
2719	contract	lun	7	1	0	6	2	9	3	7	6	6	Scn8a	PREDICTED: LOW QUALITY PROTEIN: sodium channel protein type 8 subunit alpha-like [Xenopus laevis]
2873	expand	lun	0	5	12	3	1	0	0	0	0	0	X-element\ORF2	rna-directed dna polymerase from mobile element jockey-like [Limosa lapponica baueri]
3099	expand	lun	0	1	7	2	0	0	0	0	0	1	Sh2b1	PREDICTED: SH2B adapter protein 1 [Latimeria chalumnae]
322	expand	lun	0	1	6	2	0	0	0	0	0	0	MASP1	PREDICTED: mannan-binding lectin serine protease 1 isoform X3 [Latimeria chalumnae]
3455	expand	lun	0	1	8	1	0	0	0	0	0	0	vwa2	PREDICTED: von Willebrand factor A domain-containing protein 2 [Latimeria chalumnae]
381	expand	lun	1	1	8	0	0	1	0	0	0	0	Celsr2	PREDICTED: cadherin EGF LAG seven-pass G-type receptor 2 [Latimeria chalumnae]
3942	expand	lun	0	1	13	1	0	0	0	0	1	1	Dsg2	PREDICTED: desmoglein-2-like isoform X3 [Latimeria chalumnae]
3992	expand	lun	2	1	18	1	2	0	0	1	0	3	LRP1B	PREDICTED: low-density lipoprotein receptor-related protein 1B-like [Latimeria chalumnae]
415	expand	lun	0	1	5	3	0	0	1	0	0	0	SCUBE2	PREDICTED: signal peptide, CUB and EGF-like domain-containing protein 1 [Nanorana parkeri]
4261	expand	lun	0	1	9	1	0	1	1	0	0	0	Cyp46a1	cholesterol 24-hydroxylase isoform X2 [Chrysemys picta bellii]
4588	expand	lun	1	1	10	1	1	1	0	1	0	1	ZNF414	PREDICTED: zinc finger protein 414 isoform X1 [Gallus gallus]
4775	expand	lun	0	1	7	2	0	0	0	2	0	0	HNRNPL	heterogeneous nuclear ribonucleoprotein L2 [Camelus ferus]
5149	expand	lun	3	1	11	1	0	5	1	3	3	3	PCBP3	PREDICTED: poly(rC)-binding protein 3 isoform X9 [Callorhinchus milii]
5202	expand	lun	2	1	34	6	1	3	2	3	3	6	UBC	ubiquitin C [Homo sapiens]
5218	expand	lun	2	1	6	0	0	0	1	0	0	0	AKR1D1	PREDICTED: 3-oxo-5-beta-steroid 4-dehydrogenase-like [Callorhinchus milii]
5279	contract	lun	1	1	0	7	9	1	4	32	4	2	NLRP1	NACHT, LRR and PYD domains-containing protein 1 isoform 1 [Homo sapiens]
5282	contract	lun	1	34	0	2	11	7	2	3	0	4	nlrp1	NACHT, LRR and PYD domains-containing protein 3-like isoform X1 [Danio rerio]
5613	expand	lun	2	2	13	6	8	5	9	4	1	10	ZP1	PREDICTED: LOW QUALITY PROTEIN: zona pellucida sperm-binding protein 1 [Anolis carolinensis]
5614	expand	lun	2	2	34	5	5	3	6	1	2	8	ZP3	zone pellucid C protein, partial [Cynops pyrrhogaster]
5652	expand	lun	1	1	8	5	1	4	3	0	1	1	VWF	PREDICTED: von Willebrand factor [Latimeria chalumnae]
5789	expand	lun	0	3	5	0	0	0	0	0	2	0	SEMA7A	PREDICTED: semaphorin-7A-like, partial [Callorhinchus milii]
6479	expand	lun & zeb	0	1	11	3	3	1	5	0	1	10	ASTL	PREDICTED: low choriolytic enzyme-like [Lepisosteus oculatus]
674	expand	lun	1	1	19	1	2	3	2	1	1	2	fabG	PREDICTED: 3-oxoacyl-[acyl-carrier-protein] reductase FabG-like [Latimeria chalumnae]
7154	expand	lun	3	1	6	3	0	0	1	0	0	1	KIF20B	PREDICTED: kinesin-like protein KIF20B [Latimeria chalumnae]
7157	expand	lun	1	1	9	1	0	0	2	0	0	0	KIF20A	PREDICTED: kinesin-like protein KIF20A [Lepisosteus oculatus]
7299	expand	lun	0	1	7	2	0	2	0	0	0	2	ADCY6	PREDICTED: adenylate cyclase type 6 isoform X1 [Lepisosteus oculatus]
773	expand	lun	0	1	19	0	0	0	0	0	0	0	P2RX7	PREDICTED: P2X purinoceptor 7-like [Cyprinus carpio]
8535	expand	lun	1	1	8	1	0	0	0	0	1	0	Abcb9	PREDICTED: antigen peptide transporter 1 [Latimeria chalumnae]
8537	expand	lun	0	1	13	3	2	0	0	0	0	0	Abcc3	PREDICTED: canalicular multispecific organic anion transporter 2 [Latimeria chalumnae]
8542	expand	lun	1	1	6	2	1	0	1	0	0	0	ABCG2	PREDICTED: ATP-binding cassette sub-family G member 2-like [Lepisosteus oculatus]
8549	expand	lun	2	1	10	0	0	1	1	0	1	0	ABCA2	ATP-binding cassette sub-family A member 2, partial [Rhincodon typus]
8772	expand	lun	1	1	7	0	0	2	0	0	1	0	FLNC	PREDICTED: LOW QUALITY PROTEIN: filamin-C, partial [Anolis carolinensis]
8830	expand	lun	0	1	6	0	0	2	0	0	1	0	MYO1G	PREDICTED: unconventional myosin-Ig, partial [Anolis carolinensis]
8844	expand	lun	0	1	5	3	0	0	2	0	1	3	MYH11	PREDICTED: myosin-11, partial [Lepisosteus oculatus]
9295	expand	lun	1	1	8	1	2	0	0	0	0	0	DNAH3	PREDICTED: dynein heavy chain 3, axonemal [Callorhinchus milii]
9299	expand	lun	0	1	10	1	1	0	0	0	0	0	DNAH9	PREDICTED: dynein heavy chain 9, axonemal isoform X1 [Lepisosteus oculatus]
9752	expand	lun	0	1	7	0	2	0	0	0	1	1	NR1I3	PREDICTED: nuclear receptor subfamily 1 group I member 3 isoform X1 [Anolis carolinensis]
9802	expand	lun	1	1	8	1	1	2	1	0	2	0	KRT7	Keratin, type II cytoskeletal 75, partial [Aptenodytes forsteri]
10078	expand	zeb	0	1	0	1	1	2	1	2	1	7	foxa4-b	forkhead box A sequence [Danio rerio]
10490	expand	zeb	1	2	1	3	2	3	3	0	5	9	SULT3A1	PREDICTED: amine sulfotransferase-like isoform X2 [Xenopus laevis]
11844	expand	zeb	1	1	0	2	4	4	1	3	1	8	TGM1	PREDICTED: protein-glutamine gamma-glutamyltransferase K, partial [Nanorana parkeri]
12221	expand	zeb	0	2	4	2	1	2	1	0	0	18	-	PREDICTED: C-C motif chemokine 20-like [Sinocyclocheilus rhinocerous]
12538	expand	zeb	1	1	3	1	1	1	1	2	1	15	Fbxo6	uncharacterized protein LOC553461 isoform X4 [Danio rerio]
1255	expand	zeb	0	1	1	1	1	1	1	0	1	10	Nek1	calcium/calmodulin-dependent protein kinase type 1D [Danio rerio]
12661	expand	zeb	7	4	1	5	6	10	5	4	7	19	Art5	PREDICTED: ecto-ADP-ribosyltransferase 5 isoform X2 [Coturnix japonica]
13320	expand	zeb	1	2	0	1	1	2	3	1	1	14	Fut9	alpha(1,3)fucosyltransferase gene 1 isoform X1 [Danio rerio]
13839	expand	zeb	3	2	0	0	3	4	3	0	2	18	VTG1	vitellogenin-1 precursor [Gallus gallus]
15752	expand	zeb	1	1	2	0	1	0	1	1	2	8	PBLD	phenazine biosynthesis-like protein domain containing pseudogene [Danio rerio]
15820	expand	zeb	2	1	0	1	2	3	2	3	2	9	PEX5	PREDICTED: peroxisomal biogenesis factor 5 isoform X2 [Lepisosteus oculatus]
16064	expand	zeb	3	1	0	3	0	6	2	6	2	5	-	PREDICTED: thymosin beta-4 [Camelus dromedarius]
16874	expand	zeb	0	1	2	4	2	2	0	1	1	6	SLC3A2	4F2 cell-surface antigen heavy chain [Chrysemys picta bellii]
1764	contract	zeb	4	1	1	3	10	3	5	2	3	0	Dmbt1	PREDICTED: uncharacterized protein LOC102354532 [Latimeria chalumnae]
1773	expand	zeb	3	1	1	5	1	5	1	5	4	8	CFH	PREDICTED: complement factor H [Gallus gallus]
2479	contract	zeb	1	4	0	3	3	4	16	18	1	0	BTN1A1	butyrophilin subfamily 1 member A1-like isoform X4 [Chrysemys picta bellii]
2796	expand	zeb	0	1	5	0	3	0	1	0	0	12	ADGRE3	adhesion G protein-coupled receptor E3 [Danio rerio]
283	expand	zeb	3	2	5	10	2	7	3	5	2	11	-	PREDICTED: chymotrypsinogen A-like [Latimeria chalumnae]
3609	expand	zeb	1	1	1	3	4	6	1	2	2	7	CXCR3	C-X-C chemokine receptor type 3 isoform 2 [Homo sapiens]
4066	expand	zeb	1	1	1	5	4	8	3	4	5	8	MMP14	matrix metalloproteinase-14 isoform X1 [Danio rerio]
451	expand	zeb	4	1	0	3	2	3	3	4	4	11	TLR3	Toll-like receptor 3 [Homo sapiens]
5610	expand	zeb	1	1	1	3	2	3	1	3	2	11	Tecta	uncharacterized protein si:ch73-181m17.1 isoform X3 [Danio rerio]
6000	expand	zeb	3	2	1	4	0	4	2	3	0	13	SPINK2	serine protease inhibitor Kazal-type 2 isoform 1 precursor [Homo sapiens]
6749	expand	zeb	0	1	2	5	6	7	6	1	2	12	Prf1	PREDICTED: perforin-1-like [Lepisosteus oculatus]
6855	expand	zeb	6	1	8	9	9	10	7	9	12	17	CABP5	PREDICTED: calcium-binding protein 1-like [Xenopus laevis]
702	expand	zeb	2	1	6	2	3	5	3	2	0	8	STOM	erythrocyte band 7 integral membrane protein isoform X1 [Danio rerio]
7517	expand	zeb	0	2	0	1	0	0	2	0	1	21	Cd300a	polymeric immunoglobulin receptor-like isoform X2 [Danio rerio]
7673	expand	zeb	0	6	0	1	7	1	4	0	0	11	-	PREDICTED: uncharacterized protein LOC103179749 [Callorhinchus milii]
890	expand	zeb	1	1	1	1	0	2	0	1	1	10	drl	si:dkey-261j4.5 isoform X1 [Danio rerio]
