# Supplementary material for: Giant lungfish genome elucidates the conquest of land by vertebrates
Source: Nature. 2021 Jan 18;590(7845):284–9. doi: 10.1038/s41586-021-03198-8 (PMC7875771; doi:10.1038/s41586-021-03198-8)
Supplement: Supplementary file 15 — Number of functional pulmonary surfactant genes compared among species. The gene number is the sum of intact and truncated predictions. [file 41586_2021_3198_MOESM15_ESM.xlsx]

## Sheet: Sheet1
Supplementary Table 12. Number of functional pulmonary surfactantgenes (the sum of intact predictions and truncated predictions) compared among species
	SFTPA	SFTPB	SFTPC	SFTPD	total
hum	3	1	1	1	6
chi	2	1	0	0	3
liz	2	1	2	4	9
fro	3	0	1	5	9
axo	1	1	0	0	2
lun	2	2	0	3	7
coe	0	2	0	0	2
zeb	0	0	0	1	1
gar	1	2	0	0	3
ele	0	0	0	0	0
