# Supplementary material for: Giant lungfish genome elucidates the conquest of land by vertebrates
Source: Nature. 2021 Jan 18;590(7845):284–9. doi: 10.1038/s41586-021-03198-8 (PMC7875771; doi:10.1038/s41586-021-03198-8)
Supplement: Supplementary file 16 — Repertoire of olfactory and taste receptors. The number of functional olfactory receptors and taste receptor genes are given for lungfish and nine representative aquatic, amphibian or terrestrial species. Numbers are the sum of intact and truncated predictions. Odorant receptor are assigned to groups relating to the origin of the respective odors according to ref. 32. [file 41586_2021_3198_MOESM16_ESM.xlsx]

## Sheet: Sheet1
Supplementary Table 13. Number of functional olfactory receptors and taste receptors (the sum of intact predictions and truncated predictions) compared among species
	Odorant receptor								VR	TAAR	TAS
	Water				Air/Water	Air		Total OR			TAS1R		TAS2R
	Delta (δ)	Epsilon (ε)	Zeta (ζ)	Eta (η)	Beta (β)	Alpha (α)	Gamma (γ)				Total	TAS1R1
hum	0	0	0	0	0	46	309	355	5	4	2	1	22
chi	0	0	0	0	0	9	215	224	0	0	2	1	3
liz	0	0	0	1	0	2	114	117	55	2	4	2	7
fro	29	28	0	14	10	14	337	432	147	6	3	2	47
axo	1	0	0	1	0	52	289	343	64	4	2	1	4
lun	68	2	2	4	0	33	37	146	187	24	3	2	1
coe	31	2	45	24	2	10	9	123	61	25	3	1	76
zeb	65	13	37	42	7	0	1	165	5	100	17	0	2
gar	55	5	43	11	20	3	21	158	10	28	2	2	1
ele	1	0	0	2	0	0	1	4	8	0	5	3	0
* Odorant receptor are assigned to groups relating to the origin of the respective odors according to Niimura 2012
