# Supplementary material for: Giant lungfish genome elucidates the conquest of land by vertebrates
Source: Nature. 2021 Jan 18;590(7845):284–9. doi: 10.1038/s41586-021-03198-8 (PMC7875771; doi:10.1038/s41586-021-03198-8)
Supplement: Supplementary file 17 — Number and length of the regions in the genome that are not annotated as repetitive by RepeatMasker but having a coverage in excess of 3 standard deviants. [file 41586_2021_3198_MOESM17_ESM.xlsx]

## Sheet: Sheet1
Supplementary Table 14. Number and length of the regions in the genome that are not annotated as repetitive by RepeatMasker but having a coverage in excess of 3 standard deviants.
	Repeatmasker Round 1	RepeatMakser Round 1 and 2
Regions with 0 repeats	319 (14.2%)	208 (9.3%)
Total length of those regions	2,860,000 bp	1,940,000 bp
Mean length of the region	8.9kb	9.3kb
