# Supplementary material for: Giant lungfish genome elucidates the conquest of land by vertebrates
Source: Nature. 2021 Jan 18;590(7845):284–9. doi: 10.1038/s41586-021-03198-8 (PMC7875771; doi:10.1038/s41586-021-03198-8)
Supplement: Supplementary file 18 — Rank order list of estimated chromosome DNA content and of DNA content in scaffolds. Left column: List of estimated chromosome DNA content. Chromosomal DNA content was calculated by measuring chromosome area from Rock et al 1996 and determining the fraction of the total with a genome size of 43 Gb. Right column: List of DNA content in scaffolds. This list is ordered by size and does not imply any relationship to the chromosomes listed on the left. [file 41586_2021_3198_MOESM18_ESM.xlsx]

## Sheet: Tabelle1
Supplementary Table 15. Comparison of chromosome and scaffold DNA content
Estimated Chromosome Size (Gb)	Scaffold Size (Gb)
5.4	4.92
5.4	4.89
5.2	4.21
2.5	2.78
2.2	1.75
1.9	1.69
1.9	1.69
1.9	1.48
1.6	1.16
1.6	1.11
1.6	1.1
1.3	0.98
1.3	0.96
1.2	0.82
1.1	0.7
0.8	0.63
0.7	0.45
0.6	0.41
0.6	0.4
0.6	0.33
0.5	0.27
0.5	0.24
0.4	0.24
0.4	0.22
0.4	0.19
0.2	0.15
0.2	0.15
	0.12
	0.09
	0.05
	0.04
	0.04
	0.04
	0.03
	0.01
	0.01
	0.01
	0.01
	0.01
