# Supplementary material for: Giant lungfish genome elucidates the conquest of land by vertebrates
Source: Nature. 2021 Jan 18;590(7845):284–9. doi: 10.1038/s41586-021-03198-8 (PMC7875771; doi:10.1038/s41586-021-03198-8)
Supplement: Supplementary file 19 — List of Oligonucleotides. This table list the oligonucleotide sequences used for in-situ hybridization probe synthesis for axolotl hoxd9, hoxc13, hoxd9, lungfish sal1, hoxc13, sox9, and cichlid hoxc13. [file 41586_2021_3198_MOESM19_ESM.xlsx]

## Sheet: Sheet1
Supplementary Table 16. List of Oligonucleotides
Oligo name	Oligonucleotide sequence (5' - 3')	Application	template
nfoSall1F1	TCAGTACAGCCCCCCTCACCATCTAACAGTACTATGGATTGCCATAAATCACCTTCTGTTGAAGAAAAGCAACACATAACTTTATCAAGTGATTTTGGAAATGTTCTTTCTCCAGCCTCT	in situ hybridisation probe synthesis Lungfgish Sall1	nfoSall1F1 x nfoSall1T7R1
nfoSall1T7R1	TAATACGACTCACTATAGGAGAGGCTGGAGAAAGAACATTT	in situ hybridisation probe synthesis Lungfgish Sall1
nfoSall1F2	ACTAATGGGGGTGCTCTAGATTTGACATCTACTAGCGATAAAATGGTCAAAGAAGATTCTTTAAGTCTGCTGTTTCCATTTCGAGAACGGGGTAAATTTAAAAATACAGCTTGTGATATT	in situ hybridisation probe synthesis Lungfgish Sall1	nfoSall1F2 x nfoSall1T7R2
nfoSall1T7R2	TAATACGACTCACTATAGGAATATCACAAGCTGTATTTTTAA	in situ hybridisation probe synthesis Lungfgish Sall1
nfoSsall1F3	TGTGGAAAAACATTTGCTTGTCAGAGTGCCTTGGACATCCATTATAGAAGCCATACCAAAGAGAGACCATTTATTTGCACAGTCTGCAATCGTGGCTTTTCCACAAAGGGCAATTTAAAG	in situ hybridisation probe synthesis Lungfgish Sall1	nfoSall1F3 x nfoSall1T7R3
nfoSall1T7R3	TAATACGACTCACTATAGGCTTTAAATTGCCCTTTGTGGAAAA	in situ hybridisation probe synthesis Lungfgish Sall1
nfoSall1F4	CAGCACATGTTAACTCATCAAATGCGAGACCTTCCATCACAGCTTTTTGAGCCCAACTCCAATATTGGTCCTAATCAGAACTCTGCAGTTTCACCTGCCAATTCATTATCATCACTAATC	in situ hybridisation probe synthesis Lungfgish Sall1	nfoSall1F4 x nfoSall1T7R4
nfoSall1T7R4	TAATACGACTCACTATAGGATTAGTGATGATAATGAATTGGCAG	in situ hybridisation probe synthesis Lungfgish Sall1
nfosall1F5	AAAGCTGAGGTTAATGGTTTTATGCACAGCTCCCCTCAGGATAGTAAAGAAGCACCTTCTAGTCTTGTTCCAGCAGGGCCTCTGCCTTCTTCTGCCACATCACCAGTTCTACCACCAGCC	in situ hybridisation probe synthesis Lungfgish Sall1	nfoSall1F5 x nfoSall1T7R5
nfoSall1T7R5	TAATACGACTCACTATAGGCTGGTGGTAGAACTGGTGA	in situ hybridisation probe synthesis Lungfgish Sall1
nfoSall1F6	CCACCTAGAAGAATTCCAAAACAGCACTACTGCAACACATGTGGGAAAACATTTTCTTCTTCCAGTGCCCTGCAGATTCATGAGAGAACACACACTGGTGAAAAACCATTTGCCTGCACT	in situ hybridisation probe synthesis Lungfgish Sall1	nfoSall1F6 x nfoSall1T7R6
nfoSall1T7R6	TAATACGACTCACTATAGGAGTGCAGGCAAATGGTTTTTCACC	in situ hybridisation probe synthesis Lungfgish Sall1
nfoSall1F7	ATTTGTGGGAGAGCTTTTACAACCAAAGGCAACCTTAAGGTTCACATGGGGACACATATGTGGAACAGCACTCCAGCAAGACGGGGGCGGCGACTTTCTGTAGATGGTCCTGTGGCATTT	in situ hybridisation probe synthesis Lungfgish Sall1	nfoSall1F7 x nfoSall1T7R7
nfoSall1T7R7	TAATACGACTCACTATAGGAAATGCCACAGGACCATCTACAGA	in situ hybridisation probe synthesis Lungfgish Sall1
nfoSall1F8	TTGGGAAGCAATCCTATAAAATTTCCAGAATTGTTCCAGAAAGATTTGTCTGGAAGAGTAGGAAATGGAGACCCCTCAAGCTTCTGGAACCAGTATGCAGCTGCACTCTCAAATGGCTTG	in situ hybridisation probe synthesis Lungfgish Sall1	nfoSall1F8 x nfoSall1T7R8
nfoSall1T7R8	TAATACGACTCACTATAGGCAAGCCATTTGAGAGTGCAGCT	in situ hybridisation probe synthesis Lungfgish Sall1
nfoall1F9	GCTATGAAGACCAATGAGATCTCAGTAATTCAGAATGGTGGCATTCCTTCAATTCCTGGAAACTTGGGTAATGGGGGCAACTCACCCATTAGGGGGTTGACAGGAAGCCTGGACAAACTC	in situ hybridisation probe synthesis Lungfgish Sall1	nfoSall1F9 x nfoSall1T7R9
nfoSall1T7R9	TAATACGACTCACTATAGGAGTTTGTCCAGGCTTCCTGTCA	in situ hybridisation probe synthesis Lungfgish Sall1
nfoSall1F10	CAAAATTCTGAACCTTGTGCGCCTCTAGGAGGTCTGGAGAAAATGGCAGGCACTGACAATGGGACAAGCTTCAGATTTACCCGCTTTGTGGAAGAGAACAAAGAAATTGTAACAAACTAG	in situ hybridisation probe synthesis Lungfgish Sall1	nfoSall1F10 x nfoSall1T7R10
nfoSall1T7R10	TAATACGACTCACTATAGGCTAGTTTGTTACAATTTCTT	in situ hybridisation probe synthesis Lungfgish Sall1
ameHoxd9F1	ATGTCCTCTACTGGCACCATAACTAATTATTACGTGGATTCCCTCATAAGCCATGAGAGCGAGGAGCTCTATGGAGGCCGATGTGTCCAGGGGGGGCACGGAGCGGCCTCCAGGCCCCCA	in situ hybridisation probe synthesis axolotl hoxd9	ameHoxd9F1 x ameHoxd9T7R1
ameHoxd9T7R1	TAATACGACTCACTATAGGTGGGGGCCTGGAGGCCGCTC	in situ hybridisation probe synthesis axolotl hoxd9
ameHoxd9F2	GGTGCCGCGGAAGCGTCGGATTTCTCCTCTTGTAGCTTTGCACCGAAGTCCGGTGTCTTCCCGGCCGCCTGGTCGGCGGTTCATTCCCAGCCCCCGGCGGCGGCAGTGAGCGGGCTTTAT	in situ hybridisation probe synthesis axolotl hoxd9	ameHoxd9F2 x ameHoxd9T7R2
ameHoxd9T7R2	TAATACGACTCACTATAGGATAAAGCCCGCTCACTGCCG	in situ hybridisation probe synthesis axolotl hoxd9
ameHoxd9F3	CAGCCCTACATGGCCCAAGCTCCGTTGACCGGGGGCGGCGGGCGCTACACGGTGCGCTCCTGGCTCGAGCCCCTCTCCGGCTCCTCTACTGCCTCCTTCGCCACCTTTCACCCCGCCTAT	in situ hybridisation probe synthesis axolotl hoxd9	ameHoxd9F3 x ameHoxd9T7R3
ameHoxd9T7R3	TAATACGACTCACTATAGGATAGGCGGGGTGAAAGGTGG	in situ hybridisation probe synthesis axolotl hoxd9
ameHoxd9F4	GCGGGTGTGAAGCCCGAGAGCCTGCCGGCCAAGAGGACCGAGTGCTCCTCCTTCGAGCCCCCGGCGGTGCTGACCCTGGCCGAGTTCCCATGCCAGCCCTTGGAGAGCAAGTCCCCTAGA	in situ hybridisation probe synthesis axolotl hoxd9	ameHoxd9F4 x ameHoxd9T7R4
ameHoxd9T7R4	TAATACGACTCACTATAGGTCTAGGGGACTTGCTCTCCAAG	in situ hybridisation probe synthesis axolotl hoxd9
ameHoxd9F5	GCCGAAGAGGAGCCTCAAGCGACCGGACCAGGCAGCGGGGGCAGCACCACCACCGACTCCAGCGCCGCGCTCAAGGAGGAGAAGCAACAACCGCACCAACTTGACCCAAATAATCCAGCA	in situ hybridisation probe synthesis axolotl hoxd9	ameHoxd9F5 x ameHoxd9T7R5
ameHoxd9T7R5	TAATACGACTCACTATAGGTGCTGGATTATTTGGGTCAAGTTGG	in situ hybridisation probe synthesis axolotl hoxd9
nfoHoxc13F1	CATGCGTCTGAGTAAAAATGTG	in situ hybridisation probe cloning Lungfgish Hoxc13	Neoceratodus gDNA
nfoHoxc13R1	GAAAGGTGACTTCCAGAGATGG
nfoHoxc13F2	GCCACTGCAGCCAGAGGTG	in situ hybridisation probe cloning Lungfgish Hoxc13	Neoceratodus gDNA
nfoHoxc13R2	GTGTTCTCCTTATACATTTGGAC
nfoSox9F1	TGAATCTACTCGACCCCTTC	in situ hybridisation probe cloning Lungfgish Sox9	Neoceratodus cDNA
nfoSox9R1	CCAGGCTGTACATCTGTTTTAG
nfoSox9F2	CTAAAACAGATGTACAGCCTGG	in situ hybridisation probe cloning Lungfgish Sox9	Neoceratodus cDNA
nfoSox9R2	CTCAGTTTCTGAGGGAACAAC
ameHoxc13F1	AGAGGCGGCTTGGAAGGTG	in situ hybridisation probe cloning axolotl Hoxc13	axolotl cDNA
ameHoxc13R1	CCTGGTAGGAGCAGGGCTTC
ameHoxd10F1	ATGTCCTTTCCAAACAGCTCTC	in situ hybridisation probe cloning axolotl Hoxd10	axolotl gDNA
ameHoxd10R1	CTTTGCTTTCCTTCTCGTGC
abuHoxc13F1	ATATGACGACTTCGCTAGTTC	in situ hybridisation probe cloning cichlid Hoxc13	Astatotilapia burtoni Hoxc13 cDNA
abuHoxc13R1	GGAAAGGTGATTTCCAAATGTGA
