# Supplementary material for: Giant lungfish genome elucidates the conquest of land by vertebrates
Source: Nature. 2021 Jan 18;590(7845):284–9. doi: 10.1038/s41586-021-03198-8 (PMC7875771; doi:10.1038/s41586-021-03198-8)
Supplement: Supplementary file 20 — Counts of repetitive elements in genic regions. The table reports the genomic features (i.e. intron and exon), subfeatures (i.e. UTR, intron/exon number), repetitive element classes, number of elements (bp), length of features (bp), percentage of feature occupied by repetitive element (%) and numerical order of subfeatures (used to generate the plot). [file 41586_2021_3198_MOESM20_ESM.xlsx]

## Sheet: Sheet1
Supplementary Table 17. Counts of repetitive elements in genic regions
feature	sub_feature	te_class	te_bp	feature_bp	perc	sub_feature_order
five_prime_UTR	five_prime_UTR	DNA	173861	12636321	1.37588e+16	0
exon	exon_1	DNA	508410	36571156	1.39019e+16	1
exon	exon_2	DNA	24535	7239568	0.33890143721282817	2
exon	exon_3	DNA	24302	5942093	0.4089804720323294	3
exon	exon_4	DNA	27471	4871134	0.5639549230220314	4
exon	exon_5	DNA	17749	3767071	0.4711618124532296	5
exon	exon_6	DNA	19589	3119736	0.6279056945844136	6
exon	exon_7	DNA	16833	2464574	0.6829983599599768	7
exon	exon_8	DNA	8369	1994898	0.41952019602004714	8
exon	exon_9	DNA	10758	1676209	0.6418054073209248	9
exon	exon_10	DNA	10335	1441970	0.7167278098712179	10
exon	exon_11	DNA	7798	1105039	0.7056764512383726	11
exon	exon_12	DNA	6977	907773	0.7685842165387161	12
exon	exon_13	DNA	4312	720197	0.598725071056947	13
exon	exon_14	DNA	4331	562947	0.7693441833778314	14
exon	exon_15	DNA	2082	438255	0.4750658862990724	15
exon	exon_16	DNA	4182	426407	0.980753130225348	16
exon	exon_17	DNA	3180	308451	1030957915519800	17
exon	exon_18	DNA	2469	335126	0.7367378239826214	18
exon	exon_19	DNA	1914	246518	0.7764138926974907	19
exon	exon_20	DNA	815	190280	0.42831616565062014	20
exon	exon_21	DNA	880	150316	0.5854333537347987	21
exon	exon_22	DNA	560	116208	0.48189453393914355	22
exon	exon_23	DNA	214	74659	0.2866365742911102	23
exon	exon_25	DNA	828	63761	1298599457348530	25
exon	exon_29	DNA	161	24384	0.660269028871391	29
exon	exon_34	DNA	200	17844	1.12082e+16	34
intron	intron_1	DNA	22580774	1984052043	1.13811e+16	1
intron	intron_2	DNA	13991225	1410543687	0.9919029895314402	2
intron	intron_3	DNA	10181304	1063044173	0.9577498526018448	3
intron	intron_4	DNA	7189677	775581803	0.9270043433445537	4
intron	intron_5	DNA	5218430	583799841	0.8938731451281776	5
intron	intron_6	DNA	4197672	462221132	0.9081523343246886	6
intron	intron_7	DNA	3245485	353799239	0.9173239063976619	7
intron	intron_8	DNA	2572330	284943197	0.9027518561883756	8
intron	intron_9	DNA	2096980	235109572	0.8919160467018331	9
intron	intron_10	DNA	1584576	181194994	0.8745142263698522	10
intron	intron_11	DNA	1292834	142563456	0.9068481055902572	11
intron	intron_12	DNA	1000858	121243119	0.8254967442729678	12
intron	intron_13	DNA	829629	94454420	0.8783379327298817	13
intron	intron_14	DNA	714502	80609938	0.88636961859467	14
intron	intron_15	DNA	520826	61151893	0.8516923588939429	15
intron	intron_16	DNA	451419	48155514	0.937419129198787	16
intron	intron_17	DNA	381403	43082540	0.8852843866680098	17
intron	intron_18	DNA	234422	29599490	0.7919798618151866	18
intron	intron_19	DNA	250903	26530861	0.9457024406407315	19
intron	intron_20	DNA	158441	19596880	0.8085011491625197	20
intron	intron_21	DNA	135211	16250230	0.8320559155162727	21
intron	intron_22	DNA	99159	12576627	0.788438744346954	22
intron	intron_23	DNA	74646	10848010	0.6881077727620089	23
intron	intron_24	DNA	75453	7508289	1004929352080080	24
intron	intron_25	DNA	54266	5073748	1069544644314220	25
intron	intron_26	DNA	22738	5543824	0.41015010577536376	26
intron	intron_27	DNA	44786	4851215	0.9231914066888398	27
intron	intron_28	DNA	36203	4067555	0.8900432815290759	28
intron	intron_29	DNA	17081	2815421	0.6066943451796375	29
intron	intron_30	DNA	18471	2423270	0.7622345013143397	30
intron	intron_31	DNA	7570	1605870	0.47139556751169154	31
intron	intron_32	DNA	8536	1292200	0.6605788577619564	32
intron	intron_33	DNA	17058	1086966	1.56932e+16	33
intron	intron_34	DNA	8911	1109887	0.8028745268662485	34
intron	intron_35	DNA	15462	880450	1.75615e+16	35
intron	intron_36	DNA	11241	1204311	0.9333967720962443	36
intron	intron_37	DNA	7092	500757	1.41626e+16	37
intron	intron_38	DNA	2135	514528	0.4149434044405747	38
intron	intron_39	DNA	2946	435252	0.6768492735243031	39
intron	intron_40	DNA	2482	237110	1.04677e+16	40
intron	intron_41	DNA	3196	375418	0.8513177311689903	41
intron	intron_43	DNA	9095	121269	7499855692716190	43
intron	intron_44	DNA	1502	85525	1.75621e+16	44
intron	intron_45	DNA	457	81088	0.5635852407261247	45
intron	intron_47	DNA	1603	29517	5430768709557200	47
intron	intron_49	DNA	206	99636	0.20675257938897587	49
intron	intron_50	DNA	8217	153985	5336234048770980	50
intron	intron_51	DNA	1640	91754	1.78739e+16	51
intron	intron_56	DNA	1206	18030	6688851913477530	56
intron	intron_58	DNA	2833	61223	4.62735e+16	58
three_prime_UTR	three_prime_UTR	DNA	542529	33407778	1.62396e+16	0
five_prime_UTR	five_prime_UTR	DNA/CMC-EnSpm	9020	12636321	0.07138153581252012	0
exon	exon_1	DNA/CMC-EnSpm	20228	36571156	0.05531134974240355	1
exon	exon_2	DNA/CMC-EnSpm	1083	7239568	0.014959456144344525	2
exon	exon_3	DNA/CMC-EnSpm	1812	5942093	0.030494305625980614	3
exon	exon_4	DNA/CMC-EnSpm	1950	4871134	0.040031746201192576	4
exon	exon_5	DNA/CMC-EnSpm	442	3767071	0.01173325376665319	5
exon	exon_6	DNA/CMC-EnSpm	810	3119736	0.02596373539299479	6
exon	exon_7	DNA/CMC-EnSpm	369	2464574	0.014972161517568552	7
exon	exon_8	DNA/CMC-EnSpm	603	1994898	0.03022710935596707	8
exon	exon_9	DNA/CMC-EnSpm	984	1676209	0.05870389670977784	9
exon	exon_10	DNA/CMC-EnSpm	885	1441970	0.061374369785779176	10
exon	exon_11	DNA/CMC-EnSpm	169	1105039	0.015293577873722104	11
exon	exon_13	DNA/CMC-EnSpm	253	720197	0.035129277128341276	13
exon	exon_14	DNA/CMC-EnSpm	128	562947	0.02273748683268585	14
exon	exon_17	DNA/CMC-EnSpm	362	308451	0.11736061805602835	17
exon	exon_36	DNA/CMC-EnSpm	35	9310	0.37593984962406013	36
intron	intron_1	DNA/CMC-EnSpm	2523485	1984052043	0.12718844794939688	1
intron	intron_2	DNA/CMC-EnSpm	1445475	1410543687	0.10247644318442156	2
intron	intron_3	DNA/CMC-EnSpm	1045456	1063044173	0.09834548991973074	3
intron	intron_4	DNA/CMC-EnSpm	754851	775581803	0.09732706428647347	4
intron	intron_5	DNA/CMC-EnSpm	524331	583799841	0.08981348797592427	5
intron	intron_6	DNA/CMC-EnSpm	416697	462221132	0.09015100590424757	6
intron	intron_7	DNA/CMC-EnSpm	314688	353799239	0.08894535807636375	7
intron	intron_8	DNA/CMC-EnSpm	281839	284943197	0.09891059094139383	8
intron	intron_9	DNA/CMC-EnSpm	202621	235109572	0.08618151880264577	9
intron	intron_10	DNA/CMC-EnSpm	148326	181194994	0.08185987743127164	10
intron	intron_11	DNA/CMC-EnSpm	124529	142563456	0.08734987457094194	11
intron	intron_12	DNA/CMC-EnSpm	91453	121243119	0.0754294352985096	12
intron	intron_13	DNA/CMC-EnSpm	77817	94454420	0.08238576871257057	13
intron	intron_14	DNA/CMC-EnSpm	78407	80609938	0.09726716326217742	14
intron	intron_15	DNA/CMC-EnSpm	49740	61151893	0.08133844687359065	15
intron	intron_16	DNA/CMC-EnSpm	39376	48155514	0.08176841389337056	16
intron	intron_17	DNA/CMC-EnSpm	44335	43082540	0.10290711736123265	17
intron	intron_18	DNA/CMC-EnSpm	27969	29599490	0.09449149292774976	18
intron	intron_19	DNA/CMC-EnSpm	32681	26530861	0.12318107580451308	19
intron	intron_20	DNA/CMC-EnSpm	19423	19596880	0.09911271590171497	20
intron	intron_21	DNA/CMC-EnSpm	9004	16250230	0.055408446526603004	21
intron	intron_22	DNA/CMC-EnSpm	10311	12576627	0.08198541628053373	22
intron	intron_23	DNA/CMC-EnSpm	10946	10848010	0.10090329931480521	23
intron	intron_24	DNA/CMC-EnSpm	7232	7508289	0.09632021356663283	24
intron	intron_25	DNA/CMC-EnSpm	5332	5073748	0.10508996505147673	25
intron	intron_26	DNA/CMC-EnSpm	2380	5543824	0.042930655807255066	26
intron	intron_27	DNA/CMC-EnSpm	3073	4851215	0.06334495585126612	27
intron	intron_28	DNA/CMC-EnSpm	3076	4067555	0.07562282501404406	28
intron	intron_29	DNA/CMC-EnSpm	3191	2815421	0.11334006530462051	29
intron	intron_30	DNA/CMC-EnSpm	2663	2423270	0.10989283076173931	30
intron	intron_31	DNA/CMC-EnSpm	909	1605870	0.05660483102617273	31
intron	intron_32	DNA/CMC-EnSpm	335	1292200	0.025924779445906206	32
intron	intron_33	DNA/CMC-EnSpm	931	1086966	0.08565125312107279	33
intron	intron_34	DNA/CMC-EnSpm	534	1109887	0.04811300609881907	34
intron	intron_35	DNA/CMC-EnSpm	1037	880450	0.11778068033392015	35
intron	intron_36	DNA/CMC-EnSpm	632	1204311	0.05247813895247988	36
intron	intron_37	DNA/CMC-EnSpm	89	500757	0.017773091539409334	37
intron	intron_41	DNA/CMC-EnSpm	731	375418	0.19471628957588608	41
intron	intron_43	DNA/CMC-EnSpm	391	121269	0.3224237026775186	43
intron	intron_49	DNA/CMC-EnSpm	214	99636	0.21478180577301376	49
intron	intron_50	DNA/CMC-EnSpm	285	153985	0.18508296262622984	50
intron	intron_56	DNA/CMC-EnSpm	138	18030	0.7653910149750416	56
intron	intron_58	DNA/CMC-EnSpm	1980	61223	3234078695914930	58
three_prime_UTR	three_prime_UTR	DNA/CMC-EnSpm	21165	33407778	0.06335351007181621	0
five_prime_UTR	five_prime_UTR	DNA/Crypton	64130	12636321	0.5075053094963321	0
exon	exon_1	DNA/Crypton	229390	36571156	0.6272429561701577	1
exon	exon_2	DNA/Crypton	11601	7239568	0.16024436817224452	2
exon	exon_3	DNA/Crypton	8478	5942093	0.14267699950169074	3
exon	exon_4	DNA/Crypton	10805	4871134	0.22181693215583886	4
exon	exon_5	DNA/Crypton	7786	3767071	0.20668577788950618	5
exon	exon_6	DNA/Crypton	6579	3119736	0.2108832285808799	6
exon	exon_7	DNA/Crypton	2761	2464574	0.11202747411925955	7
exon	exon_8	DNA/Crypton	5070	1994898	0.2541483323959421	8
exon	exon_9	DNA/Crypton	5036	1676209	0.300439861616302	9
exon	exon_10	DNA/Crypton	5325	1441970	0.3692864622703662	10
exon	exon_11	DNA/Crypton	1891	1105039	0.17112518200715088	11
exon	exon_12	DNA/Crypton	1963	907773	0.21624348818482156	12
exon	exon_13	DNA/Crypton	1422	720197	0.1974459765869616	13
exon	exon_14	DNA/Crypton	1340	562947	0.23803306527967996	14
exon	exon_15	DNA/Crypton	869	438255	0.1982863857799683	15
exon	exon_16	DNA/Crypton	546	426407	0.12804667840818748	16
exon	exon_17	DNA/Crypton	632	308451	0.20489478069450254	17
exon	exon_18	DNA/Crypton	751	335126	0.22409481806842801	18
exon	exon_19	DNA/Crypton	355	246518	0.144005711550475	19
exon	exon_20	DNA/Crypton	186	190280	0.09775068320369981	20
exon	exon_21	DNA/Crypton	225	150316	0.14968466430719285	21
exon	exon_24	DNA/Crypton	697	69956	0.9963405569214936	24
exon	exon_25	DNA/Crypton	276	63761	0.43286648578284537	25
exon	exon_33	DNA/Crypton	68	17363	0.3916373898519841	33
exon	exon_34	DNA/Crypton	420	17844	2.35373e+16	34
intron	intron_1	DNA/Crypton	8085990	1984052043	0.4075492892703319	1
intron	intron_2	DNA/Crypton	5129332	1410543687	0.36364219323892516	2
intron	intron_3	DNA/Crypton	3692212	1063044173	0.3473244192271209	3
intron	intron_4	DNA/Crypton	2659125	775581803	0.34285551694409727	4
intron	intron_5	DNA/Crypton	1958242	583799841	0.33543037569960554	5
intron	intron_6	DNA/Crypton	1567487	462221132	0.33912058352191476	6
intron	intron_7	DNA/Crypton	1222010	353799239	0.3453964467119727	7
intron	intron_8	DNA/Crypton	997622	284943197	0.3501125875274011	8
intron	intron_9	DNA/Crypton	817197	235109572	0.34758133964873195	9
intron	intron_10	DNA/Crypton	628825	181194994	0.34704325219934057	10
intron	intron_11	DNA/Crypton	501304	142563456	0.35163569547584483	11
intron	intron_12	DNA/Crypton	395358	121243119	0.32608695921126873	12
intron	intron_13	DNA/Crypton	303228	94454420	0.3210310327457413	13
intron	intron_14	DNA/Crypton	278839	80609938	0.34591144332600776	14
intron	intron_15	DNA/Crypton	219373	61151893	0.35873460205066754	15
intron	intron_16	DNA/Crypton	169765	48155514	0.3525349142779371	16
intron	intron_17	DNA/Crypton	146813	43082540	0.3407714586930111	17
intron	intron_18	DNA/Crypton	100471	29599490	0.3394349024256837	18
intron	intron_19	DNA/Crypton	86627	26530861	0.32651409239979057	19
intron	intron_20	DNA/Crypton	60959	19596880	0.31106482256359175	20
intron	intron_21	DNA/Crypton	47663	16250230	0.2933066178140248	21
intron	intron_22	DNA/Crypton	49221	12576627	0.39136884635284164	22
intron	intron_23	DNA/Crypton	34659	10848010	0.3194963868949236	23
intron	intron_24	DNA/Crypton	23842	7508289	0.317542385488891	24
intron	intron_25	DNA/Crypton	16702	5073748	0.329184657968823	25
intron	intron_26	DNA/Crypton	11219	5543824	0.20236933928638426	26
intron	intron_27	DNA/Crypton	13457	4851215	0.2773944259324726	27
intron	intron_28	DNA/Crypton	16250	4067555	0.3995028954740625	28
intron	intron_29	DNA/Crypton	9104	2815421	0.323361941251415	29
intron	intron_30	DNA/Crypton	6042	2423270	0.2493325135044795	30
intron	intron_31	DNA/Crypton	2982	1605870	0.18569373610566237	31
intron	intron_32	DNA/Crypton	2681	1292200	0.20747562296858074	32
intron	intron_33	DNA/Crypton	3317	1086966	0.305161338993124	33
intron	intron_34	DNA/Crypton	2246	1109887	0.2023629432545836	34
intron	intron_35	DNA/Crypton	3234	880450	0.3673121699131126	35
intron	intron_36	DNA/Crypton	4942	1204311	0.4103591182011955	36
intron	intron_37	DNA/Crypton	1863	500757	0.372036736381119	37
intron	intron_38	DNA/Crypton	1614	514528	0.3136855525841159	38
intron	intron_39	DNA/Crypton	1546	435252	0.3551965298263994	39
intron	intron_41	DNA/Crypton	1318	375418	0.35107533469359486	41
intron	intron_42	DNA/Crypton	466	169636	0.27470584074135207	42
intron	intron_44	DNA/Crypton	985	85525	1151710026308090	44
intron	intron_45	DNA/Crypton	601	81088	0.7411700868192581	45
intron	intron_48	DNA/Crypton	448	41582	1077389254966090	48
intron	intron_50	DNA/Crypton	250	153985	0.1623534759879209	50
intron	intron_51	DNA/Crypton	259	91754	0.28227652200449027	51
intron	intron_52	DNA/Crypton	137	27947	0.4902136186352739	52
intron	intron_57	DNA/Crypton	209	9211	2.26903e+16	57
three_prime_UTR	three_prime_UTR	DNA/Crypton	245524	33407778	0.7349306499821688	0
five_prime_UTR	five_prime_UTR	DNA/Crypton-A	3844	12636321	0.03042024652586777	0
exon	exon_1	DNA/Crypton-A	13362	36571156	0.03653699106476153	1
exon	exon_2	DNA/Crypton-A	305	7239568	0.004212958563273388	2
exon	exon_3	DNA/Crypton-A	288	5942093	0.004846777053135991	3
exon	exon_4	DNA/Crypton-A	715	4871134	0.014678306940437279	4
exon	exon_5	DNA/Crypton-A	324	3767071	0.00860084665247881	5
exon	exon_6	DNA/Crypton-A	349	3119736	0.011186844015006399	6
exon	exon_7	DNA/Crypton-A	559	2464574	0.02268140457539518	7
exon	exon_8	DNA/Crypton-A	753	1994898	0.037746290787799675	8
exon	exon_9	DNA/Crypton-A	274	1676209	0.016346410262682038	9
exon	exon_12	DNA/Crypton-A	157	907773	0.017295072666845126	12
exon	exon_15	DNA/Crypton-A	262	438255	0.059782546690853505	15
exon	exon_18	DNA/Crypton-A	169	335126	0.05042879394615757	18
exon	exon_19	DNA/Crypton-A	209	246518	0.08478082736351909	19
intron	intron_1	DNA/Crypton-A	264344	1984052043	0.013323440830730266	1
intron	intron_2	DNA/Crypton-A	157399	1410543687	0.011158746903810005	2
intron	intron_3	DNA/Crypton-A	122079	1063044173	0.01148390660526202	3
intron	intron_4	DNA/Crypton-A	88881	775581803	0.011459913017067008	4
intron	intron_5	DNA/Crypton-A	59835	583799841	0.01024923197949278	5
intron	intron_6	DNA/Crypton-A	51920	462221132	0.011232718801787712	6
intron	intron_7	DNA/Crypton-A	38053	353799239	0.010755534722899729	7
intron	intron_8	DNA/Crypton-A	35228	284943197	0.012363165841787057	8
intron	intron_9	DNA/Crypton-A	28965	235109572	0.012319787643524783	9
intron	intron_10	DNA/Crypton-A	20601	181194994	0.011369519402947744	10
intron	intron_11	DNA/Crypton-A	16454	142563456	0.011541527163875713	11
intron	intron_12	DNA/Crypton-A	15469	121243119	0.01275866220498666	12
intron	intron_13	DNA/Crypton-A	11787	94454420	0.01247903486147075	13
intron	intron_14	DNA/Crypton-A	10602	80609938	0.01315222448130403	14
intron	intron_15	DNA/Crypton-A	6081	61151893	0.009944091182917265	15
intron	intron_16	DNA/Crypton-A	4205	48155514	0.008732125671008308	16
intron	intron_17	DNA/Crypton-A	3237	43082540	0.0075134845809926715	17
intron	intron_18	DNA/Crypton-A	5596	29599490	0.018905731146043395	18
intron	intron_19	DNA/Crypton-A	2522	26530861	0.009505910871117225	19
intron	intron_20	DNA/Crypton-A	2999	19596880	0.015303456468580712	20
intron	intron_21	DNA/Crypton-A	1554	16250230	0.009562941570673153	21
intron	intron_22	DNA/Crypton-A	1809	12576627	0.014383824852243769	22
intron	intron_23	DNA/Crypton-A	1975	10848010	0.018206104161039672	23
intron	intron_24	DNA/Crypton-A	715	7508289	0.00952280872513032	24
intron	intron_25	DNA/Crypton-A	991	5073748	0.01953191210915481	25
intron	intron_27	DNA/Crypton-A	175	4851215	0.00360734372729306	27
intron	intron_28	DNA/Crypton-A	149	4067555	0.003663134241577557	28
intron	intron_29	DNA/Crypton-A	718	2815421	0.025502402660206057	29
intron	intron_30	DNA/Crypton-A	230	2423270	0.00949130720060084	30
intron	intron_33	DNA/Crypton-A	524	1086966	0.04820757962990563	33
intron	intron_34	DNA/Crypton-A	364	1109887	0.032796131498071424	34
intron	intron_36	DNA/Crypton-A	331	1204311	0.027484594926061458	36
intron	intron_37	DNA/Crypton-A	162	500757	0.032351020554879914	37
intron	intron_38	DNA/Crypton-A	242	514528	0.0470333975993532	38
intron	intron_39	DNA/Crypton-A	165	435252	0.0379090733643958	39
intron	intron_50	DNA/Crypton-A	186	153985	0.12079098613501314	50
intron	intron_51	DNA/Crypton-A	217	91754	0.23650195086862696	51
three_prime_UTR	three_prime_UTR	DNA/Crypton-A	14585	33407778	0.0436574979634982	0
five_prime_UTR	five_prime_UTR	DNA/Dada	958	12636321	0.007581320544167879	0
exon	exon_1	DNA/Dada	3491	36571156	0.009545774270848862	1
exon	exon_2	DNA/Dada	72	7239568	0.0009945344805104392	2
exon	exon_25	DNA/Dada	329	63761	0.5159893979078121	25
intron	intron_1	DNA/Dada	259303	1984052043	0.01306936483419654	1
intron	intron_2	DNA/Dada	167371	1410543687	0.011865708346543399	2
intron	intron_3	DNA/Dada	136230	1063044173	0.012815083649397888	3
intron	intron_4	DNA/Dada	98050	775581803	0.01264212229074178	4
intron	intron_5	DNA/Dada	60637	583799841	0.010386607830542386	5
intron	intron_6	DNA/Dada	49334	462221132	0.010673246328339657	6
intron	intron_7	DNA/Dada	39866	353799239	0.01126797222986678	7
intron	intron_8	DNA/Dada	29588	284943197	0.01038382397316894	8
intron	intron_9	DNA/Dada	25447	235109572	0.010823464048499055	9
intron	intron_10	DNA/Dada	19999	181194994	0.011037280643636325	10
intron	intron_11	DNA/Dada	16204	142563456	0.01136616665634144	11
intron	intron_12	DNA/Dada	13821	121243119	0.011399409808980581	12
intron	intron_13	DNA/Dada	8868	94454420	0.009388655395904184	13
intron	intron_14	DNA/Dada	7041	80609938	0.008734655024793593	14
intron	intron_15	DNA/Dada	4393	61151893	0.007183751449852909	15
intron	intron_16	DNA/Dada	4021	48155514	0.008350030278983213	16
intron	intron_17	DNA/Dada	2188	43082540	0.00507862349805745	17
intron	intron_18	DNA/Dada	2507	29599490	0.008469740525934738	18
intron	intron_19	DNA/Dada	1861	26530861	0.007014472692763344	19
intron	intron_20	DNA/Dada	1200	19596880	0.006123423728675178	20
intron	intron_21	DNA/Dada	868	16250230	0.005341462859294915	21
intron	intron_22	DNA/Dada	2073	12576627	0.01648295683731417	22
intron	intron_23	DNA/Dada	1700	10848010	0.01567107699937592	23
intron	intron_24	DNA/Dada	319	7508289	0.004248637738904296	24
intron	intron_25	DNA/Dada	226	5073748	0.004454300844267393	25
intron	intron_26	DNA/Dada	220	5543824	0.003968379948569796	26
intron	intron_27	DNA/Dada	1521	4851215	0.031352970338358536	27
intron	intron_28	DNA/Dada	2774	4067555	0.0681982173566184	28
intron	intron_29	DNA/Dada	599	2815421	0.021275681327943493	29
intron	intron_32	DNA/Dada	642	1292200	0.04968271165454265	32
intron	intron_36	DNA/Dada	597	1204311	0.049571912902896344	36
three_prime_UTR	three_prime_UTR	DNA/Dada	3013	33407778	0.009018857824067198	0
five_prime_UTR	five_prime_UTR	DNA/Kolobok-T2	14	12636321	0.00011079174072896691	0
exon	exon_1	DNA/Kolobok-T2	241	36571156	0.0006589892865295261	1
exon	exon_2	DNA/Kolobok-T2	14	7239568	0.0001933817045436965	2
exon	exon_3	DNA/Kolobok-T2	86	5942093	0.001447301481144775	3
intron	intron_1	DNA/Kolobok-T2	88551	1984052043	0.004463138974222966	1
intron	intron_2	DNA/Kolobok-T2	57828	1410543687	0.004099695779220485	2
intron	intron_3	DNA/Kolobok-T2	27650	1063044173	0.0026010207950220333	3
intron	intron_4	DNA/Kolobok-T2	25729	775581803	0.0033173805652064793	4
intron	intron_5	DNA/Kolobok-T2	20612	583799841	0.003530662146925799	5
intron	intron_6	DNA/Kolobok-T2	10108	462221132	0.002186832081056822	6
intron	intron_7	DNA/Kolobok-T2	8877	353799239	0.0025090500547967545	7
intron	intron_8	DNA/Kolobok-T2	7825	284943197	0.0027461613691377234	8
intron	intron_9	DNA/Kolobok-T2	6257	235109572	0.002661312317815797	9
intron	intron_10	DNA/Kolobok-T2	2078	181194994	0.001146830800413835	10
intron	intron_11	DNA/Kolobok-T2	5237	142563456	0.0036734519118279507	11
intron	intron_12	DNA/Kolobok-T2	4045	121243119	0.0033362718093717138	12
intron	intron_13	DNA/Kolobok-T2	2078	94454420	0.0022000029220443046	13
intron	intron_14	DNA/Kolobok-T2	4621	80609938	0.005732543796274846	14
intron	intron_15	DNA/Kolobok-T2	2730	61151893	0.004464293525631332	15
intron	intron_16	DNA/Kolobok-T2	862	48155514	0.0017900338474219175	16
intron	intron_17	DNA/Kolobok-T2	954	43082540	0.00221435412118227	17
intron	intron_19	DNA/Kolobok-T2	784	26530861	0.0029550492160808502	19
intron	intron_20	DNA/Kolobok-T2	863	19596880	0.004403762231538898	20
intron	intron_21	DNA/Kolobok-T2	2596	16250230	0.015975158505448846	21
intron	intron_22	DNA/Kolobok-T2	112	12576627	0.0008905408421510791	22
three_prime_UTR	three_prime_UTR	DNA/Kolobok-T2	195	33407778	0.0005836964074653513	0
five_prime_UTR	five_prime_UTR	DNA/MULE-MuDR	3306	12636321	0.026162678203568903	0
exon	exon_1	DNA/MULE-MuDR	8245	36571156	0.022545089906373206	1
exon	exon_2	DNA/MULE-MuDR	163	7239568	0.0022515155600444665	2
exon	exon_4	DNA/MULE-MuDR	293	4871134	0.006015026480486884	4
exon	exon_5	DNA/MULE-MuDR	963	3767071	0.025563627550423126	5
exon	exon_6	DNA/MULE-MuDR	553	3119736	0.017725858854723605	6
exon	exon_7	DNA/MULE-MuDR	730	2464574	0.029619723327439146	7
exon	exon_8	DNA/MULE-MuDR	148	1994898	0.00741892567940817	8
exon	exon_9	DNA/MULE-MuDR	156	1676209	0.00930671533203795	9
exon	exon_10	DNA/MULE-MuDR	361	1441970	0.02503519490696755	10
exon	exon_12	DNA/MULE-MuDR	878	907773	0.09672021529611478	12
exon	exon_16	DNA/MULE-MuDR	95	426407	0.02227918397212053	16
exon	exon_21	DNA/MULE-MuDR	93	150316	0.06186966124697304	21
intron	intron_1	DNA/MULE-MuDR	461423	1984052043	0.02325659760931987	1
intron	intron_2	DNA/MULE-MuDR	318406	1410543687	0.02257328170226322	2
intron	intron_3	DNA/MULE-MuDR	218974	1063044173	0.020598767724020063	3
intron	intron_4	DNA/MULE-MuDR	158114	775581803	0.02038650202833601	4
intron	intron_5	DNA/MULE-MuDR	115694	583799841	0.01981740861762242	5
intron	intron_6	DNA/MULE-MuDR	105723	462221132	0.02287281837213795	6
intron	intron_7	DNA/MULE-MuDR	66215	353799239	0.01871541617419929	7
intron	intron_8	DNA/MULE-MuDR	52049	284943197	0.01826644768079864	8
intron	intron_9	DNA/MULE-MuDR	41735	235109572	0.017751297680045117	9
intron	intron_10	DNA/MULE-MuDR	34490	181194994	0.019034742207061195	10
intron	intron_11	DNA/MULE-MuDR	25961	142563456	0.01821013654438905	11
intron	intron_12	DNA/MULE-MuDR	28429	121243119	0.023447928620180088	12
intron	intron_13	DNA/MULE-MuDR	21014	94454420	0.02224776775930655	13
intron	intron_14	DNA/MULE-MuDR	12489	80609938	0.015493126914450673	14
intron	intron_15	DNA/MULE-MuDR	10914	61151893	0.017847362468403065	15
intron	intron_16	DNA/MULE-MuDR	8363	48155514	0.0173666508886189	16
intron	intron_17	DNA/MULE-MuDR	15528	43082540	0.03604244317999821	17
intron	intron_18	DNA/MULE-MuDR	7060	29599490	0.023851762310769544	18
intron	intron_19	DNA/MULE-MuDR	6195	26530861	0.02335016568063886	19
intron	intron_20	DNA/MULE-MuDR	4729	19596880	0.024131392344087423	20
intron	intron_21	DNA/MULE-MuDR	1655	16250230	0.010184471235176363	21
intron	intron_22	DNA/MULE-MuDR	1499	12576627	0.01191893502128989	22
intron	intron_23	DNA/MULE-MuDR	1593	10848010	0.014684720976474027	23
intron	intron_24	DNA/MULE-MuDR	2106	7508289	0.028049000244929304	24
intron	intron_25	DNA/MULE-MuDR	502	5073748	0.00989406647708952	25
intron	intron_26	DNA/MULE-MuDR	688	5543824	0.012410206384618271	26
intron	intron_27	DNA/MULE-MuDR	99	4851215	0.002040725880011502	27
intron	intron_28	DNA/MULE-MuDR	351	4067555	0.008629262542239748	28
intron	intron_29	DNA/MULE-MuDR	862	2815421	0.030617090658910336	29
intron	intron_30	DNA/MULE-MuDR	396	2423270	0.01634155500625188	30
intron	intron_33	DNA/MULE-MuDR	132	1086966	0.012143894105243403	33
intron	intron_35	DNA/MULE-MuDR	296	880450	0.03361917201431086	35
intron	intron_38	DNA/MULE-MuDR	271	514528	0.052669631195969895	38
intron	intron_42	DNA/MULE-MuDR	317	169636	0.18687071140559786	42
three_prime_UTR	three_prime_UTR	DNA/MULE-MuDR	9384	33407778	0.028089267116178752	0
exon	exon_1	DNA/Maverick	15	36571156	4.10159e+11	1
intron	intron_1	DNA/Maverick	4155	1984052043	0.00020941990985868508	1
intron	intron_2	DNA/Maverick	2324	1410543687	0.00016475916495310933	2
intron	intron_3	DNA/Maverick	2338	1063044173	0.0002199344165917365	3
intron	intron_4	DNA/Maverick	1677	775581803	0.0002162247739069247	4
intron	intron_5	DNA/Maverick	1260	583799841	0.0002158273969108532	5
intron	intron_6	DNA/Maverick	906	462221132	0.00019601007770453905	6
intron	intron_7	DNA/Maverick	433	353799239	0.0001223857917908071	7
intron	intron_8	DNA/Maverick	173	284943197	6.07139e+11	8
intron	intron_9	DNA/Maverick	679	235109572	0.0002888015125134931	9
intron	intron_10	DNA/Maverick	567	181194994	0.00031292255237470857	10
intron	intron_11	DNA/Maverick	159	142563456	0.00011152928279179765	11
intron	intron_12	DNA/Maverick	18	121243119	1.48462e+11	12
intron	intron_13	DNA/Maverick	143	94454420	0.00015139577374992085	13
intron	intron_15	DNA/Maverick	99	61151893	0.00016189196301739998	15
intron	intron_17	DNA/Maverick	331	43082540	0.0007682926772655466	17
intron	intron_18	DNA/Maverick	387	29599490	0.0013074549595280189	18
intron	intron_26	DNA/Maverick	191	5543824	0.003445275318985596	26
three_prime_UTR	three_prime_UTR	DNA/Maverick	15	33407778	4.48997e+11	0
five_prime_UTR	five_prime_UTR	DNA/PIF-Harbinger	10240	12636321	0.08103624464747294	0
exon	exon_1	DNA/PIF-Harbinger	19808	36571156	0.05416290368289151	1
exon	exon_2	DNA/PIF-Harbinger	5479	7239568	0.07568131137106524	2
exon	exon_3	DNA/PIF-Harbinger	1751	5942093	0.029467731319587222	3
exon	exon_4	DNA/PIF-Harbinger	474	4871134	0.009730793691982195	4
exon	exon_5	DNA/PIF-Harbinger	63	3767071	0.0016723868490931017	5
exon	exon_6	DNA/PIF-Harbinger	137	3119736	0.004391397220790477	6
intron	intron_1	DNA/PIF-Harbinger	6475109	1984052043	0.3263578202419159	1
intron	intron_2	DNA/PIF-Harbinger	3515846	1410543687	0.24925466913241376	2
intron	intron_3	DNA/PIF-Harbinger	2442984	1063044173	0.22981020563855722	3
intron	intron_4	DNA/PIF-Harbinger	1636215	775581803	0.21096614098874106	4
intron	intron_5	DNA/PIF-Harbinger	1190480	583799841	0.20391920593208931	5
intron	intron_6	DNA/PIF-Harbinger	853086	462221132	0.1845623103186031	6
intron	intron_7	DNA/PIF-Harbinger	589870	353799239	0.16672449654421106	7
intron	intron_8	DNA/PIF-Harbinger	542727	284943197	0.1904684883562951	8
intron	intron_9	DNA/PIF-Harbinger	346746	235109572	0.14748272350221453	9
intron	intron_10	DNA/PIF-Harbinger	262146	181194994	0.14467618238945387	10
intron	intron_11	DNA/PIF-Harbinger	169255	142563456	0.11872257081085352	11
intron	intron_12	DNA/PIF-Harbinger	160280	121243119	0.132197192980494	12
intron	intron_13	DNA/PIF-Harbinger	89709	94454420	0.09497596830301853	13
intron	intron_14	DNA/PIF-Harbinger	130729	80609938	0.16217479288968067	14
intron	intron_15	DNA/PIF-Harbinger	98529	61151893	0.16112174973880203	15
intron	intron_16	DNA/PIF-Harbinger	90005	48155514	0.18690486825662372	16
intron	intron_17	DNA/PIF-Harbinger	74963	43082540	0.17399856183038417	17
intron	intron_18	DNA/PIF-Harbinger	38769	29599490	0.1309786080773689	18
intron	intron_19	DNA/PIF-Harbinger	44668	26530861	0.16836242140803498	19
intron	intron_20	DNA/PIF-Harbinger	30356	19596880	0.15490220892305306	20
intron	intron_21	DNA/PIF-Harbinger	17067	16250230	0.10502620578293355	21
intron	intron_22	DNA/PIF-Harbinger	7792	12576627	0.06195619858965365	22
intron	intron_23	DNA/PIF-Harbinger	7745	10848010	0.07139558315303912	23
intron	intron_24	DNA/PIF-Harbinger	7030	7508289	0.0936298536191135	24
intron	intron_25	DNA/PIF-Harbinger	9003	5073748	0.17744278982716524	25
intron	intron_26	DNA/PIF-Harbinger	3551	5543824	0.06405325998805157	26
intron	intron_27	DNA/PIF-Harbinger	7022	4851215	0.14474724373172496	27
intron	intron_28	DNA/PIF-Harbinger	4121	4067555	0.10131393429222223	28
intron	intron_29	DNA/PIF-Harbinger	5159	2815421	0.18324080128691234	29
intron	intron_32	DNA/PIF-Harbinger	931	1292200	0.07204767063921994	32
intron	intron_34	DNA/PIF-Harbinger	48	1109887	0.0043247645931522765	34
intron	intron_35	DNA/PIF-Harbinger	613	880450	0.06962348798909648	35
intron	intron_36	DNA/PIF-Harbinger	944	1204311	0.07838506830876742	36
intron	intron_44	DNA/PIF-Harbinger	211	85525	0.24671148786904415	44
intron	intron_50	DNA/PIF-Harbinger	2736	153985	1.7768e+16	50
intron	intron_58	DNA/PIF-Harbinger	749	61223	1223396435979940	58
three_prime_UTR	three_prime_UTR	DNA/PIF-Harbinger	8616	33407778	0.025790401265238294	0
exon	exon_4	DNA/PIF-ISL2EU	117	4871134	0.0024019047720715545	4
intron	intron_1	DNA/PIF-ISL2EU	177243	1984052043	0.00893338461686713	1
intron	intron_2	DNA/PIF-ISL2EU	124887	1410543687	0.008853820066049468	2
intron	intron_3	DNA/PIF-ISL2EU	73883	1063044173	0.006950134517128856	3
intron	intron_4	DNA/PIF-ISL2EU	58357	775581803	0.0075242868997533715	4
intron	intron_5	DNA/PIF-ISL2EU	39159	583799841	0.006707607171136588	5
intron	intron_6	DNA/PIF-ISL2EU	22683	462221132	0.004907391382529867	6
intron	intron_7	DNA/PIF-ISL2EU	15248	353799239	0.004309788806527083	7
intron	intron_8	DNA/PIF-ISL2EU	16096	284943197	0.005648845162637801	8
intron	intron_9	DNA/PIF-ISL2EU	18430	235109572	0.007838898196794812	9
intron	intron_10	DNA/PIF-ISL2EU	8841	181194994	0.004879273872213048	10
intron	intron_11	DNA/PIF-ISL2EU	5916	142563456	0.004149731050291037	11
intron	intron_12	DNA/PIF-ISL2EU	3472	121243119	0.002863667669255523	12
intron	intron_13	DNA/PIF-ISL2EU	5843	94454420	0.006186052489655857	13
intron	intron_14	DNA/PIF-ISL2EU	2695	80609938	0.0033432602317595133	14
intron	intron_15	DNA/PIF-ISL2EU	1117	61151893	0.0018265992190953108	15
intron	intron_16	DNA/PIF-ISL2EU	1799	48155514	0.00373581309920189	16
intron	intron_17	DNA/PIF-ISL2EU	234	43082540	0.0005431434636862172	17
intron	intron_19	DNA/PIF-ISL2EU	895	26530861	0.0033734299086637257	19
intron	intron_20	DNA/PIF-ISL2EU	213	19596880	0.0010869077118398438	20
intron	intron_23	DNA/PIF-ISL2EU	1198	10848010	0.011043500144266092	23
intron	intron_26	DNA/PIF-ISL2EU	213	5543824	0.003842113313842575	26
intron	intron_43	DNA/PIF-ISL2EU	888	121269	0.7322563886896074	43
three_prime_UTR	three_prime_UTR	DNA/PIF-ISL2EU	117	33407778	0.0003502178444792108	0
five_prime_UTR	five_prime_UTR	DNA/PiggyBac	1396	12636321	0.011047519289831272	0
exon	exon_1	DNA/PiggyBac	5610	36571156	0.01533995808062507	1
exon	exon_2	DNA/PiggyBac	30	7239568	0.0004143893668793497	2
exon	exon_4	DNA/PiggyBac	365	4871134	0.00749312172483861	4
exon	exon_5	DNA/PiggyBac	277	3767071	0.007353192971409352	5
intron	intron_1	DNA/PiggyBac	579910	1984052043	0.029228567972599297	1
intron	intron_2	DNA/PiggyBac	329473	1410543687	0.023357872785970648	2
intron	intron_3	DNA/PiggyBac	191693	1063044173	0.018032458562754382	3
intron	intron_4	DNA/PiggyBac	120837	775581803	0.015580174719493774	4
intron	intron_5	DNA/PiggyBac	57226	583799841	0.009802332234619434	5
intron	intron_6	DNA/PiggyBac	57723	462221132	0.012488178493751773	6
intron	intron_7	DNA/PiggyBac	64912	353799239	0.0183471282141452	7
intron	intron_8	DNA/PiggyBac	42354	284943197	0.01486401516018647	8
intron	intron_9	DNA/PiggyBac	27730	235109572	0.011794500650956058	9
intron	intron_10	DNA/PiggyBac	22228	181194994	0.012267447079691397	10
intron	intron_11	DNA/PiggyBac	6895	142563456	0.00483644279779525	11
intron	intron_12	DNA/PiggyBac	21765	121243119	0.017951534222738035	12
intron	intron_13	DNA/PiggyBac	7437	94454420	0.00787363894670043	13
intron	intron_14	DNA/PiggyBac	11853	80609938	0.014704142310592028	14
intron	intron_15	DNA/PiggyBac	3428	61151893	0.005605713628521688	15
intron	intron_16	DNA/PiggyBac	6678	48155514	0.013867570804041256	16
intron	intron_17	DNA/PiggyBac	933	43082540	0.002165610477005302	17
intron	intron_18	DNA/PiggyBac	12673	29599490	0.04281492687880771	18
intron	intron_19	DNA/PiggyBac	9690	26530861	0.03652350370385643	19
intron	intron_20	DNA/PiggyBac	3433	19596880	0.017518094717118234	20
intron	intron_21	DNA/PiggyBac	216	16250230	0.0013292119557692414	21
intron	intron_22	DNA/PiggyBac	143	12576627	0.0011370298252464672	22
intron	intron_23	DNA/PiggyBac	3489	10848010	0.032162580971072115	23
intron	intron_25	DNA/PiggyBac	179	5073748	0.0035279639430259445	25
intron	intron_26	DNA/PiggyBac	1761	5543824	0.031765077679233686	26
intron	intron_27	DNA/PiggyBac	59	4851215	0.001216190170915946	27
three_prime_UTR	three_prime_UTR	DNA/PiggyBac	4110	33407778	0.012302524280423558	0
five_prime_UTR	five_prime_UTR	DNA/Sola-1	24	12636321	0.00018992869839251473	0
exon	exon_1	DNA/Sola-1	773	36571156	0.0021136876285781066	1
exon	exon_2	DNA/Sola-1	245	7239568	0.0033841798295146898	2
intron	intron_1	DNA/Sola-1	85284	1984052043	0.004298475954846714	1
intron	intron_2	DNA/Sola-1	55273	1410543687	0.003918559950281072	2
intron	intron_3	DNA/Sola-1	39622	1063044173	0.003727220468005895	3
intron	intron_4	DNA/Sola-1	26219	775581803	0.003380558942794072	4
intron	intron_5	DNA/Sola-1	20063	583799841	0.0034366230668432126	5
intron	intron_6	DNA/Sola-1	11443	462221132	0.0024756548776744373	6
intron	intron_7	DNA/Sola-1	11958	353799239	0.003379882905853283	7
intron	intron_8	DNA/Sola-1	6468	284943197	0.0022699261003939672	8
intron	intron_9	DNA/Sola-1	3763	235109572	0.0016005303263450284	9
intron	intron_10	DNA/Sola-1	5113	181194994	0.0028218218876400083	10
intron	intron_11	DNA/Sola-1	5993	142563456	0.004203742086611593	11
intron	intron_12	DNA/Sola-1	2884	121243119	0.002378691693010636	12
intron	intron_13	DNA/Sola-1	1868	94454420	0.0019776734640898756	13
intron	intron_14	DNA/Sola-1	1147	80609938	0.0014229014789714886	14
intron	intron_15	DNA/Sola-1	1151	61151893	0.0018821984791214884	15
intron	intron_16	DNA/Sola-1	81	48155514	0.00016820503670669987	16
intron	intron_17	DNA/Sola-1	1331	43082540	0.0030894185904545087	17
intron	intron_18	DNA/Sola-1	1221	29599490	0.004125071073859719	18
intron	intron_19	DNA/Sola-1	1687	26530861	0.006358632688173972	19
intron	intron_20	DNA/Sola-1	437	19596880	0.00222994680785921	20
intron	intron_21	DNA/Sola-1	201	16250230	0.001236905569951933	21
intron	intron_24	DNA/Sola-1	410	7508289	0.005460631576648155	24
intron	intron_27	DNA/Sola-1	209	4851215	0.004308199080024283	27
intron	intron_33	DNA/Sola-1	238	1086966	0.021895809068544922	33
intron	intron_40	DNA/Sola-1	233	237110	0.09826662730378305	40
three_prime_UTR	three_prime_UTR	DNA/Sola-1	994	33407778	0.002975355020618252	0
five_prime_UTR	five_prime_UTR	DNA/Sola-3	326	12636321	0.002579864819831658	0
exon	exon_1	DNA/Sola-3	448	36571156	0.0012250091301461731	1
exon	exon_2	DNA/Sola-3	85	7239568	0.0011741032061581575	2
exon	exon_4	DNA/Sola-3	276	4871134	0.0056660317700149496	4
exon	exon_6	DNA/Sola-3	81	3119736	0.002596373539299479	6
intron	intron_1	DNA/Sola-3	239182	1984052043	0.012055228129920582	1
intron	intron_2	DNA/Sola-3	136180	1410543687	0.00965443334049674	2
intron	intron_3	DNA/Sola-3	107362	1063044173	0.01009948624213944	3
intron	intron_4	DNA/Sola-3	70198	775581803	0.00905101173447722	4
intron	intron_5	DNA/Sola-3	58137	583799841	0.009958378868417678	5
intron	intron_6	DNA/Sola-3	47601	462221132	0.010298317559397089	6
intron	intron_7	DNA/Sola-3	30759	353799239	0.008693913555873985	7
intron	intron_8	DNA/Sola-3	31095	284943197	0.010912701312886582	8
intron	intron_9	DNA/Sola-3	15491	235109572	0.006588842754560413	9
intron	intron_10	DNA/Sola-3	16025	181194994	0.008844063318879549	10
intron	intron_11	DNA/Sola-3	20636	142563456	0.014474957733909033	11
intron	intron_12	DNA/Sola-3	10798	121243119	0.008906072434510696	12
intron	intron_13	DNA/Sola-3	9558	94454420	0.010119166472040165	13
intron	intron_14	DNA/Sola-3	4823	80609938	0.005983133245928064	14
intron	intron_15	DNA/Sola-3	6939	61151893	0.011347154862401397	15
intron	intron_16	DNA/Sola-3	3734	48155514	0.007754044531639721	16
intron	intron_17	DNA/Sola-3	2804	43082540	0.006508437060581851	17
intron	intron_18	DNA/Sola-3	3234	29599490	0.010925863925358175	18
intron	intron_19	DNA/Sola-3	1943	26530861	0.007323546717914658	19
intron	intron_20	DNA/Sola-3	1553	19596880	0.007924730875527124	20
intron	intron_21	DNA/Sola-3	2343	16250230	0.014418257464663577	21
intron	intron_22	DNA/Sola-3	493	12576627	0.003919969956968589	22
intron	intron_23	DNA/Sola-3	1830	10848010	0.016869453475798785	23
intron	intron_24	DNA/Sola-3	126	7508289	0.0016781453137991891	24
intron	intron_25	DNA/Sola-3	713	5073748	0.014052727884790494	25
intron	intron_27	DNA/Sola-3	256	4851215	0.005277028538211562	27
intron	intron_28	DNA/Sola-3	663	4067555	0.01629971813534175	28
intron	intron_30	DNA/Sola-3	300	2423270	0.012379965913827184	30
intron	intron_32	DNA/Sola-3	355	1292200	0.027472527472527472	32
intron	intron_36	DNA/Sola-3	1008	1204311	0.08369931022800589	36
three_prime_UTR	three_prime_UTR	DNA/Sola-3	564	33407778	0.0016882296092844008	0
five_prime_UTR	five_prime_UTR	DNA/TcMar-Pogo	2433	12636321	0.01925402179954118	0
exon	exon_1	DNA/TcMar-Pogo	6741	36571156	0.018432559255168197	1
exon	exon_2	DNA/TcMar-Pogo	336	7239568	0.004641160909048717	2
exon	exon_4	DNA/TcMar-Pogo	218	4871134	0.004475343934287171	4
exon	exon_7	DNA/TcMar-Pogo	441	2464574	0.017893558886850222	7
intron	intron_1	DNA/TcMar-Pogo	455124	1984052043	0.022939116017936027	1
intron	intron_2	DNA/TcMar-Pogo	348737	1410543687	0.024723587309919314	2
intron	intron_3	DNA/TcMar-Pogo	272516	1063044173	0.025635435189013546	3
intron	intron_4	DNA/TcMar-Pogo	186179	775581803	0.024005075838531502	4
intron	intron_5	DNA/TcMar-Pogo	131473	583799841	0.022520218534968734	5
intron	intron_6	DNA/TcMar-Pogo	105616	462221132	0.022849669279075713	6
intron	intron_7	DNA/TcMar-Pogo	78201	353799239	0.022103213172824265	7
intron	intron_8	DNA/TcMar-Pogo	63826	284943197	0.022399552146528348	8
intron	intron_9	DNA/TcMar-Pogo	60650	235109572	0.025796482671492423	9
intron	intron_10	DNA/TcMar-Pogo	47925	181194994	0.026449406212624177	10
intron	intron_11	DNA/TcMar-Pogo	29264	142563456	0.020526999569931863	11
intron	intron_12	DNA/TcMar-Pogo	29479	121243119	0.02431395714918881	12
intron	intron_13	DNA/TcMar-Pogo	23710	94454420	0.02510205451475961	13
intron	intron_14	DNA/TcMar-Pogo	17592	80609938	0.021823611872769336	14
intron	intron_15	DNA/TcMar-Pogo	10901	61151893	0.01782610392780482	15
intron	intron_16	DNA/TcMar-Pogo	15246	48155514	0.03165992579790551	16
intron	intron_17	DNA/TcMar-Pogo	7374	43082540	0.01711598248385541	17
intron	intron_18	DNA/TcMar-Pogo	7662	29599490	0.02588558113670202	18
intron	intron_19	DNA/TcMar-Pogo	3132	26530861	0.011805120082608703	19
intron	intron_20	DNA/TcMar-Pogo	3722	19596880	0.018992819265107506	20
intron	intron_21	DNA/TcMar-Pogo	2072	16250230	0.01275058876089754	21
intron	intron_22	DNA/TcMar-Pogo	2675	12576627	0.02126961386387622	22
intron	intron_23	DNA/TcMar-Pogo	3239	10848010	0.029858010824105066	23
intron	intron_24	DNA/TcMar-Pogo	1077	7508289	0.014344146848902593	24
intron	intron_25	DNA/TcMar-Pogo	873	5073748	0.01720621520816564	25
intron	intron_26	DNA/TcMar-Pogo	906	5543824	0.016342510151837433	26
intron	intron_27	DNA/TcMar-Pogo	902	4851215	0.018593280240104797	27
intron	intron_28	DNA/TcMar-Pogo	915	4067555	0.02249508611438567	28
intron	intron_29	DNA/TcMar-Pogo	1790	2815421	0.0635784133172268	29
intron	intron_31	DNA/TcMar-Pogo	673	1605870	0.04190874728340401	31
intron	intron_33	DNA/TcMar-Pogo	907	1086966	0.0834432723746649	33
intron	intron_41	DNA/TcMar-Pogo	905	375418	0.24106462662951697	41
three_prime_UTR	three_prime_UTR	DNA/TcMar-Pogo	5182	33407778	0.015511357864027952	0
five_prime_UTR	five_prime_UTR	DNA/TcMar-Tc1	3635	12636321	0.028766284110699626	0
exon	exon_1	DNA/TcMar-Tc1	11307	36571156	0.030917808559291916	1
exon	exon_2	DNA/TcMar-Tc1	119	7239568	0.0016437444886214204	2
exon	exon_3	DNA/TcMar-Tc1	174	5942093	0.002928261136269661	3
exon	exon_4	DNA/TcMar-Tc1	182	4871134	0.0037362963121113073	4
exon	exon_8	DNA/TcMar-Tc1	1620	1994898	0.08120715946379213	8
intron	intron_1	DNA/TcMar-Tc1	2904428	1984052043	0.14638870034922769	1
intron	intron_2	DNA/TcMar-Tc1	2068625	1410543687	0.1466544438903295	2
intron	intron_3	DNA/TcMar-Tc1	1621216	1063044173	0.15250692691582066	3
intron	intron_4	DNA/TcMar-Tc1	1203598	775581803	0.15518646715851325	4
intron	intron_5	DNA/TcMar-Tc1	945890	583799841	0.16202299719365632	5
intron	intron_6	DNA/TcMar-Tc1	741374	462221132	0.16039379177497234	6
intron	intron_7	DNA/TcMar-Tc1	555929	353799239	0.15713120287406837	7
intron	intron_8	DNA/TcMar-Tc1	485064	284943197	0.1702318234325138	8
intron	intron_9	DNA/TcMar-Tc1	432986	235109572	0.1841634929266087	9
intron	intron_10	DNA/TcMar-Tc1	325245	181194994	0.17949999214658213	10
intron	intron_11	DNA/TcMar-Tc1	201377	142563456	0.1412542917029172	11
intron	intron_12	DNA/TcMar-Tc1	196720	121243119	0.16225250688247306	12
intron	intron_13	DNA/TcMar-Tc1	185490	94454420	0.1963804340760337	13
intron	intron_14	DNA/TcMar-Tc1	156232	80609938	0.1938123311793144	14
intron	intron_15	DNA/TcMar-Tc1	103669	61151893	0.16952704963687715	15
intron	intron_16	DNA/TcMar-Tc1	77636	48155514	0.16121933616989323	16
intron	intron_17	DNA/TcMar-Tc1	75455	43082540	0.17514055577967313	17
intron	intron_18	DNA/TcMar-Tc1	40168	29599490	0.13570504086387974	18
intron	intron_19	DNA/TcMar-Tc1	54524	26530861	0.20551161155305137	19
intron	intron_20	DNA/TcMar-Tc1	35151	19596880	0.17937038957221763	20
intron	intron_21	DNA/TcMar-Tc1	34597	16250230	0.21290160200809466	21
intron	intron_22	DNA/TcMar-Tc1	19322	12576627	0.15363419778609957	22
intron	intron_23	DNA/TcMar-Tc1	15922	10848010	0.14677346352003734	23
intron	intron_24	DNA/TcMar-Tc1	8511	7508289	0.11335472036305475	24
intron	intron_25	DNA/TcMar-Tc1	5813	5073748	0.11457013631737327	25
intron	intron_26	DNA/TcMar-Tc1	7009	5543824	0.12642897754329863	26
intron	intron_27	DNA/TcMar-Tc1	14484	4851215	0.298564380263501	27
intron	intron_28	DNA/TcMar-Tc1	10699	4067555	0.2630327063801227	28
intron	intron_29	DNA/TcMar-Tc1	9053	2815421	0.32155048925187385	29
intron	intron_30	DNA/TcMar-Tc1	2088	2423270	0.08616456276023719	30
intron	intron_31	DNA/TcMar-Tc1	3210	1605870	0.19989164751816774	31
intron	intron_32	DNA/TcMar-Tc1	3462	1292200	0.26791518340814113	32
intron	intron_33	DNA/TcMar-Tc1	1696	1086966	0.15603063941282433	33
intron	intron_34	DNA/TcMar-Tc1	217	1109887	0.01955153993154258	34
intron	intron_35	DNA/TcMar-Tc1	3224	880450	0.36617638707479133	35
intron	intron_41	DNA/TcMar-Tc1	1604	375418	0.42725708410358587	41
three_prime_UTR	three_prime_UTR	DNA/TcMar-Tc1	7335	33407778	0.021955964865427446	0
five_prime_UTR	five_prime_UTR	DNA/TcMar-Tigger	4566	12636321	0.036133934869175925	0
exon	exon_1	DNA/TcMar-Tigger	9589	36571156	0.026220117296811726	1
exon	exon_2	DNA/TcMar-Tigger	1431	7239568	0.019766372800144982	2
exon	exon_3	DNA/TcMar-Tigger	575	5942093	0.009676725019281927	3
exon	exon_4	DNA/TcMar-Tigger	61	4871134	0.0012522751375757678	4
exon	exon_11	DNA/TcMar-Tigger	210	1105039	0.019003854162613267	11
intron	intron_1	DNA/TcMar-Tigger	1046389	1984052043	0.052739997607008336	1
intron	intron_2	DNA/TcMar-Tigger	735785	1410543687	0.052163219528839726	2
intron	intron_3	DNA/TcMar-Tigger	607672	1063044173	0.057163381864471216	3
intron	intron_4	DNA/TcMar-Tigger	442335	775581803	0.05703266867389358	4
intron	intron_5	DNA/TcMar-Tigger	293693	583799841	0.05030713942931683	5
intron	intron_6	DNA/TcMar-Tigger	260265	462221132	0.056307464540587035	6
intron	intron_7	DNA/TcMar-Tigger	196027	353799239	0.05540628084844467	7
intron	intron_8	DNA/TcMar-Tigger	163202	284943197	0.057275275113867694	8
intron	intron_9	DNA/TcMar-Tigger	139237	235109572	0.059222174076349395	9
intron	intron_10	DNA/TcMar-Tigger	113504	181194994	0.06264190720412507	10
intron	intron_11	DNA/TcMar-Tigger	84531	142563456	0.05929359624951853	11
intron	intron_12	DNA/TcMar-Tigger	66924	121243119	0.0551981840717905	12
intron	intron_13	DNA/TcMar-Tigger	60730	94454420	0.06429556181701185	13
intron	intron_14	DNA/TcMar-Tigger	48125	80609938	0.05970107556713416	14
intron	intron_15	DNA/TcMar-Tigger	36794	61151893	0.06016821098244661	15
intron	intron_16	DNA/TcMar-Tigger	30957	48155514	0.06428547310283096	16
intron	intron_17	DNA/TcMar-Tigger	28157	43082540	0.06535594233766162	17
intron	intron_18	DNA/TcMar-Tigger	18010	29599490	0.060845642948577826	18
intron	intron_19	DNA/TcMar-Tigger	18816	26530861	0.0709211811859404	19
intron	intron_20	DNA/TcMar-Tigger	10757	19596880	0.05489139087446573	20
intron	intron_21	DNA/TcMar-Tigger	14611	16250230	0.0899125735451129	21
intron	intron_22	DNA/TcMar-Tigger	4668	12576627	0.03711647009965391	22
intron	intron_23	DNA/TcMar-Tigger	3421	10848010	0.03153573789109708	23
intron	intron_24	DNA/TcMar-Tigger	3871	7508289	0.051556353251719526	24
intron	intron_25	DNA/TcMar-Tigger	2867	5073748	0.05650655097572839	25
intron	intron_26	DNA/TcMar-Tigger	4343	5543824	0.07833942780290284	26
intron	intron_27	DNA/TcMar-Tigger	3184	4851215	0.06563304244400629	27
intron	intron_28	DNA/TcMar-Tigger	1915	4067555	0.04707987968202028	28
intron	intron_29	DNA/TcMar-Tigger	212	2815421	0.007529957331425744	29
intron	intron_30	DNA/TcMar-Tigger	808	2423270	0.03334337486124121	30
intron	intron_32	DNA/TcMar-Tigger	101	1292200	0.007816127534437394	32
intron	intron_33	DNA/TcMar-Tigger	1705	1086966	0.15685863219272728	33
intron	intron_34	DNA/TcMar-Tigger	1841	1109887	0.16587274199986124	34
intron	intron_35	DNA/TcMar-Tigger	1878	880450	0.2133000170367426	35
intron	intron_36	DNA/TcMar-Tigger	777	1204311	0.06451821830075455	36
intron	intron_38	DNA/TcMar-Tigger	624	514528	0.12127619876858013	38
three_prime_UTR	three_prime_UTR	DNA/TcMar-Tigger	7084	33407778	0.021204642822997687	0
five_prime_UTR	five_prime_UTR	DNA/Zisupton	2549	12636321	0.020172010508438334	0
exon	exon_1	DNA/Zisupton	5387	36571156	0.014730187910931775	1
exon	exon_5	DNA/Zisupton	652	3767071	0.01730787659696353	5
exon	exon_7	DNA/Zisupton	477	2464574	0.019354257571491056	7
exon	exon_8	DNA/Zisupton	104	1994898	0.0052132991260706064	8
exon	exon_11	DNA/Zisupton	40	1105039	0.0036197817452596694	11
exon	exon_12	DNA/Zisupton	299	907773	0.03293774985596619	12
exon	exon_34	DNA/Zisupton	289	17844	1.61959e+16	34
intron	intron_1	DNA/Zisupton	428448	1984052043	0.021594594834929943	1
intron	intron_2	DNA/Zisupton	304780	1410543687	0.021607271211019217	2
intron	intron_3	DNA/Zisupton	230465	1063044173	0.02167971998281204	3
intron	intron_4	DNA/Zisupton	171634	775581803	0.022129709507895712	4
intron	intron_5	DNA/Zisupton	118166	583799841	0.020240841415371334	5
intron	intron_6	DNA/Zisupton	100519	462221132	0.02174695033198958	6
intron	intron_7	DNA/Zisupton	74841	353799239	0.021153522040221234	7
intron	intron_8	DNA/Zisupton	53090	284943197	0.01863178365335741	8
intron	intron_9	DNA/Zisupton	50322	235109572	0.021403637279387332	9
intron	intron_10	DNA/Zisupton	44821	181194994	0.024736334603151347	10
intron	intron_11	DNA/Zisupton	32832	142563456	0.02302974473346101	11
intron	intron_12	DNA/Zisupton	28543	121243119	0.023541954574758175	12
intron	intron_13	DNA/Zisupton	18474	94454420	0.019558640029762504	13
intron	intron_14	DNA/Zisupton	15453	80609938	0.01917009289847115	14
intron	intron_15	DNA/Zisupton	10590	61151893	0.017317534225800662	15
intron	intron_16	DNA/Zisupton	13087	48155514	0.02717653475778496	16
intron	intron_17	DNA/Zisupton	5721	43082540	0.013279161349354055	17
intron	intron_18	DNA/Zisupton	8649	29599490	0.029220098048986655	18
intron	intron_19	DNA/Zisupton	3256	26530861	0.012272500315764346	19
intron	intron_20	DNA/Zisupton	3826	19596880	0.019523515988259355	20
intron	intron_21	DNA/Zisupton	2333	16250230	0.014356719874118705	21
intron	intron_22	DNA/Zisupton	3317	12576627	0.026374321191206515	22
intron	intron_23	DNA/Zisupton	3226	10848010	0.029738173176462778	23
intron	intron_24	DNA/Zisupton	1374	7508289	0.01829977508857211	24
intron	intron_25	DNA/Zisupton	1184	5073748	0.02333580619297608	25
intron	intron_26	DNA/Zisupton	489	5543824	0.008820626340230137	26
intron	intron_27	DNA/Zisupton	610	4851215	0.012574169563707237	27
intron	intron_28	DNA/Zisupton	1356	4067555	0.03333698007771253	28
intron	intron_29	DNA/Zisupton	1057	2815421	0.037543230657155716	29
intron	intron_31	DNA/Zisupton	480	1605870	0.02989033981580078	31
intron	intron_33	DNA/Zisupton	500	1086966	0.045999598883497736	33
intron	intron_34	DNA/Zisupton	175	1109887	0.01576737091253434	34
intron	intron_35	DNA/Zisupton	112	880450	0.012720767789198704	35
intron	intron_36	DNA/Zisupton	61	1204311	0.005065136829274166	36
intron	intron_41	DNA/Zisupton	494	375418	0.13158665807180264	41
intron	intron_48	DNA/Zisupton	117	41582	0.2813717473906979	48
three_prime_UTR	three_prime_UTR	DNA/Zisupton	4897	33407778	0.014658263114655515	0
five_prime_UTR	five_prime_UTR	DNA/hAT	13460	12636321	0.10651834501513534	0
exon	exon_1	DNA/hAT	41494	36571156	0.1134610018890297	1
exon	exon_2	DNA/hAT	2450	7239568	0.03384179829514689	2
exon	exon_3	DNA/hAT	3341	5942093	0.0562259796337755	3
exon	exon_4	DNA/hAT	2326	4871134	0.047750688032807145	4
exon	exon_5	DNA/hAT	1883	3767071	0.04998578471178271	5
exon	exon_6	DNA/hAT	2588	3119736	0.08295573728033398	6
exon	exon_7	DNA/hAT	2523	2464574	0.10237063281524515	7
exon	exon_8	DNA/hAT	2057	1994898	0.10311304136853111	8
exon	exon_9	DNA/hAT	718	1676209	0.042834753900020825	9
exon	exon_10	DNA/hAT	592	1441970	0.041054945664611604	10
exon	exon_11	DNA/hAT	159	1105039	0.014388632437407187	11
exon	exon_12	DNA/hAT	426	907773	0.04692803156736321	12
exon	exon_14	DNA/hAT	914	562947	0.16235986691464738	14
exon	exon_16	DNA/hAT	214	426407	0.05018679336877677	16
exon	exon_18	DNA/hAT	686	335126	0.20469912808913662	18
intron	intron_1	DNA/hAT	1670466	1984052043	0.08419466646016806	1
intron	intron_2	DNA/hAT	1119678	1410543687	0.07937917912924593	2
intron	intron_3	DNA/hAT	815023	1063044173	0.07666878015990028	3
intron	intron_4	DNA/hAT	607183	775581803	0.07828742211993336	4
intron	intron_5	DNA/hAT	403898	583799841	0.06918432853769825	5
intron	intron_6	DNA/hAT	346454	462221132	0.07495416717555008	6
intron	intron_7	DNA/hAT	261477	353799239	0.07390547270227452	7
intron	intron_8	DNA/hAT	215286	284943197	0.07555400594456024	8
intron	intron_9	DNA/hAT	170525	235109572	0.07253001166622004	9
intron	intron_10	DNA/hAT	138897	181194994	0.07665609128252185	10
intron	intron_11	DNA/hAT	110457	142563456	0.07747918232285278	11
intron	intron_12	DNA/hAT	102115	121243119	0.08422333641878679	12
intron	intron_13	DNA/hAT	83036	94454420	0.0879111850985904	13
intron	intron_14	DNA/hAT	60983	80609938	0.07565196241684245	14
intron	intron_15	DNA/hAT	48623	61151893	0.07951184765449534	15
intron	intron_16	DNA/hAT	38122	48155514	0.07916435073250386	16
intron	intron_17	DNA/hAT	32661	43082540	0.0758102934506647	17
intron	intron_18	DNA/hAT	24885	29599490	0.08407239449058075	18
intron	intron_19	DNA/hAT	14696	26530861	0.05539209601980124	19
intron	intron_20	DNA/hAT	10035	19596880	0.05120713093104617	20
intron	intron_21	DNA/hAT	16847	16250230	0.10367237879094635	21
intron	intron_22	DNA/hAT	9399	12576627	0.0747338694230178	22
intron	intron_23	DNA/hAT	10551	10848010	0.09726207848259727	23
intron	intron_24	DNA/hAT	6561	7508289	0.08738342383997207	24
intron	intron_25	DNA/hAT	7287	5073748	0.14362163828396682	25
intron	intron_26	DNA/hAT	1739	5543824	0.03136823968437671	26
intron	intron_27	DNA/hAT	2382	4851215	0.04910110147664039	27
intron	intron_28	DNA/hAT	4747	4067555	0.1167040150655615	28
intron	intron_29	DNA/hAT	2518	2815421	0.08943600264400954	29
intron	intron_30	DNA/hAT	1495	2423270	0.06169349680390547	30
intron	intron_31	DNA/hAT	411	1605870	0.025593603467279416	31
intron	intron_32	DNA/hAT	173	1292200	0.01338802043027395	32
intron	intron_33	DNA/hAT	74	1086966	0.006807940634757665	33
intron	intron_34	DNA/hAT	158	1109887	0.014235683452459576	34
intron	intron_35	DNA/hAT	169	880450	0.01919472996763019	35
intron	intron_36	DNA/hAT	154	1204311	0.012787394618167565	36
intron	intron_38	DNA/hAT	404	514528	0.07851856458734996	38
intron	intron_41	DNA/hAT	74	375418	0.019711361735452217	41
three_prime_UTR	three_prime_UTR	DNA/hAT	50905	33407778	0.15237469549755747	0
five_prime_UTR	five_prime_UTR	DNA/hAT-Ac	17494	12636321	0.1384421937366105	0
exon	exon_1	DNA/hAT-Ac	51785	36571156	0.14160066474245442	1
exon	exon_2	DNA/hAT-Ac	6688	7239568	0.09238120285630302	2
exon	exon_3	DNA/hAT-Ac	3150	5942093	0.0530116240186749	3
exon	exon_4	DNA/hAT-Ac	3470	4871134	0.07123597913750679	4
exon	exon_5	DNA/hAT-Ac	1421	3767071	0.03772161448509996	5
exon	exon_6	DNA/hAT-Ac	2257	3119736	0.07234586516294969	6
exon	exon_7	DNA/hAT-Ac	696	2464574	0.028240174569722797	7
exon	exon_8	DNA/hAT-Ac	246	1994898	0.012331457548205471	8
exon	exon_9	DNA/hAT-Ac	252	1676209	0.015033924767138227	9
exon	exon_10	DNA/hAT-Ac	971	1441970	0.06733843283840857	10
exon	exon_11	DNA/hAT-Ac	210	1105039	0.019003854162613267	11
exon	exon_12	DNA/hAT-Ac	625	907773	0.0688498115718357	12
exon	exon_13	DNA/hAT-Ac	730	720197	0.10136115535054992	13
exon	exon_14	DNA/hAT-Ac	111	562947	0.01971766436271976	14
exon	exon_15	DNA/hAT-Ac	852	438255	0.19440736557483657	15
exon	exon_16	DNA/hAT-Ac	430	426407	0.1008426221895982	16
exon	exon_17	DNA/hAT-Ac	96	308451	0.031123257827013046	17
intron	intron_1	DNA/hAT-Ac	6209870	1984052043	0.31298926970737734	1
intron	intron_2	DNA/hAT-Ac	3734895	1410543687	0.26478407116503583	2
intron	intron_3	DNA/hAT-Ac	2797847	1063044173	0.2631919793233277	3
intron	intron_4	DNA/hAT-Ac	1853460	775581803	0.23897672596632594	4
intron	intron_5	DNA/hAT-Ac	1316109	583799841	0.2254383964451953	5
intron	intron_6	DNA/hAT-Ac	1029828	462221132	0.22279985243080577	6
intron	intron_7	DNA/hAT-Ac	772341	353799239	0.21829922590647519	7
intron	intron_8	DNA/hAT-Ac	707252	284943197	0.2482080665361525	8
intron	intron_9	DNA/hAT-Ac	546180	235109572	0.23230870413051496	9
intron	intron_10	DNA/hAT-Ac	325537	181194994	0.17966114450159698	10
intron	intron_11	DNA/hAT-Ac	256709	142563456	0.18006648211446277	11
intron	intron_12	DNA/hAT-Ac	199943	121243119	0.16491080207199224	12
intron	intron_13	DNA/hAT-Ac	217269	94454420	0.2300252333347661	13
intron	intron_14	DNA/hAT-Ac	157687	80609938	0.19561731954191555	14
intron	intron_15	DNA/hAT-Ac	126604	61151893	0.20703202106924146	15
intron	intron_16	DNA/hAT-Ac	57310	48155514	0.11901025498346877	16
intron	intron_17	DNA/hAT-Ac	92985	43082540	0.21582989303787567	17
intron	intron_18	DNA/hAT-Ac	63107	29599490	0.2132029977543532	18
intron	intron_19	DNA/hAT-Ac	57510	26530861	0.21676642910307356	19
intron	intron_20	DNA/hAT-Ac	45827	19596880	0.23384844934499777	20
intron	intron_21	DNA/hAT-Ac	16633	16250230	0.10235547435328608	21
intron	intron_22	DNA/hAT-Ac	34922	12576627	0.27767381508571415	22
intron	intron_23	DNA/hAT-Ac	16257	10848010	0.14986158751697315	23
intron	intron_24	DNA/hAT-Ac	8032	7508289	0.10697510444789753	24
intron	intron_25	DNA/hAT-Ac	7980	5073748	0.1572801802533354	25
intron	intron_26	DNA/hAT-Ac	14965	5543824	0.2699400269561227	26
intron	intron_27	DNA/hAT-Ac	6874	4851215	0.14169646160807137	27
intron	intron_28	DNA/hAT-Ac	3696	4067555	0.09086539702597753	28
intron	intron_29	DNA/hAT-Ac	3341	2815421	0.11866786530327081	29
intron	intron_30	DNA/hAT-Ac	392	2423270	0.01617648879406752	30
intron	intron_31	DNA/hAT-Ac	1095	1605870	0.06818733770479553	31
intron	intron_32	DNA/hAT-Ac	740	1292200	0.057266676984986845	32
intron	intron_33	DNA/hAT-Ac	115	1086966	0.01057990774320448	33
intron	intron_34	DNA/hAT-Ac	2978	1109887	0.2683156033001558	34
intron	intron_35	DNA/hAT-Ac	8511	880450	0.9666647736952696	35
intron	intron_36	DNA/hAT-Ac	1109	1204311	0.09208584825680409	36
intron	intron_37	DNA/hAT-Ac	1394	500757	0.27837853489816416	37
intron	intron_40	DNA/hAT-Ac	144	237110	0.060731306144827295	40
intron	intron_41	DNA/hAT-Ac	915	375418	0.24372832416133483	41
intron	intron_44	DNA/hAT-Ac	376	85525	0.4396375328851213	44
intron	intron_45	DNA/hAT-Ac	699	81088	0.8620264404104183	45
intron	intron_49	DNA/hAT-Ac	1031	99636	1034766550242880	49
intron	intron_50	DNA/hAT-Ac	402	153985	0.2610643893885768	50
intron	intron_51	DNA/hAT-Ac	208	91754	0.22669311419665628	51
intron	intron_56	DNA/hAT-Ac	694	18030	3849140321686070	56
three_prime_UTR	three_prime_UTR	DNA/hAT-Ac	51881	33407778	0.15529617084979433	0
five_prime_UTR	five_prime_UTR	DNA/hAT-Blackjack	29908	12636321	0.23668281298013877	0
exon	exon_1	DNA/hAT-Blackjack	59231	36571156	0.16196097274037496	1
exon	exon_2	DNA/hAT-Blackjack	5279	7239568	0.07291871559186956	2
exon	exon_3	DNA/hAT-Blackjack	2509	5942093	0.04222417925804931	3
exon	exon_4	DNA/hAT-Blackjack	3786	4871134	0.07772317493216159	4
exon	exon_5	DNA/hAT-Blackjack	3160	3767071	0.08388480068466987	5
exon	exon_6	DNA/hAT-Blackjack	1956	3119736	0.06269761287493557	6
exon	exon_7	DNA/hAT-Blackjack	1944	2464574	0.07887772897060506	7
exon	exon_8	DNA/hAT-Blackjack	1264	1994898	0.06336163553224275	8
exon	exon_9	DNA/hAT-Blackjack	1116	1676209	0.06657880968304071	9
exon	exon_10	DNA/hAT-Blackjack	983	1441970	0.0681706276829615	10
exon	exon_11	DNA/hAT-Blackjack	1376	1105039	0.12452049203693263	11
exon	exon_12	DNA/hAT-Blackjack	753	907773	0.08295025298174764	12
exon	exon_13	DNA/hAT-Blackjack	850	720197	0.11802326307940743	13
exon	exon_14	DNA/hAT-Blackjack	376	562947	0.06679136757101468	14
exon	exon_15	DNA/hAT-Blackjack	228	438255	0.05202450628059007	15
exon	exon_16	DNA/hAT-Blackjack	950	426407	0.22279183972120534	16
exon	exon_17	DNA/hAT-Blackjack	249	308451	0.08072594998881508	17
exon	exon_18	DNA/hAT-Blackjack	921	335126	0.2748220072450362	18
exon	exon_19	DNA/hAT-Blackjack	314	246518	0.12737406599112439	19
exon	exon_22	DNA/hAT-Blackjack	210	116208	0.18071045022717885	22
intron	intron_1	DNA/hAT-Blackjack	2329244	1984052043	0.11739833177349775	1
intron	intron_2	DNA/hAT-Blackjack	1388118	1410543687	0.0984101387850173	2
intron	intron_3	DNA/hAT-Blackjack	1018800	1063044173	0.09583797417607406	3
intron	intron_4	DNA/hAT-Blackjack	701083	775581803	0.09039446223314757	4
intron	intron_5	DNA/hAT-Blackjack	516067	583799841	0.08839793431872482	5
intron	intron_6	DNA/hAT-Blackjack	468405	462221132	0.1013378592132391	6
intron	intron_7	DNA/hAT-Blackjack	319506	353799239	0.0903071473254356	7
intron	intron_8	DNA/hAT-Blackjack	275112	284943197	0.09654976953178496	8
intron	intron_9	DNA/hAT-Blackjack	244453	235109572	0.1039740738416214	9
intron	intron_10	DNA/hAT-Blackjack	178174	181194994	0.09833273870689828	10
intron	intron_11	DNA/hAT-Blackjack	133620	142563456	0.09372668406691824	11
intron	intron_12	DNA/hAT-Blackjack	103235	121243119	0.08514710018306276	12
intron	intron_13	DNA/hAT-Blackjack	76462	94454420	0.08095121435291222	13
intron	intron_14	DNA/hAT-Blackjack	79398	80609938	0.09849654021567415	14
intron	intron_15	DNA/hAT-Blackjack	58065	61151893	0.09495208921823564	15
intron	intron_16	DNA/hAT-Blackjack	43342	48155514	0.09000423087582451	16
intron	intron_17	DNA/hAT-Blackjack	44749	43082540	0.10386806348929288	17
intron	intron_18	DNA/hAT-Blackjack	27258	29599490	0.09208942451373318	18
intron	intron_19	DNA/hAT-Blackjack	25732	26530861	0.09698893677065362	19
intron	intron_20	DNA/hAT-Blackjack	20376	19596880	0.1039757349129045	20
intron	intron_21	DNA/hAT-Blackjack	14992	16250230	0.09225715574487253	21
intron	intron_22	DNA/hAT-Blackjack	13532	12576627	0.10759641674989645	22
intron	intron_23	DNA/hAT-Blackjack	10873	10848010	0.10023036483189082	23
intron	intron_24	DNA/hAT-Blackjack	6453	7508289	0.08594501357100133	24
intron	intron_25	DNA/hAT-Blackjack	4804	5073748	0.09468345688433875	25
intron	intron_26	DNA/hAT-Blackjack	4043	5543824	0.07292800060030766	26
intron	intron_27	DNA/hAT-Blackjack	5945	4851215	0.12254661976432708	27
intron	intron_28	DNA/hAT-Blackjack	3692	4067555	0.09076705785170698	28
intron	intron_29	DNA/hAT-Blackjack	904	2815421	0.03210887465853242	29
intron	intron_30	DNA/hAT-Blackjack	3680	2423270	0.15186091520961345	30
intron	intron_31	DNA/hAT-Blackjack	1051	1605870	0.06544738988834713	31
intron	intron_32	DNA/hAT-Blackjack	706	1292200	0.054635505339730696	32
intron	intron_33	DNA/hAT-Blackjack	378	1086966	0.03477569675592428	33
intron	intron_34	DNA/hAT-Blackjack	588	1109887	0.05297836626611537	34
intron	intron_35	DNA/hAT-Blackjack	784	880450	0.08904537452439093	35
intron	intron_36	DNA/hAT-Blackjack	1886	1204311	0.15660406655755862	36
intron	intron_37	DNA/hAT-Blackjack	1530	500757	0.3055374163516436	37
intron	intron_38	DNA/hAT-Blackjack	305	514528	0.05927762920579638	38
intron	intron_48	DNA/hAT-Blackjack	257	41582	0.6180558895676014	48
intron	intron_50	DNA/hAT-Blackjack	178	153985	0.11559567490339968	50
three_prime_UTR	three_prime_UTR	DNA/hAT-Blackjack	64282	33407778	0.1924162690496806	0
five_prime_UTR	five_prime_UTR	DNA/hAT-Charlie	12674	12636321	0.10029818014278048	0
exon	exon_1	DNA/hAT-Charlie	27344	36571156	0.07476930726499322	1
exon	exon_2	DNA/hAT-Charlie	1484	7239568	0.02049846068163183	2
exon	exon_3	DNA/hAT-Charlie	327	5942093	0.005503111445748157	3
exon	exon_4	DNA/hAT-Charlie	364	4871134	0.007472592624222615	4
exon	exon_5	DNA/hAT-Charlie	700	3767071	0.018582076101034465	5
exon	exon_6	DNA/hAT-Charlie	842	3119736	0.02698946321098965	6
exon	exon_7	DNA/hAT-Charlie	399	2464574	0.016189410421435915	7
exon	exon_8	DNA/hAT-Charlie	509	1994898	0.025515088992018643	8
exon	exon_9	DNA/hAT-Charlie	766	1676209	0.04569835861757096	9
exon	exon_10	DNA/hAT-Charlie	203	1441970	0.014077962787020535	10
exon	exon_12	DNA/hAT-Charlie	58	907773	0.006389262513866352	12
exon	exon_13	DNA/hAT-Charlie	33	720197	0.004582079625435818	13
exon	exon_19	DNA/hAT-Charlie	56	246518	0.022716393934722818	19
intron	intron_1	DNA/hAT-Charlie	1737427	1984052043	0.08756962833358499	1
intron	intron_2	DNA/hAT-Charlie	1120008	1410543687	0.07940257436351209	2
intron	intron_3	DNA/hAT-Charlie	855006	1063044173	0.08042995970591713	3
intron	intron_4	DNA/hAT-Charlie	606654	775581803	0.07821921525923164	4
intron	intron_5	DNA/hAT-Charlie	481075	583799841	0.08240409918165771	5
intron	intron_6	DNA/hAT-Charlie	351867	462221132	0.07612525166850224	6
intron	intron_7	DNA/hAT-Charlie	291853	353799239	0.08249113277487857	7
intron	intron_8	DNA/hAT-Charlie	211480	284943197	0.07421830113038284	8
intron	intron_9	DNA/hAT-Charlie	189778	235109572	0.08071895941352826	9
intron	intron_10	DNA/hAT-Charlie	146208	181194994	0.08069097096578728	10
intron	intron_11	DNA/hAT-Charlie	106509	142563456	0.07470988918787154	11
intron	intron_12	DNA/hAT-Charlie	102061	121243119	0.08417879780872348	12
intron	intron_13	DNA/hAT-Charlie	87881	94454420	0.09304064330711045	13
intron	intron_14	DNA/hAT-Charlie	75173	80609938	0.09325525098406601	14
intron	intron_15	DNA/hAT-Charlie	44868	61151893	0.07337139996631012	15
intron	intron_16	DNA/hAT-Charlie	34174	48155514	0.07096591264709583	16
intron	intron_17	DNA/hAT-Charlie	40357	43082540	0.09367367847856696	17
intron	intron_18	DNA/hAT-Charlie	26200	29599490	0.08851503860370567	18
intron	intron_19	DNA/hAT-Charlie	25574	26530861	0.09639340389292303	19
intron	intron_20	DNA/hAT-Charlie	13113	19596880	0.066913712795098	20
intron	intron_21	DNA/hAT-Charlie	15946	16250230	0.09812784188285334	21
intron	intron_22	DNA/hAT-Charlie	11542	12576627	0.09177341428667639	22
intron	intron_23	DNA/hAT-Charlie	7299	10848010	0.06728423001084992	23
intron	intron_24	DNA/hAT-Charlie	6216	7508289	0.08278850214742667	24
intron	intron_25	DNA/hAT-Charlie	5509	5073748	0.10857851040296049	25
intron	intron_26	DNA/hAT-Charlie	2934	5543824	0.05292375804138083	26
intron	intron_27	DNA/hAT-Charlie	2656	4851215	0.05474917108394495	27
intron	intron_28	DNA/hAT-Charlie	3248	4067555	0.07985140950767722	28
intron	intron_29	DNA/hAT-Charlie	2372	2815421	0.08425027731198993	29
intron	intron_30	DNA/hAT-Charlie	3206	2423270	0.1323005690657665	30
intron	intron_31	DNA/hAT-Charlie	1009	1605870	0.06283198515446456	31
intron	intron_32	DNA/hAT-Charlie	373	1292200	0.02886550069648661	32
intron	intron_33	DNA/hAT-Charlie	370	1086966	0.03403970317378832	33
intron	intron_34	DNA/hAT-Charlie	1045	1109887	0.09415372916341934	34
intron	intron_35	DNA/hAT-Charlie	281	880450	0.03191549775682889	35
intron	intron_36	DNA/hAT-Charlie	2544	1204311	0.21124111628972914	36
intron	intron_37	DNA/hAT-Charlie	235	500757	0.04692894957035049	37
intron	intron_38	DNA/hAT-Charlie	749	514528	0.14557030909882457	38
intron	intron_39	DNA/hAT-Charlie	15	435252	0.003446279396763254	39
intron	intron_40	DNA/hAT-Charlie	83	237110	0.03500485006958796	40
intron	intron_41	DNA/hAT-Charlie	236	375418	0.06286326175090166	41
intron	intron_58	DNA/hAT-Charlie	72	61223	0.11760286166963396	58
three_prime_UTR	three_prime_UTR	DNA/hAT-Charlie	20680	33407778	0.06190175234042804	0
five_prime_UTR	five_prime_UTR	DNA/hAT-Tip100	3582	12636321	0.02834685823508282	0
exon	exon_1	DNA/hAT-Tip100	6901	36571156	0.01887006251593469	1
exon	exon_3	DNA/hAT-Tip100	744	5942093	0.01252084072060131	3
exon	exon_4	DNA/hAT-Tip100	1632	4871134	0.03350349220530579	4
exon	exon_5	DNA/hAT-Tip100	72	3767071	0.001911299256106402	5
exon	exon_7	DNA/hAT-Tip100	74	2464574	0.00300254729620616	7
exon	exon_8	DNA/hAT-Tip100	113	1994898	0.005664450011980562	8
exon	exon_9	DNA/hAT-Tip100	71	1676209	0.004235748644709579	9
exon	exon_10	DNA/hAT-Tip100	73	1441970	0.0050625186376970395	10
exon	exon_12	DNA/hAT-Tip100	73	907773	0.00804165799159041	12
exon	exon_14	DNA/hAT-Tip100	26	562947	0.004618552012889313	14
exon	exon_15	DNA/hAT-Tip100	97	438255	0.022133232935163318	15
intron	intron_1	DNA/hAT-Tip100	672602	1984052043	0.0339004212300292	1
intron	intron_2	DNA/hAT-Tip100	408692	1410543687	0.028974076008182508	2
intron	intron_3	DNA/hAT-Tip100	325028	1063044173	0.030575211101787392	3
intron	intron_4	DNA/hAT-Tip100	197497	775581803	0.025464367425340435	4
intron	intron_5	DNA/hAT-Tip100	196736	583799841	0.033699221237026684	5
intron	intron_6	DNA/hAT-Tip100	193068	462221132	0.041769617750838796	6
intron	intron_7	DNA/hAT-Tip100	96882	353799239	0.02738332628239486	7
intron	intron_8	DNA/hAT-Tip100	87187	284943197	0.03059802828000136	8
intron	intron_9	DNA/hAT-Tip100	52962	235109572	0.02252651797605246	9
intron	intron_10	DNA/hAT-Tip100	48537	181194994	0.026787163888203222	10
intron	intron_11	DNA/hAT-Tip100	41151	142563456	0.028865040982171474	11
intron	intron_12	DNA/hAT-Tip100	28549	121243119	0.023546903309209655	12
intron	intron_13	DNA/hAT-Tip100	31646	94454420	0.03350399060202794	13
intron	intron_14	DNA/hAT-Tip100	32894	80609938	0.04080638295491556	14
intron	intron_15	DNA/hAT-Tip100	20065	61151893	0.03281173977721344	15
intron	intron_16	DNA/hAT-Tip100	18703	48155514	0.038838750636116144	16
intron	intron_17	DNA/hAT-Tip100	12384	43082540	0.028744823308932112	17
intron	intron_18	DNA/hAT-Tip100	14528	29599490	0.049081926749413585	18
intron	intron_19	DNA/hAT-Tip100	7844	26530861	0.0295655689425232	19
intron	intron_20	DNA/hAT-Tip100	8796	19596880	0.044884695931189045	20
intron	intron_21	DNA/hAT-Tip100	5482	16250230	0.03373490713669899	21
intron	intron_22	DNA/hAT-Tip100	7670	12576627	0.060986145172310505	22
intron	intron_23	DNA/hAT-Tip100	2108	10848010	0.019432135479226145	23
intron	intron_24	DNA/hAT-Tip100	1125	7508289	0.014983440301778476	24
intron	intron_27	DNA/hAT-Tip100	626	4851215	0.012903983847345459	27
intron	intron_28	DNA/hAT-Tip100	158	4067555	0.0038843973836862685	28
intron	intron_29	DNA/hAT-Tip100	305	2815421	0.010833193330588924	29
intron	intron_30	DNA/hAT-Tip100	331	2423270	0.013659229058255994	30
intron	intron_32	DNA/hAT-Tip100	1149	1292200	0.08891812412939173	32
intron	intron_36	DNA/hAT-Tip100	71	1204311	0.005895487129155177	36
intron	intron_59	DNA/hAT-Tip100	111	11876	0.9346581340518693	59
three_prime_UTR	three_prime_UTR	DNA/hAT-Tip100	6164	33407778	0.018450793105725262	0
five_prime_UTR	five_prime_UTR	LINE	5835	12636321	0.04617641479668014	0
exon	exon_1	LINE	20868	36571156	0.057061362785469506	1
exon	exon_2	LINE	1540	7239568	0.02127198749980662	2
exon	exon_3	LINE	144	5942093	0.0024233885265679956	3
exon	exon_4	LINE	120	4871134	0.002463492073919543	4
exon	exon_5	LINE	187	3767071	0.00496406890127635	5
exon	exon_6	LINE	136	3119736	0.004359343226478137	6
exon	exon_7	LINE	1197	2464574	0.048568231264307746	7
exon	exon_10	LINE	81	1441970	0.005617315200732331	10
exon	exon_11	LINE	77	1105039	0.006968079859624865	11
exon	exon_14	LINE	466	562947	0.08277866300024692	14
exon	exon_16	LINE	2131	426407	0.4997572741535669	16
intron	intron_1	LINE	9528851	1984052043	0.480272230439673	1
intron	intron_2	LINE	6470323	1410543687	0.4587112798867888	2
intron	intron_3	LINE	4879116	1063044173	0.4589758472811835	3
intron	intron_4	LINE	3613851	775581803	0.46595355719040765	4
intron	intron_5	LINE	2530278	583799841	0.4334153287307936	5
intron	intron_6	LINE	2091118	462221132	0.4524064036085654	6
intron	intron_7	LINE	1485246	353799239	0.41979909402801174	7
intron	intron_8	LINE	1319537	284943197	0.46308773604445796	8
intron	intron_9	LINE	1062543	235109572	0.4519352363926723	9
intron	intron_10	LINE	907921	181194994	0.5010739976624299	10
intron	intron_11	LINE	539522	142563456	0.3784434069836242	11
intron	intron_12	LINE	520262	121243119	0.42910641386584586	12
intron	intron_13	LINE	407368	94454420	0.4312852696570473	13
intron	intron_14	LINE	370798	80609938	0.4599904294678902	14
intron	intron_15	LINE	269226	61151893	0.4402578347002275	15
intron	intron_16	LINE	229764	48155514	0.47712916115898996	16
intron	intron_17	LINE	207830	43082540	0.482399598538062	17
intron	intron_18	LINE	106848	29599490	0.3609791925468986	18
intron	intron_19	LINE	97173	26530861	0.3662640273905924	19
intron	intron_20	LINE	58863	19596880	0.3003692424508391	20
intron	intron_21	LINE	57845	16250230	0.35596419250681377	21
intron	intron_22	LINE	59917	12576627	0.4764154967782697	22
intron	intron_23	LINE	31902	10848010	0.294081587314171	23
intron	intron_24	LINE	24086	7508289	0.32079212720767675	24
intron	intron_25	LINE	22535	5073748	0.44414898020161825	25
intron	intron_26	LINE	20890	5543824	0.3768157142073775	26
intron	intron_27	LINE	14757	4851215	0.3041918364780782	27
intron	intron_28	LINE	8818	4067555	0.216788709679402	28
intron	intron_29	LINE	4474	2815421	0.15891051462640934	29
intron	intron_30	LINE	18858	2423270	0.7782046573431768	30
intron	intron_31	LINE	1611	1605870	0.10031945300678137	31
intron	intron_32	LINE	12765	1292200	0.9878501779910229	32
intron	intron_33	LINE	1581	1086966	0.14545073166961983	33
intron	intron_34	LINE	13544	1109887	1.2203e+16	34
intron	intron_36	LINE	13039	1204311	108269375601485	36
intron	intron_38	LINE	194	514528	0.03770445923253934	38
intron	intron_39	LINE	2994	435252	0.6878773675939456	39
intron	intron_40	LINE	1376	237110	0.5803213698283497	40
intron	intron_42	LINE	3006	169636	1772029522035410	42
intron	intron_44	LINE	1817	85525	2124524992692190	44
intron	intron_49	LINE	2959	99636	2.96981e+16	49
intron	intron_50	LINE	54	153985	0.035068350813390915	50
intron	intron_51	LINE	236	91754	0.2572094949538985	51
three_prime_UTR	three_prime_UTR	LINE	17828	33407778	0.05336481821688351	0
five_prime_UTR	five_prime_UTR	LINE/CR1	292896	12636321	2.31789e+16	0
exon	exon_1	LINE/CR1	891695	36571156	2438246688182340	1
exon	exon_2	LINE/CR1	42794	7239568	0.5911126188744964	2
exon	exon_3	LINE/CR1	30619	5942093	0.5152898145485101	3
exon	exon_4	LINE/CR1	30223	4871134	0.6204510079172529	4
exon	exon_5	LINE/CR1	29535	3767071	0.784030882348647	5
exon	exon_6	LINE/CR1	26482	3119736	0.848853877379368	6
exon	exon_7	LINE/CR1	16675	2464574	0.6765875157329421	7
exon	exon_8	LINE/CR1	21361	1994898	1070781563769170	8
exon	exon_9	LINE/CR1	12472	1676209	0.744059959110111	9
exon	exon_10	LINE/CR1	13639	1441970	0.9458587904047935	10
exon	exon_11	LINE/CR1	8280	1105039	0.7492948212687516	11
exon	exon_12	LINE/CR1	8791	907773	0.9684139096448121	12
exon	exon_13	LINE/CR1	3640	720197	0.5054172677753448	13
exon	exon_14	LINE/CR1	5831	562947	1.0358e+16	14
exon	exon_15	LINE/CR1	4078	438255	0.930508493913361	15
exon	exon_16	LINE/CR1	5214	426407	1.22278e+16	16
exon	exon_17	LINE/CR1	1106	308451	0.35856586621537945	17
exon	exon_18	LINE/CR1	1229	335126	0.3667277382238322	18
exon	exon_19	LINE/CR1	3666	246518	1.48711e+16	19
exon	exon_20	LINE/CR1	797	190280	0.4188564221147782	20
exon	exon_21	LINE/CR1	1262	150316	0.8395646504696772	21
exon	exon_22	LINE/CR1	409	116208	0.3519551149662674	22
exon	exon_23	LINE/CR1	362	74659	0.4848712144550556	23
exon	exon_24	LINE/CR1	762	69956	1.08926e+16	24
exon	exon_25	LINE/CR1	843	63761	1322124809836730	25
exon	exon_30	LINE/CR1	3	15681	0.01913143294432753	30
intron	intron_1	LINE/CR1	242202445	1984052043	1.22075e+16	1
intron	intron_2	LINE/CR1	160834676	1410543687	1.14023e+16	2
intron	intron_3	LINE/CR1	118224472	1063044173	1.11213e+16	3
intron	intron_4	LINE/CR1	85956497	775581803	1.10828e+16	4
intron	intron_5	LINE/CR1	62733681	583799841	1.07458e+16	5
intron	intron_6	LINE/CR1	50784077	462221132	1.0987e+16	6
intron	intron_7	LINE/CR1	38162787	353799239	1.07866e+16	7
intron	intron_8	LINE/CR1	31140291	284943197	1.09286e+16	8
intron	intron_9	LINE/CR1	25656264	235109572	1.09125e+16	9
intron	intron_10	LINE/CR1	19887637	181194994	109758203364051	10
intron	intron_11	LINE/CR1	15387399	142563456	1079336839308940	11
intron	intron_12	LINE/CR1	13222043	121243119	1090539661883820	12
intron	intron_13	LINE/CR1	10091058	94454420	1.06835e+16	13
intron	intron_14	LINE/CR1	8589564	80609938	1.06557e+16	14
intron	intron_15	LINE/CR1	6684877	61151893	1093159454605920	15
intron	intron_16	LINE/CR1	5342730	48155514	1.10947e+16	16
intron	intron_17	LINE/CR1	4982140	43082540	1.15642e+16	17
intron	intron_18	LINE/CR1	3101384	29599490	1.04778e+16	18
intron	intron_19	LINE/CR1	2928633	26530861	1.10386e+16	19
intron	intron_20	LINE/CR1	2069561	19596880	1.05607e+16	20
intron	intron_21	LINE/CR1	1803013	16250230	1.10953e+16	21
intron	intron_22	LINE/CR1	1343168	12576627	1067987465955690	22
intron	intron_23	LINE/CR1	1007920	10848010	9291289370124100	23
intron	intron_24	LINE/CR1	742389	7508289	9887592233064010	24
intron	intron_25	LINE/CR1	465043	5073748	9165670033277170	25
intron	intron_26	LINE/CR1	543972	5543824	9812216260833670	26
intron	intron_27	LINE/CR1	541935	4851215	1117111898771750	27
intron	intron_28	LINE/CR1	377927	4067555	9291257278635440	28
intron	intron_29	LINE/CR1	226646	2815421	805016372329396	29
intron	intron_30	LINE/CR1	241846	2423270	998015078798483	30
intron	intron_31	LINE/CR1	142985	1605870	8903896330338070	31
intron	intron_32	LINE/CR1	114495	1292200	8860470515400090	32
intron	intron_33	LINE/CR1	112967	1086966	1.03929e+16	33
intron	intron_34	LINE/CR1	112509	1109887	1.0137e+16	34
intron	intron_35	LINE/CR1	82679	880450	9390538928956780	35
intron	intron_36	LINE/CR1	171170	1204311	1.42131e+16	36
intron	intron_37	LINE/CR1	70623	500757	1.41032e+16	37
intron	intron_38	LINE/CR1	63948	514528	1.24285e+16	38
intron	intron_39	LINE/CR1	61411	435252	1410929760230850	39
intron	intron_40	LINE/CR1	28772	237110	1.21345e+16	40
intron	intron_41	LINE/CR1	48981	375418	1.30471e+16	41
intron	intron_42	LINE/CR1	16132	169636	9509773868754270	42
intron	intron_43	LINE/CR1	8079	121269	666204883358484	43
intron	intron_44	LINE/CR1	12682	85525	1.48284e+16	44
intron	intron_45	LINE/CR1	1942	81088	2.39493e+16	45
intron	intron_46	LINE/CR1	2723	15125	1.80033e+16	46
intron	intron_47	LINE/CR1	7101	29517	2.40573e+16	47
intron	intron_48	LINE/CR1	3161	41582	7601846953008510	48
intron	intron_49	LINE/CR1	11553	99636	1159520655184870	49
intron	intron_50	LINE/CR1	25991	153985	1.68789e+16	50
intron	intron_51	LINE/CR1	5857	91754	6383372931970260	51
intron	intron_52	LINE/CR1	2084	27947	7456972125809560	52
intron	intron_53	LINE/CR1	7558	18977	3.98272e+16	53
intron	intron_54	LINE/CR1	6332	21489	2.94662e+16	54
intron	intron_55	LINE/CR1	693	4799	1444050843925810	55
intron	intron_56	LINE/CR1	2106	18030	1.16805e+16	56
intron	intron_57	LINE/CR1	2149	9211	2.33308e+16	57
intron	intron_58	LINE/CR1	8748	61223	1.42887e+16	58
three_prime_UTR	three_prime_UTR	LINE/CR1	821432	33407778	2458804653215780	0
intron	intron_1	LINE/CR1-Zenon	2825	1984052043	0.00014238537794242727	1
intron	intron_2	LINE/CR1-Zenon	1509	1410543687	0.00010698002578065488	2
intron	intron_3	LINE/CR1-Zenon	1907	1063044173	0.00017939047580857207	3
intron	intron_4	LINE/CR1-Zenon	930	775581803	0.0001199099819519618	4
intron	intron_5	LINE/CR1-Zenon	1068	583799841	0.0001829394126196756	5
intron	intron_6	LINE/CR1-Zenon	454	462221132	9.82214e+10	6
intron	intron_7	LINE/CR1-Zenon	157	353799239	4.43754e+11	7
intron	intron_8	LINE/CR1-Zenon	247	284943197	8.66839e+10	8
intron	intron_9	LINE/CR1-Zenon	258	235109572	0.00010973606808318293	9
intron	intron_12	LINE/CR1-Zenon	523	121243119	0.00043136468635387055	12
intron	intron_17	LINE/CR1-Zenon	119	43082540	0.00027621398366948656	17
intron	intron_24	LINE/CR1-Zenon	70	7508289	0.0009323029521106607	24
five_prime_UTR	five_prime_UTR	LINE/I-Jockey	59	12636321	0.0004669080502149321	0
exon	exon_1	LINE/I-Jockey	265	36571156	0.0007246147756444997	1
exon	exon_2	LINE/I-Jockey	822	7239568	0.011354268652494183	2
exon	exon_3	LINE/I-Jockey	124	5942093	0.002086806786766885	3
exon	exon_4	LINE/I-Jockey	193	4871134	0.003962116418887265	4
exon	exon_7	LINE/I-Jockey	73	2464574	0.0029619723327439142	7
exon	exon_10	LINE/I-Jockey	33	1441970	0.0022885358225205794	10
intron	intron_1	LINE/I-Jockey	291235	1984052043	0.014678798423031084	1
intron	intron_2	LINE/I-Jockey	171100	1410543687	0.012130074493750862	2
intron	intron_3	LINE/I-Jockey	119215	1063044173	0.01121449164841055	3
intron	intron_4	LINE/I-Jockey	83765	775581803	0.010800279180866755	4
intron	intron_5	LINE/I-Jockey	65200	583799841	0.011168211332212404	5
intron	intron_6	LINE/I-Jockey	44578	462221132	0.009644301593722893	6
intron	intron_7	LINE/I-Jockey	26721	353799239	0.007552588319727845	7
intron	intron_8	LINE/I-Jockey	24674	284943197	0.008659269728064432	8
intron	intron_9	LINE/I-Jockey	15469	235109572	0.006579485415421538	9
intron	intron_10	LINE/I-Jockey	6861	181194994	0.003786528451222002	10
intron	intron_11	LINE/I-Jockey	6955	142563456	0.004878529319603475	11
intron	intron_12	LINE/I-Jockey	4876	121243119	0.004021671530901477	12
intron	intron_13	LINE/I-Jockey	122	94454420	0.00012916282795447795	13
intron	intron_14	LINE/I-Jockey	6381	80609938	0.007915897417015753	14
intron	intron_15	LINE/I-Jockey	10203	61151893	0.016684683824914465	15
intron	intron_16	LINE/I-Jockey	1498	48155514	0.0031107548763782272	16
intron	intron_17	LINE/I-Jockey	2193	43082540	0.005090229127623394	17
intron	intron_18	LINE/I-Jockey	1318	29599490	0.004452779422888705	18
intron	intron_20	LINE/I-Jockey	1305	19596880	0.006659223304934255	20
intron	intron_24	LINE/I-Jockey	1304	7508289	0.017367472136461448	24
intron	intron_27	LINE/I-Jockey	240	4851215	0.004947214254573338	27
intron	intron_29	LINE/I-Jockey	218	2815421	0.007743069331371756	29
three_prime_UTR	three_prime_UTR	LINE/I-Jockey	124	33407778	0.00037117104884976186	0
intron	intron_1	LINE/Jockey	379	1984052043	1.91023e+10	1
intron	intron_2	LINE/Jockey	548	1410543687	3.88503e+10	2
intron	intron_3	LINE/Jockey	230	1063044173	2.1636e+11	3
intron	intron_4	LINE/Jockey	404	775581803	5.20899e+10	4
intron	intron_5	LINE/Jockey	136	583799841	2.32957e+11	5
intron	intron_6	LINE/Jockey	143	462221132	3.09376e+10	6
intron	intron_7	LINE/Jockey	103	353799239	2.91126e+11	7
intron	intron_8	LINE/Jockey	126	284943197	4.42193e+11	8
five_prime_UTR	five_prime_UTR	LINE/L1	42115	12636321	0.3332852972000316	0
exon	exon_1	LINE/L1	108843	36571156	0.2976197963225445	1
exon	exon_2	LINE/L1	5368	7239568	0.07414807071361165	2
exon	exon_3	LINE/L1	1766	5942093	0.029720167624438056	3
exon	exon_4	LINE/L1	2998	4871134	0.061546243646756586	4
exon	exon_5	LINE/L1	5750	3767071	0.15263848225849738	5
exon	exon_6	LINE/L1	810	3119736	0.02596373539299479	6
exon	exon_7	LINE/L1	1133	2464574	0.045971433602724036	7
exon	exon_8	LINE/L1	416	1994898	0.020853196504282426	8
exon	exon_10	LINE/L1	287	1441970	0.0199033266988911	10
exon	exon_12	LINE/L1	470	907773	0.051775058302020435	12
exon	exon_20	LINE/L1	252	190280	0.13243640950178684	20
intron	intron_1	LINE/L1	31123763	1984052043	1.5687e+16	1
intron	intron_2	LINE/L1	21476259	1410543687	1.52255e+16	2
intron	intron_3	LINE/L1	16093684	1063044173	1.51392e+16	3
intron	intron_4	LINE/L1	11777876	775581803	1.51859e+16	4
intron	intron_5	LINE/L1	8583890	583799841	1.47035e+16	5
intron	intron_6	LINE/L1	6899796	462221132	1.49275e+16	6
intron	intron_7	LINE/L1	5154028	353799239	1456766276424910	7
intron	intron_8	LINE/L1	4599404	284943197	1.61415e+16	8
intron	intron_9	LINE/L1	3434590	235109572	1.46085e+16	9
intron	intron_10	LINE/L1	2775825	181194994	1531954574859830	10
intron	intron_11	LINE/L1	1921101	142563456	1.34754e+16	11
intron	intron_12	LINE/L1	1860011	121243119	1.53412e+16	12
intron	intron_13	LINE/L1	1466332	94454420	1552422851148730	13
intron	intron_14	LINE/L1	1240607	80609938	1.53902e+16	14
intron	intron_15	LINE/L1	933135	61151893	1.52593e+16	15
intron	intron_16	LINE/L1	791600	48155514	1.64384e+16	16
intron	intron_17	LINE/L1	595569	43082540	1382390638992030	17
intron	intron_18	LINE/L1	447493	29599490	1511826724041520	18
intron	intron_19	LINE/L1	344328	26530861	1.29784e+16	19
intron	intron_20	LINE/L1	273699	19596880	1396645792595550	20
intron	intron_21	LINE/L1	285952	16250230	1.75968e+16	21
intron	intron_22	LINE/L1	225732	12576627	1.79485e+16	22
intron	intron_23	LINE/L1	143236	10848010	1320389638283880	23
intron	intron_24	LINE/L1	102697	7508289	136778166104155	24
intron	intron_25	LINE/L1	46521	5073748	0.9168961485670948	25
intron	intron_26	LINE/L1	66682	5543824	1.20282e+16	26
intron	intron_27	LINE/L1	49268	4851215	1015580632892990	27
intron	intron_28	LINE/L1	57203	4067555	1.40632e+16	28
intron	intron_29	LINE/L1	39716	2815421	1.41066e+16	29
intron	intron_30	LINE/L1	37317	2423270	1.53994e+16	30
intron	intron_31	LINE/L1	17312	1605870	1.07804e+16	31
intron	intron_32	LINE/L1	13100	1292200	1.01377e+16	32
intron	intron_33	LINE/L1	20020	1086966	1.84182e+16	33
intron	intron_34	LINE/L1	19710	1109887	1.77586e+16	34
intron	intron_35	LINE/L1	18263	880450	2074280197626210	35
intron	intron_36	LINE/L1	27968	1204311	2322323718707210	36
intron	intron_37	LINE/L1	7580	500757	1513708245715980	37
intron	intron_38	LINE/L1	6655	514528	1.29342e+16	38
intron	intron_39	LINE/L1	16096	435252	3698087544686750	39
intron	intron_40	LINE/L1	3252	237110	1.37152e+16	40
intron	intron_41	LINE/L1	3129	375418	0.8334709577058106	41
intron	intron_44	LINE/L1	831	85525	0.971645717626425	44
intron	intron_50	LINE/L1	2427	153985	1.57613e+16	50
intron	intron_54	LINE/L1	1006	21489	468146493554842	54
intron	intron_56	LINE/L1	1146	18030	6356073211314470	56
intron	intron_57	LINE/L1	604	9211	6557377049180320	57
intron	intron_58	LINE/L1	3796	61223	6200284206915700	58
three_prime_UTR	three_prime_UTR	LINE/L1	66117	33407778	0.19790900190967503	0
five_prime_UTR	five_prime_UTR	LINE/L1-Tx1	24559	12636321	0.19435245432590703	0
exon	exon_1	LINE/L1-Tx1	97008	36571156	0.2652582270027231	1
exon	exon_2	LINE/L1-Tx1	3390	7239568	0.04682599845736651	2
exon	exon_3	LINE/L1-Tx1	1282	5942093	0.02157488952125118	3
exon	exon_4	LINE/L1-Tx1	842	4871134	0.017285502718668796	4
exon	exon_5	LINE/L1-Tx1	1603	3767071	0.042552954271368924	5
exon	exon_6	LINE/L1-Tx1	29	3119736	0.0009295658350578381	6
exon	exon_7	LINE/L1-Tx1	227	2464574	0.009210516705929706	7
exon	exon_8	LINE/L1-Tx1	301	1994898	0.015088490739877428	8
exon	exon_9	LINE/L1-Tx1	73	1676209	0.004355065507940835	9
exon	exon_11	LINE/L1-Tx1	293	1105039	0.02651490128402708	11
exon	exon_13	LINE/L1-Tx1	353	720197	0.049014366902389216	13
exon	exon_17	LINE/L1-Tx1	255	308451	0.0826711536030034	17
exon	exon_18	LINE/L1-Tx1	316	335126	0.09429289282240114	18
intron	intron_1	LINE/L1-Tx1	10497236	1984052043	0.5290806779507446	1
intron	intron_2	LINE/L1-Tx1	7136031	1410543687	0.5059064150772383	2
intron	intron_3	LINE/L1-Tx1	5270417	1063044173	0.4957853242472926	3
intron	intron_4	LINE/L1-Tx1	3641665	775581803	0.4695397681990226	4
intron	intron_5	LINE/L1-Tx1	2602483	583799841	0.4457834376148794	5
intron	intron_6	LINE/L1-Tx1	2225347	462221132	0.48144639998848	6
intron	intron_7	LINE/L1-Tx1	1582986	353799239	0.44742493072462486	7
intron	intron_8	LINE/L1-Tx1	1227083	284943197	0.4306412691789936	8
intron	intron_9	LINE/L1-Tx1	1030864	235109572	0.4384610933662879	9
intron	intron_10	LINE/L1-Tx1	753028	181194994	0.41558984791820464	10
intron	intron_11	LINE/L1-Tx1	588423	142563456	0.4127446236993581	11
intron	intron_12	LINE/L1-Tx1	543682	121243119	0.44842297400811665	12
intron	intron_13	LINE/L1-Tx1	416164	94454420	0.44059769781022423	13
intron	intron_14	LINE/L1-Tx1	400278	80609938	0.49656160261530036	14
intron	intron_15	LINE/L1-Tx1	247748	61151893	0.4051354550872203	15
intron	intron_16	LINE/L1-Tx1	205961	48155514	0.4276997230265261	16
intron	intron_17	LINE/L1-Tx1	225532	43082540	0.5234881694533331	17
intron	intron_18	LINE/L1-Tx1	105675	29599490	0.3570162864292594	18
intron	intron_19	LINE/L1-Tx1	91153	26530861	0.34357347090997165	19
intron	intron_20	LINE/L1-Tx1	86286	19596880	0.4403047832103886	20
intron	intron_21	LINE/L1-Tx1	52516	16250230	0.3231708105054513	21
intron	intron_22	LINE/L1-Tx1	49576	12576627	0.39419154277215984	22
intron	intron_23	LINE/L1-Tx1	35412	10848010	0.32643775217758836	23
intron	intron_24	LINE/L1-Tx1	32235	7508289	0.4293255094469592	24
intron	intron_25	LINE/L1-Tx1	20199	5073748	0.3981080652803411	25
intron	intron_26	LINE/L1-Tx1	34743	5543824	0.6266973843325473	26
intron	intron_27	LINE/L1-Tx1	7853	4851215	0.16187697308818513	27
intron	intron_28	LINE/L1-Tx1	5738	4067555	0.1410675454910874	28
intron	intron_29	LINE/L1-Tx1	9262	2815421	0.3289738905833266	29
intron	intron_30	LINE/L1-Tx1	9950	2423270	0.4106022028086016	30
intron	intron_31	LINE/L1-Tx1	10202	1605870	0.6352942641683323	31
intron	intron_33	LINE/L1-Tx1	10664	1086966	0.9810794449872398	33
intron	intron_34	LINE/L1-Tx1	5573	1109887	0.5021231891174507	34
intron	intron_36	LINE/L1-Tx1	2305	1204311	0.19139574412257299	36
intron	intron_37	LINE/L1-Tx1	963	500757	0.19230884440956392	37
intron	intron_38	LINE/L1-Tx1	5488	514528	1066608619939050	38
intron	intron_39	LINE/L1-Tx1	1197	435252	0.2750130958617077	39
intron	intron_40	LINE/L1-Tx1	1975	237110	0.8329467335835687	40
intron	intron_43	LINE/L1-Tx1	1695	121269	1.39772e+16	43
intron	intron_48	LINE/L1-Tx1	70	41582	0.16834207108845173	48
intron	intron_49	LINE/L1-Tx1	990	99636	0.9936167650246899	49
intron	intron_51	LINE/L1-Tx1	915	91754	0.9972317283170216	51
three_prime_UTR	three_prime_UTR	LINE/L1-Tx1	73029	33407778	0.21859879456813922	0
five_prime_UTR	five_prime_UTR	LINE/L2	183953	12636321	1.45575e+16	0
exon	exon_1	LINE/L2	497907	36571156	1.36147e+16	1
exon	exon_2	LINE/L2	28852	7239568	0.39853206710676653	2
exon	exon_3	LINE/L2	15489	5942093	0.26066572838897	3
exon	exon_4	LINE/L2	16932	4871134	0.3475987316300475	4
exon	exon_5	LINE/L2	22489	3767071	0.5969890134802344	5
exon	exon_6	LINE/L2	7368	3119736	0.2361738300933156	6
exon	exon_7	LINE/L2	9620	2464574	0.39033114850680073	7
exon	exon_8	LINE/L2	10163	1994898	0.5094496059447651	8
exon	exon_9	LINE/L2	8320	1676209	0.49635815104202397	9
exon	exon_10	LINE/L2	3901	1441970	0.27053267405008424	10
exon	exon_11	LINE/L2	7341	1105039	0.6643204447987809	11
exon	exon_12	LINE/L2	5080	907773	0.5596112684558805	12
exon	exon_13	LINE/L2	1879	720197	0.2609008368543607	13
exon	exon_14	LINE/L2	1353	562947	0.2403423412861246	14
exon	exon_15	LINE/L2	530	438255	0.12093415933645936	15
exon	exon_16	LINE/L2	259	426407	0.06074009103978124	16
exon	exon_18	LINE/L2	84	335126	0.025065199357853462	18
exon	exon_19	LINE/L2	853	246518	0.3460193576128315	19
exon	exon_21	LINE/L2	238	150316	0.15833311157827512	21
exon	exon_22	LINE/L2	298	116208	0.2564367341319014	22
exon	exon_23	LINE/L2	1277	74659	1.71044e+16	23
exon	exon_25	LINE/L2	115	63761	0.1803610357428522	25
exon	exon_33	LINE/L2	19	17363	0.1094280942233485	33
intron	intron_1	LINE/L2	132806519	1984052043	6693701380896690	1
intron	intron_2	LINE/L2	91071205	1410543687	6456461139016100	2
intron	intron_3	LINE/L2	67769737	1063044173	6375063117908640	3
intron	intron_4	LINE/L2	48569832	775581803	6262373847881520	4
intron	intron_5	LINE/L2	35577335	583799841	609409809688523	5
intron	intron_6	LINE/L2	29234572	462221132	632480212955733	6
intron	intron_7	LINE/L2	21851068	353799239	6176120689733870	7
intron	intron_8	LINE/L2	17707055	284943197	6214240306990020	8
intron	intron_9	LINE/L2	14830885	235109572	6308073667030450	9
intron	intron_10	LINE/L2	11534482	181194994	6365784034850320	10
intron	intron_11	LINE/L2	9082632	142563456	6370939829068110	11
intron	intron_12	LINE/L2	7348789	121243119	6061200883490960	12
intron	intron_13	LINE/L2	5793497	94454420	6133643084145770	13
intron	intron_14	LINE/L2	5172914	80609938	6417216199818930	14
intron	intron_15	LINE/L2	3749392	61151893	6131277080825600	15
intron	intron_16	LINE/L2	3159333	48155514	6560687941156640	16
intron	intron_17	LINE/L2	2800984	43082540	6501436544827670	17
intron	intron_18	LINE/L2	1697549	29599490	5735061651400070	18
intron	intron_19	LINE/L2	1606146	26530861	605387816098392	19
intron	intron_20	LINE/L2	1181727	19596880	6030179293846770	20
intron	intron_21	LINE/L2	931928	16250230	5734860368130170	21
intron	intron_22	LINE/L2	754403	12576627	5998452526261610	22
intron	intron_23	LINE/L2	642463	10848010	5922404201323560	23
intron	intron_24	LINE/L2	444788	7508289	592395950661995	24
intron	intron_25	LINE/L2	290050	5073748	5716681238406000	25
intron	intron_26	LINE/L2	236063	5543824	4258125799087410	26
intron	intron_27	LINE/L2	276650	4851215	5702695098032140	27
intron	intron_28	LINE/L2	223230	4067555	5488063468103070	28
intron	intron_29	LINE/L2	184577	2815421	6.55593e+16	29
intron	intron_30	LINE/L2	127528	2423270	5262640976861840	30
intron	intron_31	LINE/L2	54358	1605870	3384956441056870	31
intron	intron_32	LINE/L2	68074	1292200	5268069958210800	32
intron	intron_33	LINE/L2	60886	1086966	5601463155241280	33
intron	intron_34	LINE/L2	59632	1109887	5372799212892840	34
intron	intron_35	LINE/L2	34682	880450	3.93912e+16	35
intron	intron_36	LINE/L2	68278	1204311	5669465777527560	36
intron	intron_37	LINE/L2	38349	500757	7658205476907960	37
intron	intron_38	LINE/L2	38008	514528	7386964363455430	38
intron	intron_39	LINE/L2	25400	435252	5.8357e+16	39
intron	intron_40	LINE/L2	8452	237110	3.56459e+16	40
intron	intron_41	LINE/L2	20410	375418	5.43661e+16	41
intron	intron_42	LINE/L2	10712	169636	6314697351977170	42
intron	intron_43	LINE/L2	10951	121269	9030337514121490	43
intron	intron_44	LINE/L2	6424	85525	7511254019292600	44
intron	intron_45	LINE/L2	5605	81088	6912243488555640	45
intron	intron_46	LINE/L2	2275	15125	1.50413e+16	46
intron	intron_48	LINE/L2	200	41582	0.4809773459670049	48
intron	intron_49	LINE/L2	12193	99636	1223754466257170	49
intron	intron_50	LINE/L2	15350	153985	9968503425658340	50
intron	intron_51	LINE/L2	5472	91754	5963772696558180	51
intron	intron_52	LINE/L2	598	27947	2.13976e+16	52
intron	intron_54	LINE/L2	2112	21489	9828284238447570	54
intron	intron_58	LINE/L2	1030	61223	1.68237e+16	58
intron	intron_59	LINE/L2	242	11876	2.03772e+16	59
three_prime_UTR	three_prime_UTR	LINE/L2	425011	33407778	1.27219e+16	0
five_prime_UTR	five_prime_UTR	LINE/Penelope	11716	12636321	0.0927168595986126	0
exon	exon_1	LINE/Penelope	31831	36571156	0.08703853933411347	1
exon	exon_2	LINE/Penelope	3857	7239568	0.0532766596017884	2
exon	exon_3	LINE/Penelope	1111	5942093	0.018697115645951685	3
exon	exon_4	LINE/Penelope	3237	4871134	0.06645269869397967	4
exon	exon_5	LINE/Penelope	190	3767071	0.005043706370280783	5
exon	exon_6	LINE/Penelope	1279	3119736	0.0409970587254819	6
exon	exon_7	LINE/Penelope	624	2464574	0.02531877720044113	7
exon	exon_8	LINE/Penelope	2278	1994898	0.11419130201143116	8
exon	exon_9	LINE/Penelope	1158	1676209	0.06908446381089708	9
exon	exon_10	LINE/Penelope	392	1441970	0.027185031588729307	10
exon	exon_11	LINE/Penelope	507	1105039	0.04588073362116631	11
exon	exon_12	LINE/Penelope	227	907773	0.025006251562890724	12
exon	exon_15	LINE/Penelope	279	438255	0.06366156689598522	15
exon	exon_16	LINE/Penelope	209	426407	0.049014204738665176	16
exon	exon_17	LINE/Penelope	79	308451	0.025611847586812817	17
intron	intron_1	LINE/Penelope	4938672	1984052043	0.24891847053227725	1
intron	intron_2	LINE/Penelope	3197733	1410543687	0.22670215956239292	2
intron	intron_3	LINE/Penelope	2442863	1063044173	0.22979882323290812	3
intron	intron_4	LINE/Penelope	1624961	775581803	0.20951510127165787	4
intron	intron_5	LINE/Penelope	1260149	583799841	0.21585291935699585	5
intron	intron_6	LINE/Penelope	881620	462221132	0.1907355460329754	6
intron	intron_7	LINE/Penelope	758410	353799239	0.214361682106388	7
intron	intron_8	LINE/Penelope	598801	284943197	0.21014749827489304	8
intron	intron_9	LINE/Penelope	475968	235109572	0.20244518160238922	9
intron	intron_10	LINE/Penelope	348058	181194994	0.19209029582792997	10
intron	intron_11	LINE/Penelope	287940	142563456	0.2019732181576743	11
intron	intron_12	LINE/Penelope	218349	121243119	0.18009186979097758	12
intron	intron_13	LINE/Penelope	159070	94454420	0.16840927084195742	13
intron	intron_14	LINE/Penelope	160995	80609938	0.19972103191544446	14
intron	intron_15	LINE/Penelope	145177	61151893	0.23740393449471794	15
intron	intron_16	LINE/Penelope	94491	48155514	0.19622052004262688	16
intron	intron_17	LINE/Penelope	95269	43082540	0.22113134462359926	17
intron	intron_18	LINE/Penelope	43535	29599490	0.1470802368554323	18
intron	intron_19	LINE/Penelope	49646	26530861	0.1871254762519769	19
intron	intron_20	LINE/Penelope	28509	19596880	0.14547723923400052	20
intron	intron_21	LINE/Penelope	19117	16250230	0.11764141184463235	21
intron	intron_22	LINE/Penelope	16338	12576627	0.12990764534878868	22
intron	intron_23	LINE/Penelope	19439	10848010	0.17919415634756974	23
intron	intron_24	LINE/Penelope	13764	7508289	0.18331739761215904	24
intron	intron_25	LINE/Penelope	5359	5073748	0.10562211603729629	25
intron	intron_26	LINE/Penelope	7911	5543824	0.14269933533243478	26
intron	intron_27	LINE/Penelope	8704	4851215	0.17941897029919307	27
intron	intron_28	LINE/Penelope	5881	4067555	0.14458317097125914	28
intron	intron_29	LINE/Penelope	5484	2815421	0.19478436795065462	29
intron	intron_30	LINE/Penelope	1421	2423270	0.058639771878494756	30
intron	intron_31	LINE/Penelope	164	1605870	0.0102125327703986	31
intron	intron_32	LINE/Penelope	6233	1292200	0.4823556724965175	32
intron	intron_33	LINE/Penelope	4014	1086966	0.3692847798367198	33
intron	intron_34	LINE/Penelope	112	1109887	0.010091117384021978	34
intron	intron_35	LINE/Penelope	884	880450	0.10040320290760406	35
intron	intron_36	LINE/Penelope	593	1204311	0.04923977278294394	36
intron	intron_37	LINE/Penelope	542	500757	0.10823613049842538	37
intron	intron_38	LINE/Penelope	492	514528	0.09562161825984203	38
intron	intron_39	LINE/Penelope	130	435252	0.029867754771948203	39
intron	intron_40	LINE/Penelope	963	237110	0.4061406098435325	40
intron	intron_54	LINE/Penelope	253	21489	1177346549397360	54
three_prime_UTR	three_prime_UTR	LINE/Penelope	35654	33407778	0.10672364980394684	0
five_prime_UTR	five_prime_UTR	LINE/R1	99	12636321	0.0007834558808691232	0
exon	exon_1	LINE/R1	280	36571156	0.0007656307063413581	1
intron	intron_1	LINE/R1	536218	1984052043	0.027026407996294684	1
intron	intron_2	LINE/R1	339983	1410543687	0.02410297555002279	2
intron	intron_3	LINE/R1	227358	1063044173	0.021387446145194194	3
intron	intron_4	LINE/R1	194690	775581803	0.02510244557658865	4
intron	intron_5	LINE/R1	131115	583799841	0.022458896147592475	5
intron	intron_6	LINE/R1	108854	462221132	0.023550199777538514	6
intron	intron_7	LINE/R1	85552	353799239	0.02418094517156381	7
intron	intron_8	LINE/R1	74593	284943197	0.02617820000103389	8
intron	intron_9	LINE/R1	46479	235109572	0.019769080265264572	9
intron	intron_10	LINE/R1	44149	181194994	0.024365463429966504	10
intron	intron_11	LINE/R1	34189	142563456	0.02398160156835704	11
intron	intron_12	LINE/R1	28864	121243119	0.02380671186791227	12
intron	intron_13	LINE/R1	22614	94454420	0.023941706486578392	13
intron	intron_14	LINE/R1	17728	80609938	0.02199232556164477	14
intron	intron_15	LINE/R1	11632	61151893	0.01902148801836764	15
intron	intron_16	LINE/R1	8385	48155514	0.017412336207230598	16
intron	intron_17	LINE/R1	7940	43082540	0.01842973975072036	17
intron	intron_18	LINE/R1	6554	29599490	0.02214227339727813	18
intron	intron_19	LINE/R1	4707	26530861	0.017741602882771126	19
intron	intron_20	LINE/R1	3563	19596880	0.018181465621058046	20
intron	intron_21	LINE/R1	2732	16250230	0.016812069736859107	21
intron	intron_22	LINE/R1	5476	12576627	0.04354108617517241	22
intron	intron_23	LINE/R1	2214	10848010	0.02040927322154017	23
intron	intron_24	LINE/R1	3792	7508289	0.05050418277719465	24
intron	intron_25	LINE/R1	761	5073748	0.014998774081803038	25
intron	intron_26	LINE/R1	1931	5543824	0.03483155309403762	26
intron	intron_27	LINE/R1	999	4851215	0.020592779334661523	27
intron	intron_28	LINE/R1	1978	4067555	0.048628721676781256	28
intron	intron_30	LINE/R1	1385	2423270	0.057154175968835506	30
intron	intron_32	LINE/R1	994	1292200	0.07692307692307693	32
intron	intron_34	LINE/R1	1551	1109887	0.13974395591623293	34
intron	intron_36	LINE/R1	198	1204311	0.016440935937644015	36
intron	intron_50	LINE/R1	568	153985	0.36886709744455626	50
three_prime_UTR	three_prime_UTR	LINE/R1	181	33407778	0.0005417899987242491	0
five_prime_UTR	five_prime_UTR	LINE/RTE-X	3177	12636321	0.025141811449709138	0
exon	exon_1	LINE/RTE-X	26677	36571156	0.0729454655466729	1
exon	exon_2	LINE/RTE-X	3406	7239568	0.04704700611970217	2
exon	exon_3	LINE/RTE-X	381	5942093	0.006411882143211155	3
exon	exon_5	LINE/RTE-X	299	3767071	0.007937201077441863	5
exon	exon_6	LINE/RTE-X	429	3119736	0.013751163559993538	6
intron	intron_1	LINE/RTE-X	1487808	1984052043	0.07498835553478472	1
intron	intron_2	LINE/RTE-X	886982	1410543687	0.06288227781774475	2
intron	intron_3	LINE/RTE-X	649615	1063044173	0.06110893756810989	3
intron	intron_4	LINE/RTE-X	437231	775581803	0.0563745820632669	4
intron	intron_5	LINE/RTE-X	299374	583799841	0.05128024692284903	5
intron	intron_6	LINE/RTE-X	251898	462221132	0.054497292001785845	6
intron	intron_7	LINE/RTE-X	207609	353799239	0.058679888794220945	7
intron	intron_8	LINE/RTE-X	166513	284943197	0.05843726109383127	8
intron	intron_9	LINE/RTE-X	123238	235109572	0.052417261854400383	9
intron	intron_10	LINE/RTE-X	99366	181194994	0.0548392633849476	10
intron	intron_11	LINE/RTE-X	74558	142563456	0.05229811488296131	11
intron	intron_12	LINE/RTE-X	47373	121243119	0.03907273286164801	12
intron	intron_13	LINE/RTE-X	44454	94454420	0.04706397011383904	13
intron	intron_14	LINE/RTE-X	36680	80609938	0.04550307432316844	14
intron	intron_15	LINE/RTE-X	31331	61151893	0.051234718114122814	15
intron	intron_16	LINE/RTE-X	15836	48155514	0.03288512297885555	16
intron	intron_17	LINE/RTE-X	24168	43082540	0.05609697106995084	17
intron	intron_18	LINE/RTE-X	11181	29599490	0.037774299489619585	18
intron	intron_19	LINE/RTE-X	6686	26530861	0.025200840636118067	19
intron	intron_20	LINE/RTE-X	9138	19596880	0.04662987169386147	20
intron	intron_21	LINE/RTE-X	10487	16250230	0.06453447120440757	21
intron	intron_22	LINE/RTE-X	9134	12576627	0.07262678618042819	22
intron	intron_23	LINE/RTE-X	1915	10848010	0.01765300732576758	23
intron	intron_24	LINE/RTE-X	2592	7508289	0.03452184645529761	24
intron	intron_27	LINE/RTE-X	1846	4851215	0.03805232297475993	27
intron	intron_31	LINE/RTE-X	834	1605870	0.05193446542995385	31
intron	intron_32	LINE/RTE-X	1860	1292200	0.14394056647577774	32
intron	intron_38	LINE/RTE-X	1851	514528	0.3597471857702593	38
three_prime_UTR	three_prime_UTR	LINE/RTE-X	26697	33407778	0.07991252815437172	0
exon	exon_1	LINE/Rex-Babar	3592	36571156	0.00982194820420771	1
intron	intron_1	LINE/Rex-Babar	1054467	1984052043	0.05314714418506813	1
intron	intron_2	LINE/Rex-Babar	705694	1410543687	0.05002992863701357	2
intron	intron_3	LINE/Rex-Babar	513084	1063044173	0.0482655390087915	3
intron	intron_4	LINE/Rex-Babar	375903	775581803	0.04846722789858957	4
intron	intron_5	LINE/Rex-Babar	284656	583799841	0.04875917737702844	5
intron	intron_6	LINE/Rex-Babar	208511	462221132	0.04511065928504541	6
intron	intron_7	LINE/Rex-Babar	152056	353799239	0.042978046089013774	7
intron	intron_8	LINE/Rex-Babar	137601	284943197	0.04829067738718464	8
intron	intron_9	LINE/Rex-Babar	125750	235109572	0.05348569985062114	9
intron	intron_10	LINE/Rex-Babar	90081	181194994	0.04971494963045171	10
intron	intron_11	LINE/Rex-Babar	78512	142563456	0.05507161667012337	11
intron	intron_12	LINE/Rex-Babar	63416	121243119	0.05230482399582611	12
intron	intron_13	LINE/Rex-Babar	47748	94454420	0.05055136646860994	13
intron	intron_14	LINE/Rex-Babar	48194	80609938	0.059786672953401857	14
intron	intron_15	LINE/Rex-Babar	31853	61151893	0.05208833028276001	15
intron	intron_16	LINE/Rex-Babar	35781	48155514	0.07430301751114109	16
intron	intron_17	LINE/Rex-Babar	29127	43082540	0.06760743447345491	17
intron	intron_18	LINE/Rex-Babar	7090	29599490	0.023953115408407374	18
intron	intron_19	LINE/Rex-Babar	19990	26530861	0.07534621661920433	19
intron	intron_20	LINE/Rex-Babar	10221	19596880	0.05215626160899082	20
intron	intron_21	LINE/Rex-Babar	6715	16250230	0.04132249205088174	21
intron	intron_22	LINE/Rex-Babar	8681	12576627	0.06902486652422785	22
intron	intron_23	LINE/Rex-Babar	5233	10848010	0.04823926231631424	23
intron	intron_24	LINE/Rex-Babar	3584	7508289	0.04773391114806582	24
intron	intron_25	LINE/Rex-Babar	4140	5073748	0.0815964844923319	25
intron	intron_26	LINE/Rex-Babar	3105	5543824	0.056008271546860076	26
intron	intron_27	LINE/Rex-Babar	2324	4851215	0.047905524698451836	27
intron	intron_31	LINE/Rex-Babar	744	1605870	0.046330026714491206	31
intron	intron_33	LINE/Rex-Babar	1764	1086966	0.16228658486098002	33
intron	intron_34	LINE/Rex-Babar	751	1109887	0.06766454603036165	34
intron	intron_35	LINE/Rex-Babar	1113	880450	0.12641262990516214	35
three_prime_UTR	three_prime_UTR	LINE/Rex-Babar	3592	33407778	0.01075198715700278	0
five_prime_UTR	five_prime_UTR	LTR	4838	12636321	0.038286460117624425	0
exon	exon_1	LTR	8794	36571156	0.02404627296987823	1
exon	exon_2	LTR	508	7239568	0.007016993279156988	2
exon	exon_3	LTR	30	5942093	0.0005048726097016657	3
exon	exon_4	LTR	462	4871134	0.009484444484590241	4
exon	exon_5	LTR	153	3767071	0.004061510919226104	5
exon	exon_7	LTR	351	2464574	0.014241812175248137	7
exon	exon_8	LTR	368	1994898	0.018447058446095992	8
exon	exon_9	LTR	156	1676209	0.00930671533203795	9
exon	exon_10	LTR	312	1441970	0.021637065958376386	10
exon	exon_11	LTR	129	1105039	0.011673796128462435	11
exon	exon_18	LTR	130	335126	0.03879137995858274	18
intron	intron_1	LTR	1007423	1984052043	0.05077603702757308	1
intron	intron_2	LTR	768517	1410543687	0.054483743189444364	2
intron	intron_3	LTR	596404	1063044173	0.05610340709708213	3
intron	intron_4	LTR	446128	775581803	0.057521720890607336	4
intron	intron_5	LTR	324709	583799841	0.055619919225020825	5
intron	intron_6	LTR	266681	462221132	0.05769554473766465	6
intron	intron_7	LTR	213168	353799239	0.06025111885557222	7
intron	intron_8	LTR	202102	284943197	0.07092711885309548	8
intron	intron_9	LTR	136748	235109572	0.058163518752864726	9
intron	intron_10	LTR	119586	181194994	0.06599851207809858	10
intron	intron_11	LTR	94819	142563456	0.06651003185556893	11
intron	intron_12	LTR	81702	121243119	0.0673869170257819	12
intron	intron_13	LTR	73718	94454420	0.07804610943564103	13
intron	intron_14	LTR	58322	80609938	0.0723508806073018	14
intron	intron_15	LTR	50380	61151893	0.08238502117996577	15
intron	intron_16	LTR	37539	48155514	0.07795368978929391	16
intron	intron_17	LTR	29661	43082540	0.06884691571109781	17
intron	intron_18	LTR	22986	29599490	0.07765674341010606	18
intron	intron_19	LTR	16043	26530861	0.060469202262225866	19
intron	intron_20	LTR	16163	19596880	0.0824774147721474	20
intron	intron_21	LTR	12970	16250230	0.07981425493669936	21
intron	intron_22	LTR	11015	12576627	0.0875831015740548	22
intron	intron_23	LTR	7285	10848010	0.06715517408261977	23
intron	intron_24	LTR	5696	7508289	0.07586282307460461	24
intron	intron_25	LTR	4412	5073748	0.08695741294206966	25
intron	intron_26	LTR	4284	5543824	0.07727518045305912	26
intron	intron_27	LTR	3562	4851215	0.0734249048949593	27
intron	intron_28	LTR	4449	4067555	0.10937774658240637	28
intron	intron_29	LTR	1843	2815421	0.06546090265008324	29
intron	intron_30	LTR	4741	2423270	0.19564472799151558	30
intron	intron_31	LTR	1529	1605870	0.09521318662158207	31
intron	intron_32	LTR	1019	1292200	0.07885776195635351	32
intron	intron_33	LTR	1016	1086966	0.0934711849312674	33
intron	intron_34	LTR	1611	1109887	0.14514991165767327	34
intron	intron_35	LTR	1050	880450	0.11925719802373785	35
intron	intron_36	LTR	630	1204311	0.05231206889250368	36
intron	intron_37	LTR	694	500757	0.13859017447584357	37
intron	intron_40	LTR	415	237110	0.17502425034793975	40
intron	intron_41	LTR	607	375418	0.16168644018134454	41
three_prime_UTR	three_prime_UTR	LTR	6272	33407778	0.018774071116013764	0
five_prime_UTR	five_prime_UTR	LTR/Copia	1124	12636321	0.008894994041382772	0
exon	exon_1	LTR/Copia	1725	36571156	0.004716832030138725	1
exon	exon_2	LTR/Copia	888	7239568	0.012265925259628751	2
exon	exon_3	LTR/Copia	492	5942093	0.008279910799107318	3
exon	exon_6	LTR/Copia	13	3119736	0.0004167019260604102	6
intron	intron_1	LTR/Copia	4202994	1984052043	0.21183889882469176	1
intron	intron_2	LTR/Copia	2648822	1410543687	0.1877873067252259	2
intron	intron_3	LTR/Copia	2027721	1063044173	0.19074663607605324	3
intron	intron_4	LTR/Copia	1301629	775581803	0.1678261396754302	4
intron	intron_5	LTR/Copia	936300	583799841	0.16038031089494592	5
intron	intron_6	LTR/Copia	783838	462221132	0.16958073652071798	6
intron	intron_7	LTR/Copia	581089	353799239	0.1642425805217744	7
intron	intron_8	LTR/Copia	421565	284943197	0.14794703100070855	8
intron	intron_9	LTR/Copia	393846	235109572	0.16751593593135375	9
intron	intron_10	LTR/Copia	307415	181194994	0.1696597644413951	10
intron	intron_11	LTR/Copia	219289	142563456	0.1538185213467328	11
intron	intron_12	LTR/Copia	185203	121243119	0.1527534111028602	12
intron	intron_13	LTR/Copia	150408	94454420	0.15923871005718948	13
intron	intron_14	LTR/Copia	125653	80609938	0.1558778025607711	14
intron	intron_15	LTR/Copia	126571	61151893	0.20697805708156902	15
intron	intron_16	LTR/Copia	71477	48155514	0.1484295235640097	16
intron	intron_17	LTR/Copia	71930	43082540	0.16695858693568205	17
intron	intron_18	LTR/Copia	31187	29599490	0.10536330186770108	18
intron	intron_19	LTR/Copia	46649	26530861	0.17582919755223927	19
intron	intron_20	LTR/Copia	38596	19596880	0.1969497185266226	20
intron	intron_21	LTR/Copia	16530	16250230	0.1017216371706739	21
intron	intron_22	LTR/Copia	21249	12576627	0.16895627102560964	22
intron	intron_23	LTR/Copia	17207	10848010	0.15861895407544793	23
intron	intron_24	LTR/Copia	18879	7508289	0.2514421061842452	24
intron	intron_25	LTR/Copia	6687	5073748	0.13179606082131	25
intron	intron_26	LTR/Copia	5088	5543824	0.09177780535601418	26
intron	intron_27	LTR/Copia	10057	4851215	0.2073088906593503	27
intron	intron_28	LTR/Copia	12217	4067555	0.30035242301579207	28
intron	intron_29	LTR/Copia	7859	2815421	0.2791412012626176	29
intron	intron_30	LTR/Copia	3302	2423270	0.1362621581581912	30
intron	intron_31	LTR/Copia	2473	1605870	0.15399752159265695	31
intron	intron_33	LTR/Copia	4055	1086966	0.37305674694516666	33
intron	intron_35	LTR/Copia	282	880450	0.03202907604066103	35
intron	intron_58	LTR/Copia	446	61223	0.7284843931202326	58
three_prime_UTR	three_prime_UTR	LTR/Copia	2308	33407778	0.006908570812461696	0
five_prime_UTR	five_prime_UTR	LTR/DIRS	461880	12636321	3655177800563940	0
exon	exon_1	LTR/DIRS	1361189	36571156	3.72203e+16	1
exon	exon_2	LTR/DIRS	79145	7239568	1.09323e+16	2
exon	exon_3	LTR/DIRS	47685	5942093	0.8024950131207976	3
exon	exon_4	LTR/DIRS	41204	4871134	0.845881061781507	4
exon	exon_5	LTR/DIRS	30458	3767071	0.8085326769790111	5
exon	exon_6	LTR/DIRS	55046	3119736	1.76444e+16	6
exon	exon_7	LTR/DIRS	46260	2464574	1.877e+16	7
exon	exon_8	LTR/DIRS	20195	1994898	1.01233e+16	8
exon	exon_9	LTR/DIRS	23416	1676209	1.39696e+16	9
exon	exon_10	LTR/DIRS	11069	1441970	0.7676303945297059	10
exon	exon_11	LTR/DIRS	19002	1105039	1719577318085600	11
exon	exon_12	LTR/DIRS	16191	907773	1.7836e+16	12
exon	exon_13	LTR/DIRS	12925	720197	1.79465e+16	13
exon	exon_14	LTR/DIRS	4123	562947	0.7323957672747168	14
exon	exon_15	LTR/DIRS	3946	438255	0.9003890429088088	15
exon	exon_16	LTR/DIRS	14111	426407	3309279631900970	16
exon	exon_17	LTR/DIRS	90	308451	0.02917805421282473	17
exon	exon_18	LTR/DIRS	11661	335126	3.47959e+16	18
exon	exon_19	LTR/DIRS	473	246518	0.19187239877006954	19
exon	exon_20	LTR/DIRS	4269	190280	2.24354e+16	20
exon	exon_21	LTR/DIRS	4	150316	0.0026610606987945394	21
exon	exon_22	LTR/DIRS	1426	116208	1.22711e+16	22
exon	exon_23	LTR/DIRS	346	74659	0.4634404425454399	23
exon	exon_24	LTR/DIRS	3151	69956	4504259820458570	24
exon	exon_25	LTR/DIRS	34	63761	0.053324132306582395	25
exon	exon_30	LTR/DIRS	2	15681	0.012754288629551688	30
intron	intron_1	LTR/DIRS	340322116	1984052043	1715288251639870	1
intron	intron_2	LTR/DIRS	285731280	1410543687	2.02568e+16	2
intron	intron_3	LTR/DIRS	226961282	1063044173	2135012709391890	3
intron	intron_4	LTR/DIRS	172437762	775581803	2.22333e+16	4
intron	intron_5	LTR/DIRS	139358140	583799841	2.38709e+16	5
intron	intron_6	LTR/DIRS	112198002	462221132	2.42737e+16	6
intron	intron_7	LTR/DIRS	89635423	353799239	2.53351e+16	7
intron	intron_8	LTR/DIRS	71745436	284943197	2517885555976260	8
intron	intron_9	LTR/DIRS	59219254	235109572	2518793832860190	9
intron	intron_10	LTR/DIRS	47313035	181194994	2611166785325200	10
intron	intron_11	LTR/DIRS	36110733	142563456	2.53296e+16	11
intron	intron_12	LTR/DIRS	31895500	121243119	2.63071e+16	12
intron	intron_13	LTR/DIRS	26503755	94454420	2.80598e+16	13
intron	intron_14	LTR/DIRS	21104577	80609938	2.61811e+16	14
intron	intron_15	LTR/DIRS	16729726	61151893	2.73577e+16	15
intron	intron_16	LTR/DIRS	12813570	48155514	2.66087e+16	16
intron	intron_17	LTR/DIRS	10932636	43082540	2.5376e+16	17
intron	intron_18	LTR/DIRS	8254584	29599490	2.78876e+16	18
intron	intron_19	LTR/DIRS	6647322	26530861	2.50551e+16	19
intron	intron_20	LTR/DIRS	4846532	19596880	247311408754863	20
intron	intron_21	LTR/DIRS	4267080	16250230	2.62586e+16	21
intron	intron_22	LTR/DIRS	2902935	12576627	2.3082e+16	22
intron	intron_23	LTR/DIRS	2773487	10848010	2556678137280470	23
intron	intron_24	LTR/DIRS	1758063	7508289	2.3415e+16	24
intron	intron_25	LTR/DIRS	1190429	5073748	2.34625e+16	25
intron	intron_26	LTR/DIRS	1367774	5543824	2467203143534130	26
intron	intron_27	LTR/DIRS	1293664	4851215	2.66668e+16	27
intron	intron_28	LTR/DIRS	1018960	4067555	2505092125367690	28
intron	intron_29	LTR/DIRS	877991	2815421	3.11851e+16	29
intron	intron_30	LTR/DIRS	597917	2423270	2467397359765930	30
intron	intron_31	LTR/DIRS	421373	1605870	2.62395e+16	31
intron	intron_32	LTR/DIRS	451145	1292200	3491293917350250	32
intron	intron_33	LTR/DIRS	309177	1086966	2844403596800630	33
intron	intron_34	LTR/DIRS	389863	1109887	3.51264e+16	34
intron	intron_35	LTR/DIRS	237490	880450	2697370662729280	35
intron	intron_36	LTR/DIRS	200530	1204311	1665101456351390	36
intron	intron_37	LTR/DIRS	64146	500757	1.28098e+16	37
intron	intron_38	LTR/DIRS	144031	514528	2799284003980340	38
intron	intron_39	LTR/DIRS	71043	435252	1.63223e+16	39
intron	intron_40	LTR/DIRS	55296	237110	2332082155961360	40
intron	intron_41	LTR/DIRS	105233	375418	2803088823657890	41
intron	intron_42	LTR/DIRS	36280	169636	2138696974698760	42
intron	intron_43	LTR/DIRS	34251	121269	2824382158672040	43
intron	intron_44	LTR/DIRS	4340	85525	5.07454e+16	44
intron	intron_45	LTR/DIRS	12729	81088	1569776045777420	45
intron	intron_47	LTR/DIRS	3996	29517	1353796117491610	47
intron	intron_48	LTR/DIRS	18392	41582	4.42307e+16	48
intron	intron_49	LTR/DIRS	17490	99636	1.75539e+16	49
intron	intron_50	LTR/DIRS	18330	153985	1190375685943430	50
intron	intron_51	LTR/DIRS	39343	91754	4287878457614920	51
intron	intron_52	LTR/DIRS	7074	27947	2.53122e+16	52
intron	intron_56	LTR/DIRS	5737	18030	318191902384914	56
intron	intron_58	LTR/DIRS	5525	61223	9024386260065660	58
three_prime_UTR	three_prime_UTR	LTR/DIRS	1212252	33407778	3628651986372750	0
five_prime_UTR	five_prime_UTR	LTR/ERV1	10004	12636321	0.07916861244661322	0
exon	exon_1	LTR/ERV1	10098	36571156	0.027611924545125125	1
exon	exon_2	LTR/ERV1	4705	7239568	0.06499006570557801	2
exon	exon_3	LTR/ERV1	6976	5942093	0.11739971084262733	3
exon	exon_4	LTR/ERV1	2104	4871134	0.04319322769605599	4
exon	exon_7	LTR/ERV1	1021	2464574	0.04142703769495256	7
exon	exon_8	LTR/ERV1	179	1994898	0.008972889841986909	8
intron	intron_1	LTR/ERV1	2768690	1984052043	0.13954724674528107	1
intron	intron_2	LTR/ERV1	1567846	1410543687	0.11115189231285397	2
intron	intron_3	LTR/ERV1	1165677	1063044173	0.10965461545312473	3
intron	intron_4	LTR/ERV1	879052	775581803	0.11334097790842573	4
intron	intron_5	LTR/ERV1	521218	583799841	0.08928025727228658	5
intron	intron_6	LTR/ERV1	370789	462221132	0.08021896324722774	6
intron	intron_7	LTR/ERV1	377081	353799239	0.1065805005872271	7
intron	intron_8	LTR/ERV1	282926	284943197	0.0992920704823846	8
intron	intron_9	LTR/ERV1	194300	235109572	0.08264231794016451	9
intron	intron_10	LTR/ERV1	155461	181194994	0.08579762418822674	10
intron	intron_11	LTR/ERV1	141255	142563456	0.09908219396701494	11
intron	intron_12	LTR/ERV1	89383	121243119	0.07372212191274954	12
intron	intron_13	LTR/ERV1	51987	94454420	0.05503924538417577	13
intron	intron_14	LTR/ERV1	75227	80609938	0.09332224024288419	14
intron	intron_15	LTR/ERV1	39492	61151893	0.06458017579275918	15
intron	intron_16	LTR/ERV1	41869	48155514	0.0869453911342323	16
intron	intron_17	LTR/ERV1	46977	43082540	0.1090395320238779	17
intron	intron_18	LTR/ERV1	23787	29599490	0.08036287111703613	18
intron	intron_19	LTR/ERV1	14443	26530861	0.054438489576346574	19
intron	intron_20	LTR/ERV1	24014	19596880	0.12253991451700474	20
intron	intron_21	LTR/ERV1	1328	16250230	0.008172192024359039	21
intron	intron_22	LTR/ERV1	3924	12576627	0.03120073450536459	22
intron	intron_23	LTR/ERV1	711	10848010	0.006554197497974283	23
intron	intron_24	LTR/ERV1	907	7508289	0.012079982536633846	24
intron	intron_25	LTR/ERV1	5614	5073748	0.11064798645892544	25
intron	intron_28	LTR/ERV1	3287	4067555	0.08081021645681497	28
intron	intron_29	LTR/ERV1	5701	2815421	0.20249191861536872	29
intron	intron_30	LTR/ERV1	3268	2423270	0.13485909535462412	30
intron	intron_34	LTR/ERV1	1671	1109887	0.1505558673991136	34
intron	intron_35	LTR/ERV1	2767	880450	0.31427111136350727	35
intron	intron_37	LTR/ERV1	2662	500757	0.5315951649203107	37
three_prime_UTR	three_prime_UTR	LTR/ERV1	6438	33407778	0.01927096139108683	0
five_prime_UTR	five_prime_UTR	LTR/Gypsy	57673	12636321	0.4564065759329793	0
exon	exon_1	LTR/Gypsy	128626	36571156	0.3517143401209412	1
exon	exon_2	LTR/Gypsy	12379	7239568	0.17099086575331565	2
exon	exon_3	LTR/Gypsy	2681	5942093	0.04511878222033886	3
exon	exon_4	LTR/Gypsy	4245	4871134	0.08714603211490383	4
exon	exon_5	LTR/Gypsy	1747	3767071	0.04637555278358173	5
exon	exon_6	LTR/Gypsy	2124	3119736	0.06808268391940857	6
exon	exon_7	LTR/Gypsy	775	2464574	0.031445596683240186	7
exon	exon_8	LTR/Gypsy	891	1994898	0.04466393770508567	8
exon	exon_9	LTR/Gypsy	1033	1676209	0.0616271598589436	9
exon	exon_10	LTR/Gypsy	128	1441970	0.008876745008564672	10
exon	exon_11	LTR/Gypsy	426	1105039	0.03855067558701548	11
exon	exon_13	LTR/Gypsy	1247	720197	0.17314706948237774	13
exon	exon_14	LTR/Gypsy	345	562947	0.06128463247872357	14
exon	exon_15	LTR/Gypsy	74	438255	0.016885146775279233	15
exon	exon_16	LTR/Gypsy	1148	426407	0.26922634947362495	16
exon	exon_17	LTR/Gypsy	89	308451	0.028853853610460008	17
exon	exon_19	LTR/Gypsy	164	246518	0.06652658223740254	19
exon	exon_25	LTR/Gypsy	1526	63761	2.39331e+16	25
intron	intron_1	LTR/Gypsy	61368770	1984052043	3.0931e+16	1
intron	intron_2	LTR/Gypsy	43219184	1410543687	3064008892338540	2
intron	intron_3	LTR/Gypsy	32338354	1063044173	3042051762415330	3
intron	intron_4	LTR/Gypsy	23277868	775581803	3001342722322740	4
intron	intron_5	LTR/Gypsy	16436451	583799841	2.81543e+16	5
intron	intron_6	LTR/Gypsy	13955199	462221132	301916075096281	6
intron	intron_7	LTR/Gypsy	10011541	353799239	2.82972e+16	7
intron	intron_8	LTR/Gypsy	7790926	284943197	2734203196295290	8
intron	intron_9	LTR/Gypsy	6564475	235109572	2.79209e+16	9
intron	intron_10	LTR/Gypsy	4970731	181194994	2.7433e+16	10
intron	intron_11	LTR/Gypsy	4208155	142563456	2.95178e+16	11
intron	intron_12	LTR/Gypsy	3256601	121243119	2686008927236520	12
intron	intron_13	LTR/Gypsy	2462603	94454420	2607186619747380	13
intron	intron_14	LTR/Gypsy	2417879	80609938	2.99948e+16	14
intron	intron_15	LTR/Gypsy	1537006	61151893	2.51342e+16	15
intron	intron_16	LTR/Gypsy	1176610	48155514	2.44335e+16	16
intron	intron_17	LTR/Gypsy	1211426	43082540	2811872280510850	17
intron	intron_18	LTR/Gypsy	720624	29599490	2434582487738800	18
intron	intron_19	LTR/Gypsy	680574	26530861	2.56522e+16	19
intron	intron_20	LTR/Gypsy	539123	19596880	2.75107e+16	20
intron	intron_21	LTR/Gypsy	353887	16250230	2177735330515320	21
intron	intron_22	LTR/Gypsy	355729	12576627	2828492886049650	22
intron	intron_23	LTR/Gypsy	327051	10848010	3.01485e+16	23
intron	intron_24	LTR/Gypsy	211377	7508289	2.81525e+16	24
intron	intron_25	LTR/Gypsy	123364	5073748	2.43142e+16	25
intron	intron_26	LTR/Gypsy	79064	5543824	1.42616e+16	26
intron	intron_27	LTR/Gypsy	110841	4851215	2.28481e+16	27
intron	intron_28	LTR/Gypsy	126124	4067555	3.10073e+16	28
intron	intron_29	LTR/Gypsy	65137	2815421	2.31358e+16	29
intron	intron_30	LTR/Gypsy	50422	2423270	2080742137689980	30
intron	intron_31	LTR/Gypsy	46430	1605870	2.89127e+16	31
intron	intron_32	LTR/Gypsy	27723	1292200	2145410927101060	32
intron	intron_33	LTR/Gypsy	30444	1086966	280082357681841	33
intron	intron_34	LTR/Gypsy	20659	1109887	1.86136e+16	34
intron	intron_35	LTR/Gypsy	38436	880450	4365494917371790	35
intron	intron_36	LTR/Gypsy	23215	1204311	1.92766e+16	36
intron	intron_37	LTR/Gypsy	15189	500757	3033207723506610	37
intron	intron_38	LTR/Gypsy	3058	514528	0.5943311151190994	38
intron	intron_39	LTR/Gypsy	1421	435252	0.3264775348533723	39
intron	intron_40	LTR/Gypsy	10210	237110	430601830374088	40
intron	intron_41	LTR/Gypsy	3333	375418	0.887810387354895	41
intron	intron_42	LTR/Gypsy	6021	169636	3.54936e+16	42
intron	intron_43	LTR/Gypsy	785	121269	0.6473212445060156	43
intron	intron_44	LTR/Gypsy	771	85525	0.9014907921660333	44
intron	intron_48	LTR/Gypsy	1143	41582	2.74879e+16	48
intron	intron_49	LTR/Gypsy	793	99636	0.7958970653177567	49
intron	intron_50	LTR/Gypsy	7029	153985	4564730330876380	50
intron	intron_51	LTR/Gypsy	2096	91754	2284369073827840	51
intron	intron_52	LTR/Gypsy	2639	27947	9442874011521800	52
intron	intron_58	LTR/Gypsy	1835	61223	2997239599496920	58
three_prime_UTR	three_prime_UTR	LTR/Gypsy	93148	33407778	0.27882129724401306	0
five_prime_UTR	five_prime_UTR	LTR/Ngaro	5858	12636321	0.0463584297993063	0
exon	exon_1	LTR/Ngaro	13462	36571156	0.036810430602740585	1
exon	exon_2	LTR/Ngaro	3227	7239568	0.04457448289732205	2
exon	exon_3	LTR/Ngaro	41	5942093	0.0006899925665922765	3
exon	exon_5	LTR/Ngaro	460	3767071	0.01221107858067979	5
intron	intron_1	LTR/Ngaro	2327566	1984052043	0.11731375737909512	1
intron	intron_2	LTR/Ngaro	1268309	1410543687	0.08991632174806934	2
intron	intron_3	LTR/Ngaro	833636	1063044173	0.0784196951710303	3
intron	intron_4	LTR/Ngaro	559591	775581803	0.07215112549514006	4
intron	intron_5	LTR/Ngaro	382576	583799841	0.06553204936552903	5
intron	intron_6	LTR/Ngaro	295956	462221132	0.06402909333015956	6
intron	intron_7	LTR/Ngaro	201276	353799239	0.056889890596966496	7
intron	intron_8	LTR/Ngaro	159979	284943197	0.05614417248220879	8
intron	intron_9	LTR/Ngaro	136334	235109572	0.057987430643614966	9
intron	intron_10	LTR/Ngaro	83813	181194994	0.04625569291390026	10
intron	intron_11	LTR/Ngaro	115544	142563456	0.08104741793016017	11
intron	intron_12	LTR/Ngaro	60798	121243119	0.05014552619683101	12
intron	intron_13	LTR/Ngaro	37512	94454420	0.03971439346088833	13
intron	intron_14	LTR/Ngaro	49906	80609938	0.06191048056630436	14
intron	intron_15	LTR/Ngaro	21777	61151893	0.03561132604676686	15
intron	intron_16	LTR/Ngaro	13759	48155514	0.028572013580833132	16
intron	intron_17	LTR/Ngaro	5864	43082540	0.013611082354940076	17
intron	intron_18	LTR/Ngaro	7484	29599490	0.025284219424050885	18
intron	intron_19	LTR/Ngaro	2769	26530861	0.010436902141999839	19
intron	intron_20	LTR/Ngaro	11529	19596880	0.05883079347324676	20
intron	intron_21	LTR/Ngaro	9322	16250230	0.05736534190592994	21
intron	intron_22	LTR/Ngaro	2968	12576627	0.023599332317003598	22
intron	intron_26	LTR/Ngaro	9746	5543824	0.17579923172164194	26
intron	intron_27	LTR/Ngaro	4695	4851215	0.09677987885509094	27
intron	intron_34	LTR/Ngaro	2850	1109887	0.2567828977184164	34
intron	intron_37	LTR/Ngaro	1263	500757	0.2522181417334156	37
intron	intron_40	LTR/Ngaro	4216	237110	1.77808e+16	40
intron	intron_43	LTR/Ngaro	3611	121269	2.97768e+16	43
three_prime_UTR	three_prime_UTR	LTR/Ngaro	8862	33407778	0.02652675673311766	0
five_prime_UTR	five_prime_UTR	LTR/Pao	955	12636321	0.007557579456868815	0
exon	exon_1	LTR/Pao	2016	36571156	0.005512541085657779	1
exon	exon_4	LTR/Pao	223	4871134	0.0045779894373671505	4
exon	exon_5	LTR/Pao	20	3767071	0.0005309164600295561	5
exon	exon_10	LTR/Pao	61	1441970	0.004230323793144101	10
intron	intron_1	LTR/Pao	275431	1984052043	0.013882246737012632	1
intron	intron_2	LTR/Pao	227723	1410543687	0.016144342220575265	2
intron	intron_3	LTR/Pao	182113	1063044173	0.017131273057643674	3
intron	intron_4	LTR/Pao	142427	775581803	0.01836389139728179	4
intron	intron_5	LTR/Pao	112303	583799841	0.01923655885339647	5
intron	intron_6	LTR/Pao	90409	462221132	0.019559685557604494	6
intron	intron_7	LTR/Pao	72898	353799239	0.0206043405310999	7
intron	intron_8	LTR/Pao	54368	284943197	0.01908029409805492	8
intron	intron_9	LTR/Pao	47763	235109572	0.020315208604097156	9
intron	intron_10	LTR/Pao	31779	181194994	0.017538564006906284	10
intron	intron_11	LTR/Pao	23893	142563456	0.01675955442606554	11
intron	intron_12	LTR/Pao	21578	121243119	0.01779729866566696	12
intron	intron_13	LTR/Pao	16908	94454420	0.01790069750044519	13
intron	intron_14	LTR/Pao	10885	80609938	0.013503297819184528	14
intron	intron_15	LTR/Pao	9108	61151893	0.014894060597600798	15
intron	intron_16	LTR/Pao	6365	48155514	0.013217593316520304	16
intron	intron_17	LTR/Pao	6829	43082540	0.015850968861167422	17
intron	intron_18	LTR/Pao	4216	29599490	0.014243488654703174	18
intron	intron_19	LTR/Pao	3120	26530861	0.011759889737464608	19
intron	intron_20	LTR/Pao	1747	19596880	0.008914684378329612	20
intron	intron_21	LTR/Pao	1445	16250230	0.008892181833734046	21
intron	intron_22	LTR/Pao	1487	12576627	0.011823519931059418	22
intron	intron_23	LTR/Pao	880	10848010	0.008112086917324006	23
intron	intron_24	LTR/Pao	632	7508289	0.008417363796199107	24
intron	intron_25	LTR/Pao	605	5073748	0.011924123941512271	25
intron	intron_26	LTR/Pao	334	5543824	0.006024722285555963	26
intron	intron_27	LTR/Pao	192	4851215	0.003957771403658671	27
intron	intron_28	LTR/Pao	1073	4067555	0.026379483498071937	28
intron	intron_30	LTR/Pao	167	2423270	0.006891514358697132	30
intron	intron_31	LTR/Pao	308	1605870	0.019179634715138835	31
intron	intron_34	LTR/Pao	308	1109887	0.027750572806060435	34
intron	intron_36	LTR/Pao	153	1204311	0.012704359588179464	36
intron	intron_41	LTR/Pao	148	375418	0.03942272347090443	41
three_prime_UTR	three_prime_UTR	LTR/Pao	1200	33407778	0.0035919778920944696	0
five_prime_UTR	five_prime_UTR	Low_complexity	16706	12636321	0.13220620147272297	0
exon	exon_1	Low_complexity	45681	36571156	0.1249099153442128	1
exon	exon_2	Low_complexity	7494	7239568	0.10351446384646155	2
exon	exon_3	Low_complexity	6616	5942093	0.11134123952620735	3
exon	exon_4	Low_complexity	4510	4871134	0.09258624377814284	4
exon	exon_5	Low_complexity	3993	3767071	0.10599747124490089	5
exon	exon_6	Low_complexity	3274	3119736	0.10494477737859871	6
exon	exon_7	Low_complexity	1890	2464574	0.07668668094364381	7
exon	exon_8	Low_complexity	1255	1994898	0.0629104846463328	8
exon	exon_9	Low_complexity	1787	1676209	0.10660961729712702	9
exon	exon_10	Low_complexity	1619	1441970	0.11227695444426722	10
exon	exon_11	Low_complexity	845	1105039	0.07646788936861053	11
exon	exon_12	Low_complexity	589	907773	0.06488406242529796	12
exon	exon_13	Low_complexity	1065	720197	0.1478762060936105	13
exon	exon_14	Low_complexity	560	562947	0.09947650489300058	14
exon	exon_15	Low_complexity	581	438255	0.1325712199518545	15
exon	exon_16	Low_complexity	467	426407	0.10951977805242409	16
exon	exon_17	Low_complexity	296	308451	0.09596337829995688	17
exon	exon_18	Low_complexity	322	335126	0.09608326420510495	18
exon	exon_19	Low_complexity	237	246518	0.09613902433088051	19
exon	exon_20	Low_complexity	270	190280	0.14189615303762876	20
exon	exon_21	Low_complexity	63	150316	0.041911706006013995	21
exon	exon_22	Low_complexity	26	116208	0.022373674790031668	22
exon	exon_23	Low_complexity	38	74659	0.050898083285337334	23
exon	exon_24	Low_complexity	132	69956	0.18869003373549087	24
exon	exon_25	Low_complexity	55	63761	0.08625962579005976	25
exon	exon_26	Low_complexity	65	31718	0.20493095403241063	26
exon	exon_27	Low_complexity	37	24043	0.15389094538951045	27
exon	exon_30	Low_complexity	74	15681	0.47190867929341235	30
exon	exon_32	Low_complexity	77	8122	0.9480423540999754	32
exon	exon_33	Low_complexity	26	17363	0.14974370788458216	33
exon	exon_34	Low_complexity	33	17844	0.18493611297915266	34
exon	exon_37	Low_complexity	31	6559	0.47263302332672663	37
exon	exon_47	Low_complexity	41	3953	1037186946622810	47
intron	intron_1	Low_complexity	1291419	1984052043	0.06508997606974566	1
intron	intron_2	Low_complexity	872219	1410543687	0.06183566011025648	2
intron	intron_3	Low_complexity	628026	1063044173	0.059078071819692865	3
intron	intron_4	Low_complexity	440871	775581803	0.056843907153917586	4
intron	intron_5	Low_complexity	330913	583799841	0.0566826122174295	5
intron	intron_6	Low_complexity	270112	462221132	0.05843783014230513	6
intron	intron_7	Low_complexity	204767	353799239	0.05787660837789422	7
intron	intron_8	Low_complexity	160118	284943197	0.05619295413464459	8
intron	intron_9	Low_complexity	135436	235109572	0.057605481073309935	9
intron	intron_10	Low_complexity	100276	181194994	0.05534148476530207	10
intron	intron_11	Low_complexity	79050	142563456	0.05544899248233713	11
intron	intron_12	Low_complexity	67940	121243119	0.05603616977224085	12
intron	intron_13	Low_complexity	54333	94454420	0.057522983043038114	13
intron	intron_14	Low_complexity	45467	80609938	0.05640371538308341	14
intron	intron_15	Low_complexity	38227	61151893	0.06251155626531463	15
intron	intron_16	Low_complexity	29553	48155514	0.061369919133248164	16
intron	intron_17	Low_complexity	24436	43082540	0.05671903281468548	17
intron	intron_18	Low_complexity	14600	29599490	0.04932517418374438	18
intron	intron_19	Low_complexity	15420	26530861	0.058120993510161624	19
intron	intron_20	Low_complexity	10730	19596880	0.054753613840570536	20
intron	intron_21	Low_complexity	9235	16250230	0.05682996486818956	21
intron	intron_22	Low_complexity	7588	12576627	0.06033414205573562	22
intron	intron_23	Low_complexity	5897	10848010	0.05436020062665871	23
intron	intron_24	Low_complexity	4500	7508289	0.059933761207113904	24
intron	intron_25	Low_complexity	3244	5073748	0.06393695548143108	25
intron	intron_26	Low_complexity	3286	5543824	0.059273165959092496	26
intron	intron_27	Low_complexity	1727	4851215	0.03559932924020065	27
intron	intron_28	Low_complexity	2404	4067555	0.0591018437365936	28
intron	intron_29	Low_complexity	1356	2815421	0.04816331198779863	29
intron	intron_30	Low_complexity	1263	2423270	0.052119656497212445	30
intron	intron_31	Low_complexity	377	1605870	0.023476371063660198	31
intron	intron_32	Low_complexity	681	1292200	0.052700820306454114	32
intron	intron_33	Low_complexity	428	1086966	0.03937565664427406	33
intron	intron_34	Low_complexity	828	1109887	0.07460218923187677	34
intron	intron_35	Low_complexity	517	880450	0.05871997274121188	35
intron	intron_36	Low_complexity	747	1204311	0.062027167401111506	36
intron	intron_37	Low_complexity	409	500757	0.08167634201818447	37
intron	intron_38	Low_complexity	292	514528	0.05675104173145096	38
intron	intron_39	Low_complexity	325	435252	0.07466938692987052	39
intron	intron_40	Low_complexity	141	237110	0.059466070600143396	40
intron	intron_41	Low_complexity	128	375418	0.0340953284072687	41
intron	intron_42	Low_complexity	90	169636	0.05305477610884483	42
intron	intron_43	Low_complexity	177	121269	0.1459565099077258	43
intron	intron_44	Low_complexity	85	85525	0.09938614440222157	44
intron	intron_45	Low_complexity	36	81088	0.044396211523283345	45
intron	intron_47	Low_complexity	79	29517	0.2676423755801741	47
intron	intron_49	Low_complexity	100	99636	0.10036532980047372	49
intron	intron_51	Low_complexity	82	91754	0.08936940078906641	51
intron	intron_52	Low_complexity	159	27947	0.5689340537445879	52
[truncated: 672 more rows]
