# Supplementary material for: Giant lungfish genome elucidates the conquest of land by vertebrates
Source: Nature. 2021 Jan 18;590(7845):284–9. doi: 10.1038/s41586-021-03198-8 (PMC7875771; doi:10.1038/s41586-021-03198-8)
Supplement: Supplementary file 21 — Distance between CNE pairs in human, chicken, axolotl and lungfish. The table reports the 223 pairs of non-exonic conserved elements (CNE) that were identified in lungfish and three tetrapods (human, chicken and axolotl), and used to calculate the intergenic distance and the region-specific expansion of the lungfish genome. The selected informative CNE pairs 1) were present in the four species genomes, 2) were located in intergenic space of the same contig/chromosome in each species and 3) did not have a gene in between them. Mean and median expansion in comparison to axolotl and lungfish (the lineage that have undergone drastic genome expansion) are shown. [file 41586_2021_3198_MOESM21_ESM.xlsx]

## Sheet: SupplTab_SX
Supplementary Table 18. CNE pairs expansion in intergenic regions
Distance (bp) between CNE pairs in human, chicken, axolotl and lungfish
CNE_pairs	Homo sapiens	Gallus gallus	Ambystoma mexicanum	Neoceratodus forsteri
CNE_00434_CNE_00435	12014	4840	129803	134040
CNE_00599_CNE_00600	2539	2600	149215	115873
CNE_00600_CNE_00601	781	755	1336	873
CNE_00604_CNE_00605	64434	14208	797203	360200
CNE_00607_CNE_00608	1658	1930	62866	8578
CNE_00608_CNE_00609	2594	3022	40563	14088
CNE_00609_CNE_00610	14	14	22	13
CNE_00610_CNE_00611	76	65	75	63
CNE_00611_CNE_00613	51486	9152	679288	8978
CNE_00613_CNE_00614	100	105	98	100
CNE_00617_CNE_00618	175	171	96	93
CNE_00619_CNE_00620	107	152	605	88
CNE_00623_CNE_00625	29562	7935	119253	69339
CNE_00636_CNE_00637	1414	795	1237	1311
CNE_00637_CNE_00638	18346	7616	423150	246757
CNE_00638_CNE_00639	8443	2761	258207	60334
CNE_01010_CNE_01011	25	26	31	25
CNE_01128_CNE_01129	45087	11312	130490	391577
CNE_01132_CNE_01133	8222	2911	19838	89034
CNE_01170_CNE_01171	31292	4952	24240	95453
CNE_01175_CNE_01176	48309	23818	804820	361599
CNE_01180_CNE_01181	48465	24703	308057	295128
CNE_01594_CNE_01595	54	61	139	39
CNE_01709_CNE_01710	9778	6211	71057	67891
CNE_01929_CNE_01930	161050	57242	1352305	1992287
CNE_01964_CNE_01965	39	39	170	39
CNE_01975_CNE_01976	4531	3095	135732	128967
CNE_01976_CNE_01977	41	41	39	43
CNE_01978_CNE_01980	882	953	740	964
CNE_01980_CNE_01981	1347	1109	1446	77111
CNE_01981_CNE_01984	1347	2312	2176	1785
CNE_01984_CNE_01985	3120	3753	367356	7641
CNE_01986_CNE_01988	12060	7389	331033	104689
CNE_01990_CNE_01991	66	92	73	44
CNE_01992_CNE_01994	11834	10884	213065	51998
CNE_01994_CNE_01995	13451	9092	241219	21044
CNE_01995_CNE_01996	5624	2700	985	1075
CNE_01996_CNE_01997	112364	50800	560870	989935
CNE_01997_CNE_01998	28	27	31	30
CNE_02006_CNE_02007	19	19	19	16
CNE_02007_CNE_02008	49	337	29	12
CNE_02009_CNE_02010	41	48	48	48
CNE_02012_CNE_02013	28	28	28	28
CNE_02017_CNE_02018	604	583	749	196478
CNE_02018_CNE_02019	2406	1586	35605	6022
CNE_02020_CNE_02021	17811	2035	1364	667
CNE_02022_CNE_02023	71739	17681	471110	267767
CNE_02023_CNE_02024	12911	3879	35330	70296
CNE_02024_CNE_02027	43291	16715	631854	434894
CNE_02027_CNE_02028	22691	5023	188792	18212
CNE_02028_CNE_02029	2313	1445	110686	11828
CNE_02229_CNE_02231	20457	26245	429913	61713
CNE_02231_CNE_02232	118	122	126	127
CNE_02235_CNE_02236	4711	7375	164013	116021
CNE_02343_CNE_02344	81	124	528	96
CNE_03939_CNE_03940	23	23	23	23
CNE_03942_CNE_03943	4782	4309	262206	21992
CNE_03943_CNE_03944	137023	76830	733488	1910837
CNE_04034_CNE_04035	891	2576	1523	953
CNE_04035_CNE_04036	3422	3609	5591	90669
CNE_04037_CNE_04038	36643	12600	365823	30294
CNE_04039_CNE_04041	136915	64330	1127107	619601
CNE_04041_CNE_04042	28587	16138	286627	200910
CNE_04042_CNE_04043	11128	9432	303049	250424
CNE_04043_CNE_04044	211	218	209	204
CNE_04044_CNE_04045	21	21	26	21
CNE_04045_CNE_04046	35175	19170	156229	154473
CNE_04050_CNE_04051	26768	7747	72690	293571
CNE_04052_CNE_04053	18253	9570	121902	281759
CNE_04103_CNE_04104	46	47	469	47
CNE_04104_CNE_04106	64206	15172	445108	236540
CNE_04108_CNE_04109	18158	18228	319482	22666
CNE_05093_CNE_05094	1292	1157	1230	569
CNE_05098_CNE_05099	35	35	179	35
CNE_05101_CNE_05102	2856	3820	104152	124690
CNE_05211_CNE_05212	31	111	10	15
CNE_05212_CNE_05214	139	134	137	145
CNE_05777_CNE_05778	32108	19220	423561	201813
CNE_05778_CNE_05779	4481	2146	98696	86728
CNE_05804_CNE_05805	4591	4412	345177	16145
CNE_05889_CNE_05890	106	75	394	66
CNE_05900_CNE_05901	33665	19995	316230	79638
CNE_05903_CNE_05904	27018	18041	228464	174345
CNE_05906_CNE_05908	4323	4861	107792	23174
CNE_05908_CNE_05910	3254	2638	39524	4284
CNE_05910_CNE_05911	14	16	454	15
CNE_05917_CNE_05920	8073	7455	124964	9889
CNE_05923_CNE_05924	11209	8680	159527	6160
CNE_05928_CNE_05929	22	26	23	26
CNE_05929_CNE_05930	140	137	134	130
CNE_05931_CNE_05932	31641	21117	431541	207729
CNE_07118_CNE_07119	306	302	739	304
CNE_07122_CNE_07123	80969	41842	523563	402668
CNE_07132_CNE_07134	12270	7285	43185	47021
CNE_07136_CNE_07137	5888	4771	105212	238603
CNE_07141_CNE_07142	3522	3415	148152	96796
CNE_07142_CNE_07143	50307	19220	97760	335949
CNE_07143_CNE_07144	46037	30782	600268	352381
CNE_07144_CNE_07145	3536	8337	96415	13551
CNE_07147_CNE_07148	9646	9285	48791	240174
CNE_07398_CNE_07399	8129	3548	136254	224975
CNE_07457_CNE_07460	20082	13641	462833	93533
CNE_07460_CNE_07461	27479	9593	316582	89339
CNE_07504_CNE_07505	24	14	164	12
CNE_07505_CNE_07506	7101	5404	73997	13013
CNE_07511_CNE_07512	923	1034	1096	1539
CNE_07512_CNE_07513	3110	1835	963	1275
CNE_07515_CNE_07517	7921	4017	45920	54766
CNE_07517_CNE_07518	1674	1721	84684	1417
CNE_07518_CNE_07521	63228	27344	234597	11641
CNE_07521_CNE_07524	42269	16779	361894	361392
CNE_07549_CNE_07550	81140	33168	635083	66621
CNE_07550_CNE_07554	16040	14295	338763	31694
CNE_07555_CNE_07556	5948	3886	88060	1091
CNE_07556_CNE_07557	608	618	587	626
CNE_08028_CNE_08029	30	30	261	30
CNE_08067_CNE_08068	15	15	15	15
CNE_08374_CNE_08375	80764	33535	377594	632048
CNE_08375_CNE_08376	18	18	18	16
CNE_08376_CNE_08377	2847	4121	449161	3557
CNE_08621_CNE_08622	46	46	703	43
CNE_08622_CNE_08623	1260	1232	7319	5473
CNE_08623_CNE_08624	14	14	495	14
CNE_08625_CNE_08627	251	143	210	229
CNE_08627_CNE_08628	74	75	74	73
CNE_08635_CNE_08637	92880	31185	369185	655228
CNE_08637_CNE_08638	1270	1316	24066	974
CNE_08640_CNE_08641	2498	3593	44407	891
CNE_08641_CNE_08642	22	22	283	23
CNE_08642_CNE_08643	4876	2798	106010	6571
CNE_08643_CNE_08646	324907	112953	1217793	2671347
CNE_08646_CNE_08647	47079	19465	53906	384649
CNE_08647_CNE_08648	2379	4038	9084	66203
CNE_08648_CNE_08649	11	10	63	16
CNE_08650_CNE_08651	38301	10526	233708	72935
CNE_08717_CNE_08718	61	61	63	61
CNE_08722_CNE_08723	63551	11429	266866	501820
CNE_08723_CNE_08724	3182	2452	78483	120177
CNE_08724_CNE_08725	34844	7592	248081	304125
CNE_08725_CNE_08726	854	573	1640	1857
CNE_08726_CNE_08727	39005	8853	763735	88916
CNE_08766_CNE_08767	10460	4348	326564	9642
CNE_08767_CNE_08768	59881	3509	227255	349332
CNE_09004_CNE_09005	139559	71285	744720	289344
CNE_09005_CNE_09006	31	31	30	28
CNE_09058_CNE_09059	62081	13942	269436	159177
CNE_09059_CNE_09060	6688	4100	20986	1198
CNE_09060_CNE_09061	3179	2778	165810	16227
CNE_09061_CNE_09062	1803	1525	67245	29488
CNE_09067_CNE_09068	40	41	31	31
CNE_09068_CNE_09069	852	797	3353	1101
CNE_09128_CNE_09129	675	949	690	835
CNE_09444_CNE_09445	55	7	18	7
CNE_09445_CNE_09447	3415	3647	105999	1636
CNE_09449_CNE_09451	27469	2321	279153	8155
CNE_09651_CNE_09652	24998	6233	143004	4252
CNE_09652_CNE_09653	41097	14506	524529	20464
CNE_10718_CNE_10719	1199	1184	2815	1286
CNE_10949_CNE_10950	17981	25184	484402	557604
CNE_10950_CNE_10951	21	21	21	21
CNE_11017_CNE_11019	329	318	513	307
CNE_11019_CNE_11020	52	55	523	48
CNE_11085_CNE_11086	496	487	897	580
CNE_11086_CNE_11087	10	10	10	10
CNE_11087_CNE_11088	1212	2862	93771	3833
CNE_11088_CNE_11089	4514	3509	36567	61252
CNE_11396_CNE_11397	13108	8582	58255	411181
CNE_11399_CNE_11400	42	42	44	42
CNE_11406_CNE_11407	11	11	381	10
CNE_12017_CNE_12018	807	982	1319	959
CNE_12030_CNE_12031	96	89	224	53
CNE_12032_CNE_12033	41	41	41	41
CNE_12033_CNE_12034	55998	31316	328312	423512
CNE_12034_CNE_12035	8385	7865	168519	15927
CNE_12035_CNE_12036	15835	16740	87800	107252
CNE_12299_CNE_12300	79	42	65	27
CNE_12300_CNE_12301	15	16	15	16
CNE_12560_CNE_12562	58788	12695	232775	435228
CNE_12569_CNE_12570	125	128	128	128
CNE_12570_CNE_12571	21	21	21	21
CNE_13549_CNE_13551	82947	30235	1067389	175168
CNE_13559_CNE_13560	21	32	10	13
CNE_13855_CNE_13856	215	197	541	348
CNE_14010_CNE_14012	10999	6472	68446	1849
CNE_14013_CNE_14014	28	28	96	28
CNE_14064_CNE_14065	55030	22639	440985	679016
CNE_14065_CNE_14067	7345	6195	188901	330113
CNE_14579_CNE_14580	79526	29506	208794	339569
CNE_14580_CNE_14581	41	42	42	3
CNE_14581_CNE_14585	2369	2396	2263	1717
CNE_14585_CNE_14586	45	45	45	42
CNE_14589_CNE_14590	114	130	45	65
CNE_14599_CNE_14600	80360	40366	205726	673098
CNE_14600_CNE_14601	27	41	2	3
CNE_15083_CNE_15084	16	16	145	18
CNE_15091_CNE_15093	5265	3682	112355	2035
CNE_15195_CNE_15196	13	13	13	13
CNE_15229_CNE_15231	1941	2082	2257	2142
CNE_15236_CNE_15237	14	14	14	14
CNE_15240_CNE_15242	113405	41589	823609	186898
CNE_15242_CNE_15244	773	831	64982	1189
CNE_15244_CNE_15245	42111	25946	582487	1239495
CNE_15300_CNE_15302	51300	21118	82843	161034
CNE_15302_CNE_15303	1585	1796	1782	2637
CNE_15303_CNE_15306	133693	66891	943284	464848
CNE_15306_CNE_15307	849	837	11607	720
CNE_15375_CNE_15377	447	427	500	401
CNE_15667_CNE_15668	25	25	25	25
CNE_15794_CNE_15795	11	11	291	11
CNE_15796_CNE_15797	24	24	74	17
CNE_15868_CNE_15870	49608	21963	464916	603974
CNE_15941_CNE_15942	22249	20026	120503	298162
CNE_15964_CNE_15966	51230	22031	330497	252683
CNE_15975_CNE_15976	79294	21549	748075	283490
CNE_15976_CNE_15978	108627	40131	871840	381686
CNE_16004_CNE_16005	17300	9502	175580	211348
CNE_16008_CNE_16010	335360	103775	1077191	513744
CNE_16018_CNE_16019	132478	47571	627113	1236148
CNE_16019_CNE_16020	15184	12771	116492	240785
CNE_16066_CNE_16067	19114	6409	19003	1355
CNE_16067_CNE_16068	985	947	3911	3560
CNE_16068_CNE_16069	524	562	694	235029
CNE_16205_CNE_16206	408	9	165	9
Total	4902823	2108306	38323423	31566360
Median	3254	2862	48791	8155
Mean	21985.8	9454.29	171854	141553
Median expansion compared to Axolotl	14.9942	17.0479		5.98296
Median expansion compared to lungfish	2.50615	2.84941
Mean expansion compared to Axolotl	7.8166	18.1774		1.21406
Mean expansion compared to lungfish	6.4384	14.9724
