# Supplementary material for: Giant lungfish genome elucidates the conquest of land by vertebrates
Source: Nature. 2021 Jan 18;590(7845):284–9. doi: 10.1038/s41586-021-03198-8 (PMC7875771; doi:10.1038/s41586-021-03198-8)
Supplement: Supplementary file 22 — CNE showing accelerated evolution in lungfish. The program phyloP was used to test the non-coding conserved elements (CNE) for lineage-specific accelerated evolution in the lungfish lineage, using as complementary tree the other nine lineages in our multispecies alignment. The p-value for each CNE was computed using a likelihood ratio test using the “ACC” mode implemented in phyloP and corrected with the Benjamini–Hochberg false discovery rate (FDR) multiple test correction procedure. CNE ID, size and location in the human genome chromosome are shown. The last column indicates whether the focal CNE is located in intergenic or in genic space (UTR or intron). [file 41586_2021_3198_MOESM22_ESM.xlsx]

## Sheet: Suppl_Table_SX
Supplementary Table 19. Accelerated CNEs
CNR.ID	Chr.human	chr_start	chr_end	Strand	CNE.size	Location
CNE_00402	chr1	50426964	50427107	+	143	Intergenic
CNE_00497	chr1	81805761	81806096	+	335	Intron
CNE_00503	chr1	81923104	81923320	+	216	Intron
CNE_00510	chr1	81942301	81942390	+	89	Intron
CNE_00599	chr1	90102069	90102555	+	486	Intergenic
CNE_00612	chr1	90439349	90439520	+	171	Intergenic
CNE_00622	chr1	90623454	90623775	+	321	Intergenic
CNE_01036	chr1	214019656	214019854	+	198	Intron
CNE_01098	chr1	216606159	216606431	+	272	Intron
CNE_01115	chr1	216817592	216817995	+	403	Intron
CNE_01134	chr1	217425093	217425263	+	170	Intergenic
CNE_01152	chr1	217740478	217740806	+	328	Intron
CNE_01154	chr1	217769827	217770080	+	253	Intron
CNE_01159	chr1	217791045	217791401	+	356	Intron
CNE_01160	chr1	217799367	217799568	+	201	Intron
CNE_01161	chr1	217813095	217813409	+	314	Intron
CNE_01283	chr1	237943802	237944058	+	256	3UTR
CNE_01287	chr1	237945463	237946385	+	922	Intergenic
CNE_01324	chr10	1201260	1201404	+	144	Intron
CNE_01366	chr10	7952311	7952615	+	304	Intron
CNE_01573	chr10	35638615	35638768	+	153	3UTR
CNE_01632	chr10	70164395	70164559	+	164	Intron
CNE_01664	chr10	75623794	75624110	+	316	Intron
CNE_01669	chr10	75646149	75646921	+	772	Intron
CNE_01678	chr10	75726350	75726596	+	246	Intron
CNE_01710	chr10	76641135	76641337	+	202	Intergenic
CNE_01851	chr10	112956130	112956275	+	145	Intron
CNE_01865	chr10	113125085	113125326	+	241	Intron
CNE_01976	chr10	128481208	128481341	+	133	Intergenic
CNE_01979	chr10	128537175	128537241	+	66	Intergenic
CNE_01981	chr10	128539555	128539998	+	443	Intergenic
CNE_01986	chr10	128556625	128557191	+	566	Intergenic
CNE_01987	chr10	128568664	128569234	+	570	Intergenic
CNE_01988	chr10	128569251	128569598	+	347	Intergenic
CNE_02076	chr10	129847529	129847674	+	145	Intron
CNE_02141	chr10	129953310	129953385	+	75	Intron
CNE_02144	chr10	129955984	129956329	+	345	Intron
CNE_02158	chr10	129966306	129966710	+	404	Intergenic
CNE_02160	chr10	129969999	129970193	+	194	Intergenic
CNE_02230	chr11	8283096	8283581	+	485	Intergenic
CNE_02231	chr11	8289461	8289659	+	198	Intergenic
CNE_02232	chr11	8289777	8289889	+	112	Intergenic
CNE_02233	chr11	8315411	8315715	+	304	Intergenic
CNE_02235	chr11	8357116	8357493	+	377	Intergenic
CNE_02254	chr11	9445454	9445877	+	423	3UTR
CNE_02347	chr11	31199475	31199709	+	234	Intron
CNE_02359	chr11	31796129	31796294	+	165	Intron
CNE_02360	chr11	31798022	31798198	+	176	Intron
CNE_02361	chr11	31798223	31798395	+	172	Intron
CNE_02362	chr11	31799421	31799657	+	236	Intron
CNE_02365	chr11	31804156	31804365	+	209	5UTR
CNE_02367	chr11	31807606	31807754	+	148	5UTR
CNE_02380	chr11	39766245	39766858	+	613	Intergenic
CNE_02641	chr11	103408516	103408859	+	343	Intron
CNE_02642	chr11	103409117	103409456	+	339	Intron
CNE_02644	chr11	103410028	103410667	+	639	Intron
CNE_02738	chr11	128458790	128458957	+	167	3UTR
CNE_02861	chr12	16608808	16609009	+	201	Intron
CNE_02862	chr12	16610157	16610588	+	431	Intergenic
CNE_02863	chr12	16610682	16611074	+	392	Intergenic
CNE_02866	chr12	16788622	16789071	+	449	Intergenic
CNE_02874	chr12	17372613	17372826	+	213	Intergenic
CNE_02914	chr12	23771260	23771647	+	387	Intron
CNE_02922	chr12	24015136	24015910	+	774	Intron
CNE_02958	chr12	41288045	41288495	+	450	Intron
CNE_02961	chr12	41365832	41366628	+	796	Intron
CNE_02962	chr12	41407343	41407548	+	205	Intron
CNE_03213	chr12	67312917	67313012	+	95	3UTR
CNE_03239	chr12	71457039	71457481	+	442	Intron
CNE_03272	chr12	77940682	77940868	+	186	Intron
CNE_03605	chr13	21701786	21701920	+	134	3UTR
CNE_03606	chr13	21702101	21702436	+	335	3UTR
CNE_03748	chr13	35442781	35443011	+	230	Intron
CNE_03749	chr13	35469893	35470041	+	148	Intron
CNE_03750	chr13	35470807	35470916	+	109	Intron
CNE_03859	chr13	45194598	45194735	+	137	Intron
CNE_03930	chr13	71772397	71772619	+	222	Intron
CNE_03931	chr13	71790036	71790179	+	143	Intron
CNE_04044	chr13	78998794	78998851	+	57	Intergenic
CNE_04064	chr13	80436543	80436976	+	433	Intergenic
CNE_04095	chr13	94706630	94707190	+	560	Intergenic
CNE_04108	chr13	94948095	94948376	+	281	Intergenic
CNE_04177	chr13	99722926	99723105	+	179	Intron
CNE_04179	chr13	99724805	99724939	+	134	Intron
CNE_04182	chr13	99859536	99859641	+	105	Intron
CNE_04202	chr13	99977369	99977523	+	154	Intergenic
CNE_04236	chr13	100522645	100522829	+	184	Intron
CNE_04312	chr14	18998870	18999555	+	685	3UTR
CNE_04313	chr14	18999575	18999975	+	400	Intergenic
CNE_04316	chr14	19401779	19402200	+	421	Intergenic
CNE_04317	chr14	19402220	19402905	+	685	3UTR
CNE_04443	chr14	30894148	30894540	+	392	Intron
CNE_04568	chr14	51437977	51438057	+	80	Intergenic
CNE_04569	chr14	51438084	51438217	+	133	Intergenic
CNE_04570	chr14	51438230	51438446	+	216	Intergenic
CNE_05065	chr15	37045693	37045946	+	253	Intron
CNE_05067	chr15	37055751	37055884	+	133	Intron
CNE_05068	chr15	37055895	37056185	+	290	Intron
CNE_05103	chr15	37821104	37821421	+	317	Intergenic
CNE_05108	chr15	38351818	38352060	+	242	3UTR
CNE_05199	chr15	52551192	52551715	+	523	3UTR
CNE_05285	chr15	58044802	58044915	+	113	Intron
CNE_05321	chr15	60004221	60004345	+	124	Intergenic
CNE_05330	chr15	60118454	60118925	+	471	Intergenic
CNE_05331	chr15	60226883	60227101	+	218	Intergenic
CNE_05549	chr16	7334437	7334758	+	321	Intron
CNE_05583	chr16	9117017	9117397	+	380	3UTR
CNE_05781	chr16	51136164	51136363	+	199	3UTR
CNE_05782	chr16	51136669	51136981	+	312	3UTR
CNE_05787	chr16	51142342	51142651	+	309	Intron
CNE_05788	chr16	51143147	51143505	+	358	Intron
CNE_05789	chr16	51146406	51146592	+	186	Intron
CNE_05790	chr16	51146676	51146774	+	98	Intron
CNE_05879	chr16	54071646	54072350	+	704	Intron
CNE_05881	chr16	54084580	54084842	+	262	Intron
CNE_05882	chr16	54085082	54085169	+	87	Intron
CNE_05889	chr16	54171274	54171597	+	323	Intergenic
CNE_05891	chr16	54178344	54178707	+	363	Intergenic
CNE_05921	chr16	54593734	54593852	+	118	Intergenic
CNE_05942	chr16	55189441	55190069	+	628	Intergenic
CNE_06048	chr16	72858482	72858672	+	190	Intron
CNE_06299	chr17	22522043	22522964	+	921	Intergenic
CNE_06301	chr17	22523153	22524015	+	862	5UTR
CNE_06337	chr17	29551681	29551901	+	220	3UTR
CNE_06769	chr18	911939	912188	+	249	3UTR
CNE_06865	chr18	12914174	12914299	+	125	Intron
CNE_07091	chr18	75169138	75169199	+	61	Intergenic
CNE_07092	chr18	75169228	75169452	+	224	Intergenic
CNE_07093	chr18	75212548	75212673	+	125	Intron
CNE_07094	chr18	75213703	75213899	+	196	Intron
CNE_07095	chr18	75214742	75215019	+	277	Intron
CNE_07096	chr18	75218214	75218433	+	219	Intron
CNE_07104	chr18	75363032	75363553	+	521	Intergenic
CNE_07398	chr19	30075174	30075794	+	620	Intergenic
CNE_07505	chr19	31507992	31508334	+	342	Intergenic
CNE_07507	chr19	31517241	31517587	+	346	Intergenic
CNE_07508	chr19	31535254	31535550	+	296	Intergenic
CNE_07553	chr19	32171923	32172296	+	373	Intergenic
CNE_07735	chr2	5694902	5695084	+	182	3UTR
CNE_07736	chr2	5695115	5695203	+	88	3UTR
CNE_07908	chr2	44841265	44841852	+	587	Intergenic
CNE_07910	chr2	44843202	44843596	+	394	Intergenic
CNE_07920	chr2	45069790	45069858	+	68	Intergenic
CNE_07935	chr2	47160169	47160502	+	333	Intron
CNE_08324	chr2	89610360	89611502	+	1142	Intergenic
CNE_08369	chr2	103176382	103176478	+	96	Intergenic
CNE_08371	chr2	103287844	103288226	+	382	Intergenic
CNE_08372	chr2	103289278	103289628	+	350	Intergenic
CNE_08373	chr2	103293214	103294105	+	891	Intergenic
CNE_08376	chr2	103445288	103445637	+	349	Intergenic
CNE_08387	chr2	104702067	104702725	+	658	Intergenic
CNE_08438	chr2	117021214	117022287	+	1073	Intergenic
CNE_08439	chr2	117022333	117023199	+	866	Intergenic
CNE_08527	chr2	140221635	140223241	+	1606	Intergenic
CNE_08528	chr2	140223278	140224036	+	758	Intergenic
CNE_08557	chr2	143997777	143998041	+	264	Intron
CNE_08598	chr2	144464604	144464974	+	370	Intron
CNE_08640	chr2	145932102	145932379	+	277	Intergenic
CNE_08644	chr2	146041240	146041683	+	443	Intergenic
CNE_08645	chr2	146041695	146041850	+	155	Intergenic
CNE_08715	chr2	155614555	155615205	+	650	Intergenic
CNE_08721	chr2	155727183	155727376	+	193	Intergenic
CNE_08827	chr2	160274562	160274770	+	208	3UTR
CNE_08868	chr2	163469624	163469867	+	243	Intergenic
CNE_09024	chr2	174125116	174125414	+	298	Intron
CNE_09071	chr2	176073411	176073941	+	530	Intergenic
CNE_09074	chr2	176104381	176104473	+	92	Intergenic
CNE_09075	chr2	176107161	176107305	+	144	Intron
CNE_09077	chr2	176108220	176108291	+	71	Intron
CNE_09079	chr2	176110276	176110401	+	125	Intron
CNE_09080	chr2	176110603	176110666	+	63	Intron
CNE_09081	chr2	176115436	176115572	+	136	Intron
CNE_09095	chr2	176146178	176146351	+	173	Intron
CNE_09243	chr2	212535930	212536106	+	176	Intron
CNE_09308	chr2	230819343	230819717	+	374	3UTR
CNE_09425	chr20	20412805	20412943	+	138	Intron
CNE_09436	chr20	20551527	20551967	+	440	Intron
CNE_09506	chr20	30744983	30746317	+	1334	Intergenic
CNE_09510	chr20	30918030	30918335	+	305	Intergenic
CNE_09651	chr20	52738106	52738516	+	410	Intergenic
CNE_09683	chr20	57360161	57361052	+	891	Intron
CNE_09724	chr21	5697553	5697815	+	262	Intergenic
CNE_09771	chr21	29579424	29579618	+	194	Intron
CNE_09772	chr21	29579649	29579837	+	188	Intron
CNE_09867	chr22	11855078	11856414	+	1336	Intergenic
CNE_10463	chr3	62376235	62376345	+	110	Intergenic
CNE_10508	chr3	70981334	70982001	+	667	Intron
CNE_10509	chr3	71003443	71003863	+	420	Intron
CNE_10511	chr3	71050418	71050945	+	527	Intron
CNE_10512	chr3	71050956	71051016	+	60	Intron
CNE_10517	chr3	71228550	71228835	+	285	Intron
CNE_10518	chr3	71241635	71241914	+	279	Intron
CNE_10519	chr3	71242842	71243069	+	227	Intron
CNE_10745	chr3	149965962	149966073	+	111	Intron
CNE_10771	chr3	152299299	152299995	+	696	Intron
CNE_10783	chr3	157920660	157921293	+	633	Intergenic
CNE_10784	chr3	157958351	157958934	+	583	Intergenic
CNE_10794	chr3	158164972	158166506	+	1534	Intron
CNE_11080	chr4	41744097	41744266	+	169	3UTR
CNE_11188	chr4	54108482	54108779	+	297	Intron
CNE_11296	chr4	84433629	84433812	+	183	Intergenic
CNE_11398	chr4	110963782	110964270	+	488	Intergenic
CNE_11411	chr4	111500858	111501587	+	729	Intergenic
CNE_11413	chr4	111635635	111636003	+	368	Intergenic
CNE_11414	chr4	111748131	111748534	+	403	Intergenic
CNE_11616	chr4	148080336	148080452	+	116	3UTR
CNE_11651	chr4	150594161	150594257	+	96	Intron
CNE_11677	chr4	150812238	150812395	+	157	Intron
CNE_11745	chr4	155463972	155464322	+	350	Intergenic
CNE_11746	chr4	155464350	155465357	+	1007	Intergenic
CNE_11748	chr4	155465629	155466442	+	813	Intergenic
CNE_11773	chr4	157336906	157337063	+	157	Intron
CNE_11867	chr4	173522278	173522427	+	149	Intergenic
CNE_11913	chr4	182686628	182686945	+	317	Intron
CNE_11915	chr4	182694472	182694704	+	232	Intron
CNE_11920	chr4	182724386	182724671	+	285	Intron
CNE_12076	chr5	3122331	3122759	+	428	Intergenic
CNE_12095	chr5	3590604	3590799	+	195	Intergenic
CNE_12104	chr5	3604590	3604739	+	149	Intergenic
CNE_12112	chr5	4026984	4027487	+	503	Intergenic
CNE_12309	chr5	51559841	51559910	+	69	Intergenic
CNE_12470	chr5	77634084	77634313	+	229	Intron
CNE_12473	chr5	77638669	77638812	+	143	5UTR
CNE_12474	chr5	77639598	77639973	+	375	Intergenic
CNE_12475	chr5	77639985	77640093	+	108	Intergenic
CNE_12476	chr5	77644330	77644505	+	175	Intergenic
CNE_12477	chr5	77645062	77645205	+	143	Intergenic
CNE_12478	chr5	77645357	77645521	+	164	Intergenic
CNE_12482	chr5	77844313	77844635	+	322	Intron
CNE_12484	chr5	77850064	77850166	+	102	Intron
CNE_12485	chr5	77852108	77852561	+	453	Intron
CNE_12491	chr5	77972072	77972553	+	481	Intergenic
CNE_12492	chr5	77972993	77973364	+	371	Intergenic
CNE_12596	chr5	94384488	94384716	+	228	Intron
CNE_12598	chr5	94393063	94393474	+	411	Intron
CNE_12661	chr5	105453321	105453735	+	414	Intergenic
CNE_12678	chr5	108334206	108334787	+	581	Intron
CNE_12735	chr5	116445712	116446100	+	388	3UTR
CNE_12766	chr5	122531153	122531491	+	338	Intergenic
CNE_12842	chr5	124739008	124739258	+	250	Intron
CNE_12891	chr5	131659037	131660112	+	1075	Intron
CNE_13139	chr6	10393738	10393837	+	99	Intron
CNE_13174	chr6	16299109	16299213	+	104	3UTR
CNE_13442	chr6	85611969	85612283	+	314	Intron
CNE_13546	chr6	98454850	98455181	+	331	Intergenic
CNE_13590	chr6	100385023	100385248	+	225	3UTR
CNE_13786	chr6	157209152	157209271	+	119	3UTR
CNE_13847	chr7	1226143	1226415	+	272	Intergenic
CNE_13850	chr7	1238339	1238606	+	267	Intergenic
CNE_13851	chr7	1239041	1239617	+	576	Intergenic
CNE_13853	chr7	1297800	1298126	+	326	Intergenic
CNE_13906	chr7	9200611	9200993	+	382	Intergenic
CNE_13936	chr7	13894494	13894908	+	414	3UTR
CNE_13946	chr7	13986349	13986576	+	227	Intron
CNE_13950	chr7	13989179	13989235	+	56	Intron
CNE_13972	chr7	18698290	18698766	+	476	Intron
CNE_14045	chr7	23522022	23522140	+	118	Intron
CNE_14154	chr7	28686615	28686737	+	122	Intron
CNE_14175	chr7	38863411	38863491	+	80	Intron
CNE_14176	chr7	38863518	38863603	+	85	Intron
CNE_14189	chr7	39498606	39498848	+	242	Intergenic
CNE_14221	chr7	42066008	42066248	+	240	Intron
CNE_14509	chr7	114404871	114404956	+	85	Intron
CNE_14564	chr7	114664861	114665166	+	305	Intron
CNE_14575	chr7	114823934	114824244	+	310	Intergenic
CNE_14667	chr7	141805111	141805462	+	351	Intergenic
CNE_14735	chr8	2937846	2937972	+	126	3UTR
CNE_14878	chr8	37380799	37381136	+	337	Intergenic
CNE_14950	chr8	52225446	52225801	+	355	Intron
CNE_14955	chr8	52250043	52250438	+	395	Intron
CNE_15013	chr8	59109439	59109676	+	237	Intron
CNE_15015	chr8	60621029	60621377	+	348	3UTR
CNE_15079	chr8	64699171	64699315	+	144	Intron
CNE_15110	chr8	67197661	67197992	+	331	Intron
CNE_15167	chr8	70113267	70113415	+	148	3UTR
CNE_15188	chr8	71355436	71355623	+	187	Intron
CNE_15195	chr8	71605744	71605914	+	170	Intergenic
CNE_15236	chr8	76119888	76119977	+	89	Intergenic
CNE_15237	chr8	76119991	76120511	+	520	Intergenic
CNE_15241	chr8	76322676	76322936	+	260	Intergenic
CNE_15245	chr8	76396005	76396272	+	267	Intergenic
CNE_15268	chr8	76684983	76685104	+	121	Intron
CNE_15370	chr8	92092987	92093172	+	185	Intron
CNE_15377	chr8	92359369	92359439	+	70	Intergenic
CNE_15435	chr8	99704688	99705065	+	377	Intron
CNE_15494	chr8	105354249	105354466	+	217	Intron
CNE_15497	chr8	105464526	105464753	+	227	Intron
CNE_15524	chr8	108470670	108470798	+	128	Intron
CNE_15566	chr8	116845936	116846199	+	263	Intron
CNE_15574	chr8	118111092	118111143	+	51	5UTR
CNE_15580	chr8	119557116	119557315	+	199	3UTR
CNE_15703	chr9	5092872	5093954	+	1082	Intron
CNE_15749	chr9	8524669	8524740	+	71	Intron
CNE_15898	chr9	64045727	64046458	+	731	Intergenic
CNE_16005	chr9	79817643	79818049	+	406	Intergenic
CNE_16012	chr9	80465986	80466105	+	119	Intergenic
CNE_16029	chr9	81649588	81649908	+	320	Intron
CNE_16030	chr9	81650759	81651013	+	254	Intron
CNE_16031	chr9	81651024	81651430	+	406	Intron
CNE_16034	chr9	81665592	81665907	+	315	Intron
CNE_16284	chr9	125761806	125761980	+	174	Intron
CNE_16658	chrX	49663744	49663930	+	186	Intergenic
CNE_16707	chrX	55181469	55181819	+	350	3UTR
CNE_16710	chrX	55183106	55184019	+	913	Intergenic
CNE_16761	chrX	86328924	86329007	+	83	Intron
CNE_16981	chrY	1386613	1386759	+	146	Intergenic
CNE_16998	chrY	11132313	11133046	+	733	Intergenic
CNE_16999	chrY	11133070	11134411	+	1341	Intergenic
